# Supplementary material for: Pathogen effector recognition-dependent association of NRG1 with EDS1 and SAG101 in TNL receptor immunity
Source: Nat Commun. 2021 Jun 7;12:3335. doi: 10.1038/s41467-021-23614-x (PMC8185089; doi:10.1038/s41467-021-23614-x)
Supplement: Supplementary file 5 — Supplementary Data 2 [file 41467_2021_23614_MOESM5_ESM.xlsx]

## Sheet: without_imputation
									PAD4 YFP						PAD4 vs 35S YFP			PAD4 vs SAG101					SAG101 YFP						SAG101 vs 35S YFP					35S YFP
Fasta headers	Protein IDs	Majority protein IDs	Peptides	Unique peptides	Sequence coverage [%]	Q-value	Score	MS/MS count	LFQ intensity PAD4 YFP 1	LFQ intensity PAD4 YFP 2	LFQ intensity PAD4 YFP 3	LFQ intensity PAD4 YFP 4	average LFQ intensity PAD4 YFP	stddev LFQ intensity PAD4 YFP	log2 ratio PAD4 YFP vs 35S YFP	Significant LFQ intensity PAD4 YFP_LFQ intensity 35S YFP	p-value LFQ intensity PAD4 YFP_LFQ intensity 35S YFP	log2 ratio PAD4 YFP vs SAG101 YFP	Significant LFQ intensity PAD4 YFP_LFQ intensity SAG101 YFP	p-value LFQ intensity PAD4 YFP_LFQ intensity SAG101 YFP	count		LFQ intensity SAG101 YFP 1	LFQ intensity SAG101 YFP 2	LFQ intensity SAG101 YFP 3	LFQ intensity SAG101 YFP 4	average LFQ intensity SAG101 YFP	stddev LFQ intensity SAG101 YFP	log2 ratio SAG101 YFP vs 35S YFP	Significant LFQ intensity SAG101 YFP_LFQ intensity 35S YFP	p-value LFQ intensity SAG101 YFP_LFQ intensity 35S YFP	counts		LFQ intensity 35S YFP 1	LFQ intensity 35S YFP 2	LFQ intensity 35S YFP 3	LFQ intensity 35S YFP 4	average LFQ intensity 35S YFP	stddev LFQ intensity 35S YFP	counts		iBAQ PAD4 YFP 1	iBAQ PAD4 YFP 2	iBAQ PAD4 YFP 3	iBAQ PAD4 YFP 4	iBAQ SAG101 YFP 1	iBAQ SAG101 YFP 2	iBAQ SAG101 YFP 3	iBAQ SAG101 YFP 4
AT3G52430.1 | Symbols: PAD4, ATPAD4 | alpha/beta-Hydrolases superfamily protein | chr3:19431566-19434292 FORWARD LENGTH=541	AT3G52430.1	AT3G52430.1	71	71	80.8	0	323.31	3378	36.9213	37.0166	36.9199	37.1068	36.9912	0.0894023	16.802	+	2.57954e-07	11.614	+	0.00286557	4		29.5112	29.4412	22.2039	20.3525	25.3772	4.79316	5.18806		0.0820707	4		21.3924	19.8968	21.0315	18.436	20.1891	1.3312	4		23424000000	24753000000	26493000000	35729000000	141880000	59923000	8026900	3758400
AT3G48090.1 | Symbols: EDS1, ATEDS1 | alpha/beta-Hydrolases superfamily protein | chr3:17755553-17757692 REVERSE LENGTH=623;AT3G48090.2 | Symbols: EDS1, ATEDS1 | alpha/beta-Hydrolases superfamily protein | chr3:17755553-17757292 REVERSE LENGTH=515	AT3G48090.1;AT3G48090.2	AT3G48090.1;AT3G48090.2	113	107	94.9	0	323.31	8149	37.4891	37.1213	36.8428	37.0701	37.1308	0.267754	10.5385	+	1.22404e-09	-0.398315		0.0763609	4		37.4136	37.9021	37.3114	37.4894	37.5291	0.259116	10.9368	+	8.701e-10	4		26.4665	26.872	26.6373	26.3936	26.5923	0.212556	4		16905000000	16076000000	21038000000	25334000000	13536000000	11803000000	17396000000	12227000000
AT5G14930.2 | Symbols: SAG101 | senescence-associated gene 101 | chr5:4828754-4830769 FORWARD LENGTH=537	AT5G14930.2;AT5G14930.3;AT5G14930.1	AT5G14930.2	90	90	88.6	0	323.31	4820	30.3439	18.2248	18.5613	18.4927	21.4057	5.96061	2.61754		0.429065	-16.3257	+	0.00155935	4		37.6422	37.8811	38.0966	37.3055	37.7314	0.339198	18.9432	+	4.43595e-07	4		16.6976	19.7539	20.3163	18.3847	18.7881	1.61253	4		325660000	1865800	2409900	2504300	34431000000	25474000000	36140000000	25349000000
AT5G12430.1 | Symbols: TPR16 | Heat shock protein DnaJ with tetratricopeptide repeat | chr5:4028475-4034086 REVERSE LENGTH=1165	AT5G12430.1	AT5G12430.1	2	2	2.4	0.0016901	11.398	2	28.6638	26.5952	27.7668	28.5932	27.9047	0.963326	27.9047	!	1	-0.111788		0.832536	4		27.8576	27.8674	28.4834	27.8577	28.0165	0.311281	28.0165	!	1	4		NaN	NaN	NaN	NaN		NaN	0		2087100	2055100	2870800	18860000	22391000	10137000	34085000	6203700
AT4G16860.1 | Symbols: RPP4 | Disease resistance protein (TIR-NBS-LRR class) family | chr4:9488584-9495700 REVERSE LENGTH=1147	AT4G16860.1	AT4G16860.1	14	7	17.3	0	216.26	38	25.1034	26.5752	26.0621	25.9514	25.923	0.610256	25.923	!	1	3.4766	+	0.0015738	4		21.624	24.0237	22.4566	21.6814	22.4464	1.11796	22.4464	!	1	4		NaN	NaN	NaN	NaN		NaN	0		2019900	5832600	3729500	4222700	154900	643150	162390	155150
AT2G44490.1 | Symbols: PEN2, BGLU26 | Glycosyl hydrolase superfamily protein | chr2:18364872-18367515 FORWARD LENGTH=560	AT2G44490.1	AT2G44490.1	11	10	27.7	0	79.281	42	25.4916	25.2501	25.2671	26.0378	25.5117	0.367632	25.5117	!	1	0.954731		0.0995004	4		24.7884	24.6567	25.4781	23.3045	24.5569	0.909318	24.5569	!	1	4		NaN	NaN	NaN	NaN		NaN	0		8813600	7733700	8138500	13478000	3552700	1897900	3021800	1641500
AT3G16140.1 | Symbols: PSAH-1 | photosystem I subunit H-1 | chr3:5468670-5469415 REVERSE LENGTH=145;AT1G52230.1 | Symbols: PSAH2, PSAH-2, PSI-H | photosystem I subunit H2 | chr1:19454902-19455508 FORWARD LENGTH=145	AT3G16140.1;AT1G52230.1	AT3G16140.1;AT1G52230.1	3	3	15.9	0	24.939	17	25.8721	25.4207	25.4703	25.0425	25.4514	0.339364	25.4514	!	1	0.810534		0.0360285	4		24.4156	25.1237	24.3834	NaN	24.6409	0.418415	24.6409	!	1	3		NaN	NaN	NaN	NaN		NaN	0		38925000	33674000	33398000	27448000	5763500	10484000	3114400	0
AT1G48520.1 | Symbols: GATB | GLU-ADT subunit B | chr1:17940185-17942540 FORWARD LENGTH=550;AT1G48520.3 | Symbols: GATB | GLU-ADT subunit B | chr1:17940185-17942272 FORWARD LENGTH=488;AT1G48520.2 | Symbols: GATB | GLU-ADT subunit B | chr1:17940185-17942075	AT1G48520.1;AT1G48520.3;AT1G48520.2	AT1G48520.1;AT1G48520.3;AT1G48520.2	11	11	23.5	0	91.321	41	25.3409	25.1101	25.7023	25.5641	25.4293	0.259763	25.4293	!	1	0.386993		0.174896	4		25.2078	24.4013	25.2269	25.3334	25.0423	0.430905	25.0423	!	1	4		NaN	NaN	NaN	NaN		NaN	0		5903100	6510600	5429800	6941500	2479300	1157200	1586100	3604400
AT1G07400.1 | Symbols: | HSP20-like chaperones superfamily protein | chr1:2275148-2275621 FORWARD LENGTH=157	AT1G07400.1	AT1G07400.1	6	2	52.9	0	72.131	15	23.852	25.9434	24.675	26.7902	25.3152	1.30649	25.3152	!	1	3.37523		0.0269149	4		21.7272	22.1526	NaN	NaN	21.9399	0.300825	21.9399		1	2		NaN	NaN	NaN	NaN		NaN	0		7860400	39170000	18211000	59041000	800680	829290	0	0
AT3G28300.1 | Symbols: AT14A | Protein of unknown function (DUF677) | chr3:10566106-10567263 FORWARD LENGTH=385;AT3G28290.1 | Symbols: AT14A | Protein of unknown function (DUF677) | chr3:10547873-10549030 FORWARD LENGTH=385	AT3G28300.1;AT3G28290.1	AT3G28300.1;AT3G28290.1	2	2	5.5	0.0016593	11.009	11	25.1873	24.5068	25.1631	26.1574	25.2536	0.679987	25.2536	!	1	-0.149549		0.78996	4		24.883	26.4345	25.6988	24.5965	25.4032	0.831151	25.4032	!	1	4		NaN	NaN	NaN	NaN		NaN	0		7195300	5333200	7893900	16637000	5447600	8899900	6585200	3591600
AT3G23270.1 | Symbols: | Regulator of chromosome condensation (RCC1) family with FYVE zinc finger domain | chr3:8316436-8320337 FORWARD LENGTH=1045	AT3G23270.1	AT3G23270.1	1	1	1.1	0.0047962	6.8421	3	25.216	24.5071	24.897	26.3054	25.2314	0.772491	25.2314	!	1	25.2314	!	1	4		NaN	NaN	NaN	NaN		NaN	0		1	0		NaN	NaN	NaN	NaN		NaN	0		2424200	1610200	1905300	6337100	0	0	0	0
AT2G40100.1 | Symbols: LHCB4.3 | light harvesting complex photosystem II | chr2:16745884-16747190 FORWARD LENGTH=276;AT2G40100.2 | Symbols: LHCB4.3 | light harvesting complex photosystem II | chr2:16745884-16746545 FORWARD LENGTH=185	AT2G40100.1;AT2G40100.2	AT2G40100.1;AT2G40100.2	4	3	25	0	35.54	19	25.8284	24.7708	25.1291	24.6412	25.0924	0.532281	25.0924	!	1	0.756224		0.0523314	4		24.5953	24.4842	24.4121	23.853	24.3361	0.330781	24.3361	!	1	4		NaN	NaN	NaN	NaN		NaN	0		15035000	10921000	10902000	9626200	4959200	2475700	2659700	2167500
AT5G18170.1 | Symbols: GDH1 | glutamate dehydrogenase 1 | chr5:6006172-6008248 FORWARD LENGTH=411	AT5G18170.1	AT5G18170.1	8	6	29.9	0	90.529	20	25.6171	25.1695	24.8195	24.3362	24.9856	0.542209	24.9856	!	1	1.58346		0.0421978	4		23.9767	NaN	22.8275	NaN	23.4021	0.812621	23.4021		1	2		NaN	NaN	NaN	NaN		NaN	0		7961400	11645000	3438800	4284600	1837400	0	996720	0
AT4G08850.1 | Symbols: | Leucine-rich repeat receptor-like protein kinase family protein | chr4:5636693-5640496 REVERSE LENGTH=1045;AT4G08850.2 | Symbols: | Leucine-rich repeat receptor-like protein kinase family protein | chr4:5637467-5640496 REVERSE LE	AT4G08850.1;AT4G08850.2	AT4G08850.1;AT4G08850.2	6	6	11.1	0	56.911	21	24.7629	24.6456	24.8815	25.2528	24.8857	0.262993	24.8857	!	1	0.682312		0.0395796	4		23.7502	24.4858	24.3741	NaN	24.2034	0.39642	24.2034	!	1	3		NaN	NaN	NaN	NaN		NaN	0		3322500	3268000	1883300	3836400	459530	557540	802600	0
AT2G36830.1 | Symbols: GAMMA-TIP, TIP1;1, GAMMA-TIP1 | gamma tonoplast intrinsic protein | chr2:15445490-15446336 FORWARD LENGTH=251	AT2G36830.1	AT2G36830.1	1	1	6.8	0.0025151	7.5523	6	24.9562	24.7784	25.0231	24.5699	24.8319	0.202891	24.8319	!	1	0.404629		0.0392255	4		24.7214	24.2708	24.5012	24.2157	24.4273	0.231828	24.4273	!	1	4		NaN	NaN	NaN	NaN		NaN	0		55171000	57330000	72099000	51244000	39813000	16289000	25085000	23555000
AT5G66200.1 | Symbols: ARO2 | armadillo repeat only 2 | chr5:26453648-26455603 REVERSE LENGTH=651	AT5G66200.1	AT5G66200.1	6	6	11.8	0	40.388	16	24.0845	24.977	24.8216	25.1653	24.7621	0.4731	24.7621	!	1	1.04792		0.0414726	4		24.0456	23.7185	24.2993	22.7934	23.7142	0.658309	23.7142	!	1	4		NaN	NaN	NaN	NaN		NaN	0		2331800	3410100	2868000	4120300	1311100	575230	642270	444800
AT4G17040.1 | Symbols: CLPR4 | CLP protease R subunit 4 | chr4:9586740-9589297 REVERSE LENGTH=305	AT4G17040.1	AT4G17040.1	6	6	23.6	0	52.706	19	24.7735	24.8387	24.1742	24.6034	24.5974	0.299105	24.5974	!	1	0.741003		0.0829734	4		24.3706	24.2567	22.9437	23.8547	23.8564	0.647468	23.8564	!	1	4		NaN	NaN	NaN	NaN		NaN	0		6904200	8580400	3911900	7720800	3433100	2573400	992950	828180
AT1G08360.1 | Symbols: | Ribosomal protein L1p/L10e family | chr1:2636231-2637694 FORWARD LENGTH=216	AT1G08360.1	AT1G08360.1	5	1	28.2	0	14.537	10	24.7452	24.8225	24.5131	24.2536	24.5836	0.256306	24.5836	!	1	1.44849	+	0.00539485	4		23.7644	22.7037	22.9373	NaN	23.1351	0.557326	23.1351	!	1	3		NaN	NaN	NaN	NaN		NaN	0		8234800	11501000	8631300	7143100	3507100	1115800	1700800	0
AT4G12590.1 | Symbols: | Protein of unknown function DUF106, transmembrane | chr4:7451291-7452976 REVERSE LENGTH=246	AT4G12590.1	AT4G12590.1	3	3	17.1	0	43.252	10	25.0059	24.5104	24.6922	24.1225	24.5828	0.368822	24.5828	!	1	0.450588		0.244607	4		24.6278	23.6095	24.664	23.6273	24.1322	0.593433	24.1322	!	1	4		NaN	NaN	NaN	NaN		NaN	0		9184900	5043700	9117000	6283700	5887800	2567300	2191200	1393400
AT4G16450.2 | Symbols: | unknown protein;FUNCTIONS IN: molecular_function unknown;INVOLVED IN: photorespiration;LOCATED IN: mitochondrion, mitochondrial membrane, mitochondrial respiratory chain complex I, respiratory chain complex I;EXPRESSED IN: 25	AT4G16450.2;AT4G16450.1	AT4G16450.2;AT4G16450.1	3	3	37.7	0	22.053	19	24.6583	24.4581	24.5867	24.3899	24.5233	0.121497	24.5233	!	1	1.88417	+	4.22763e-05	4		22.2828	22.4989	23.071	22.7037	22.6391	0.335311	22.6391	!	1	4		NaN	NaN	NaN	NaN		NaN	0		17000000	21927000	18342000	20065000	4121600	2002800	3448700	1926000
AT5G35790.1 | Symbols: G6PD1 | glucose-6-phosphate dehydrogenase 1 | chr5:13956879-13959686 REVERSE LENGTH=576;AT1G24280.1 | Symbols: G6PD3 | glucose-6-phosphate dehydrogenase 3 | chr1:8609495-8612383 FORWARD LENGTH=599	AT5G35790.1;AT1G24280.1	AT5G35790.1;AT1G24280.1	6	3	10.1	0	44.616	16	24.3772	24.2467	24.5084	24.739	24.4678	0.21	24.4678	!	1	-0.243454		0.485043	4		24.9624	24.008	25.1636	NaN	24.7113	0.617361	24.7113	!	1	3		NaN	NaN	NaN	NaN		NaN	0		2819100	2175100	2800700	1676700	4578900	277610	3757100	0
AT1G05150.1 | Symbols: | Calcium-binding tetratricopeptide family protein | chr1:1484280-1486706 REVERSE LENGTH=808	AT1G05150.1	AT1G05150.1	7	2	12.5	0	56.227	19	24.5448	24.3424	24.2592	24.4446	24.3977	0.123922	24.3977	!	1	0.136765		0.607566	4		23.6864	24.8802	24.1918	24.2855	24.261	0.489551	24.261	!	1	4		NaN	NaN	NaN	NaN		NaN	0		2083500	2225500	2327800	1718100	1274300	1003600	1062100	794000
AT4G39080.1 | Symbols: VHA-A3 | vacuolar proton ATPase A3 | chr4:18209513-18214752 FORWARD LENGTH=821	AT4G39080.1;AT2G21410.1	AT4G39080.1	9	9	16.3	0	111.62	17	24.1743	24.2804	25.1663	23.8712	24.373	0.556563	24.373	!	1	1.71019		0.0267247	4		23.2808	21.6124	23.0953	NaN	22.6629	0.914406	22.6629	!	1	3		NaN	NaN	NaN	NaN		NaN	0		2792500	2521400	2263500	2097600	1236300	18963	846380	0
AT2G14720.2 | Symbols: VSR4, VSR2;1, BP80-2;1, MTV4 | vacuolar sorting receptor 4 | chr2:6300878-6304156 REVERSE LENGTH=628;AT2G14720.1 | Symbols: VSR4, VSR2;1, BP80-2;1, MTV4 | vacuolar sorting receptor 4 | chr2:6300878-6304156 REVERSE LENGTH=628;AT2G1474	AT2G14720.2;AT2G14720.1;AT2G14740.2;AT2G14740.1	AT2G14720.2;AT2G14720.1;AT2G14740.2;AT2G14740.1	7	6	20.4	0	89.86	18	24.1875	24.4447	24.1559	24.6899	24.3695	0.249682	24.3695	!	1	24.3695	!	1	4		NaN	NaN	NaN	NaN		NaN	0		1	0		NaN	NaN	NaN	NaN		NaN	0		1962800	2339600	2013400	3465600	0	0	0	0
AT2G01140.1 | Symbols: | Aldolase superfamily protein | chr2:95006-96491 REVERSE LENGTH=391	AT2G01140.1	AT2G01140.1	4	3	16.6	0	36.348	7	24.7003	24.5037	24.2676	23.8393	24.3277	0.370554	24.3277	!	1	1.85191	+	0.0027538	4		22.5461	NaN	22.4055	NaN	22.4758	0.0994207	22.4758		1	2		NaN	NaN	NaN	NaN		NaN	0		4518800	4517800	3644300	3100000	854280	0	485700	0
AT3G02760.1 | Symbols: | Class II aaRS and biotin synthetases superfamily protein | chr3:597588-600650 REVERSE LENGTH=883	AT3G02760.1	AT3G02760.1	5	5	7.7	0	35.179	10	24.8709	23.2551	25.3192	23.765	24.3026	0.956191	24.3026	!	1	0.290569		0.650943	4		23.7658	23.7501	24.5201	NaN	24.012	0.440086	24.012	!	1	3		NaN	NaN	NaN	NaN		NaN	0		1915400	824350	2713800	1200100	885570	515420	1056200	894530
AT1G01610.1 | Symbols: ATGPAT4, GPAT4 | glycerol-3-phosphate acyltransferase 4 | chr1:221950-224255 REVERSE LENGTH=503	AT1G01610.1	AT1G01610.1	7	2	14.3	0	45.882	16	24.464	24.229	24.55	23.8457	24.2721	0.315034	24.2721	!	1	0.674337		0.162696	4		23.6443	24.4981	23.6707	22.5782	23.5978	0.78693	23.5978	!	1	4		NaN	NaN	NaN	NaN		NaN	0		2770600	2155500	2889700	1784700	1064400	1154400	980810	478740
AT5G46580.1 | Symbols: | pentatricopeptide (PPR) repeat-containing protein | chr5:18897510-18899645 REVERSE LENGTH=711	AT5G46580.1	AT5G46580.1	11	11	19.7	0	100.33	25	24.3736	23.4968	24.9998	24.1809	24.2628	0.61883	24.2628	!	1	0.234344		0.75608	4		25.1798	23.5155	24.9919	22.4265	24.0284	1.30168	24.0284	!	1	4		NaN	NaN	NaN	NaN		NaN	0		1724300	1742700	2532800	2126700	2233000	324470	960180	522110
AT1G78370.1 | Symbols: ATGSTU20, GSTU20 | glutathione S-transferase TAU 20 | chr1:29484428-29485204 REVERSE LENGTH=217	AT1G78370.1	AT1G78370.1	3	3	27.6	0	18.748	5	23.5086	25.0328	24.0235	24.4464	24.2528	0.646095	24.2528	!	1	2.37232	+	0.0062051	4		22.7154	21.6197	21.3064	NaN	21.8805	0.739835	21.8805	!	1	3		NaN	NaN	NaN	NaN		NaN	0		5481900	4730400	6487900	3910500	1620600	193460	175540	0
AT3G52850.1 | Symbols: VSR1, BP-80, ATELP, BP80, BP80B, ATELP1, ATVSR1, GFS1, VSR1;1, BP80-1;1 | vacuolar sorting receptor homolog 1 | chr3:19587999-19591690 FORWARD LENGTH=623	AT3G52850.1	AT3G52850.1	10	9	22.2	0	79.067	16	23.5672	23.8702	25.6197	23.8701	24.2318	0.936209	24.2318	!	1	4.24964	+	0.000641554	4		19.9367	20.1986	19.8112	NaN	19.9822	0.197631	19.9822	!	1	3		NaN	NaN	NaN	NaN		NaN	0		2772600	1944900	2281500	2627700	14630	11257	65726	0
AT3G25230.1 | Symbols: ROF1, ATFKBP62, FKBP62 | rotamase FKBP 1 | chr3:9188257-9191137 FORWARD LENGTH=551;AT3G25230.2 | Symbols: ROF1, ATFKBP62, FKBP62 | rotamase FKBP 1 | chr3:9188257-9191175 FORWARD LENGTH=562	AT3G25230.1;AT3G25230.2	AT3G25230.1;AT3G25230.2	2	2	3.8	0.0027012	10.629	3	23.9132	24.1992	24.5943	23.9673	24.1685	0.309775	24.1685	!	1	0.300901		0.386574	4		24.0026	24.5106	23.8135	23.1436	23.8676	0.565348	23.8676	!	1	4		NaN	NaN	NaN	NaN		NaN	0		2202200	3827100	3906000	2954000	1724200	1713500	1043200	627540
AT3G21080.1 | Symbols: | ABC transporter-related | chr3:7388490-7389811 REVERSE LENGTH=255	AT3G21080.1	AT3G21080.1	4	4	12.2	0	57.305	14	23.2099	24.4273	24.3683	24.6233	24.1572	0.640849	24.1572	!	1	2.50259	+	0.000971828	4		21.8127	22.2633	21.5645	20.9779	21.6546	0.53591	21.6546	!	1	4		NaN	NaN	NaN	NaN		NaN	0		3431300	8716700	9428600	11519000	1709600	1347800	944020	339420
AT3G62830.2 | Symbols: UXS2, ATUXS2 | NAD(P)-binding Rossmann-fold superfamily protein | chr3:23232539-23235353 FORWARD LENGTH=445;AT3G62830.1 | Symbols: UXS2, ATUXS2, AUD1 | NAD(P)-binding Rossmann-fold superfamily protein | chr3:23232539-23235353 FORWARD	AT3G62830.2;AT3G62830.1	AT3G62830.2;AT3G62830.1	7	1	28.1	0	24.87	13	24.1657	23.9795	24.0927	24.2337	24.1179	0.108749	24.1179	!	1	0.589502	+	0.0103465	4		23.4555	23.9585	23.2533	23.4464	23.5284	0.30148	23.5284	!	1	4		NaN	NaN	NaN	NaN		NaN	0		2272800	2606300	2394500	3169100	1289500	954860	1031100	862860
AT1G80030.3 | Symbols: | Molecular chaperone Hsp40/DnaJ family protein | chr1:30105398-30108873 REVERSE LENGTH=500;AT1G80030.2 | Symbols: | Molecular chaperone Hsp40/DnaJ family protein | chr1:30105398-30108873 REVERSE LENGTH=500;AT1G80030.1 | Symbols:	AT1G80030.3;AT1G80030.2;AT1G80030.1	AT1G80030.3;AT1G80030.2;AT1G80030.1	6	6	20	0	46.4	11	23.9038	23.788	24.8319	23.8162	24.085	0.500401	24.085	!	1	0.38756		0.228636	4		23.5979	23.3685	24.0568	23.7664	23.6974	0.289823	23.6974	!	1	4		NaN	NaN	NaN	NaN		NaN	0		2148600	4499000	1281600	4446400	1311800	543040	1596700	2553500
AT2G32480.2 | Symbols: ARASP | ARABIDOPSIS SERIN PROTEASE | chr2:13788679-13790022 REVERSE LENGTH=410;AT2G32480.1 | Symbols: ARASP | ARABIDOPSIS SERIN PROTEASE | chr2:13788679-13790022 REVERSE LENGTH=447	AT2G32480.2;AT2G32480.1	AT2G32480.2;AT2G32480.1	4	3	10	0	24.211	11	23.8658	23.5647	25.0836	23.7405	24.0636	0.691102	24.0636	!	1	0.513107		0.404284	4		23.9083	22.6311	24.1122	NaN	23.5505	0.802765	23.5505	!	1	3		NaN	NaN	NaN	NaN		NaN	0		8794900	506480	2056200	521960	4682800	1360200	4479700	0
AT2G34560.1 | Symbols: | P-loop containing nucleoside triphosphate hydrolases superfamily protein | chr2:14560266-14562695 FORWARD LENGTH=384;AT2G34560.2 | Symbols: | P-loop containing nucleoside triphosphate hydrolases superfamily protein | chr2:1456026	AT2G34560.1;AT2G34560.2	AT2G34560.1;AT2G34560.2	4	4	12.5	0	42.428	10	23.9678	23.6046	24.179	24.4306	24.0455	0.349589	24.0455	!	1	0.288404		0.558202	4		23.8695	24.5313	24.0971	22.5306	23.7571	0.862547	23.7571	!	1	4		NaN	NaN	NaN	NaN		NaN	0		3084700	2811400	2164200	3280700	1912700	2080800	2087700	76553
AT3G53890.2 | Symbols: | Ribosomal protein S21e | chr3:19955582-19956049 REVERSE LENGTH=82;AT3G53890.1 | Symbols: | Ribosomal protein S21e | chr3:19955582-19956049 REVERSE LENGTH=82	AT3G53890.2;AT3G53890.1	AT3G53890.2;AT3G53890.1	4	2	37.8	0	65.54	17	24.4533	24.0545	23.8567	23.8018	24.0416	0.295151	24.0416	!	1	1.11625	+	0.00378684	4		23.2294	22.6976	22.849	NaN	22.9253	0.273964	22.9253	!	1	3		NaN	NaN	NaN	NaN		NaN	0		52610000	79029000	27221000	35705000	16113000	1908500	2663700	0
AT1G08190.1 | Symbols: ATVPS41, ZIP2, VPS41, ATVAM2, VAM2 | vacuolar protein sorting 41 | chr1:2567652-2573142 FORWARD LENGTH=980	AT1G08190.1	AT1G08190.1	5	5	8.9	0	33.537	19	23.9876	23.9144	24.2225	23.9895	24.0285	0.133975	24.0285	!	1	0.901081	+	0.000296093	4		22.9143	23.3481	23.2385	23.0087	23.1274	0.200467	23.1274	!	1	4		NaN	NaN	NaN	NaN		NaN	0		953460	1572900	1828900	1716600	387730	543580	392350	694110
AT4G29220.1 | Symbols: PFK1 | phosphofructokinase 1 | chr4:14403621-14406071 REVERSE LENGTH=473	AT4G29220.1	AT4G29220.1	8	7	26	0	62.362	18	23.7865	24.3751	23.8619	24.0785	24.0255	0.263904	24.0255	!	1	-0.102617		0.734306	4		24.2799	24.5303	23.5741	NaN	24.1281	0.495818	24.1281	!	1	3		NaN	NaN	NaN	NaN		NaN	0		2338700	3643900	1269400	2989300	2633400	2350400	277810	0
AT1G18170.1 | Symbols: | FKBP-like peptidyl-prolyl cis-trans isomerase family protein | chr1:6254291-6255507 FORWARD LENGTH=247	AT1G18170.1	AT1G18170.1	5	5	26.7	0	33.682	15	24.0342	24.1911	23.9188	23.6194	23.9409	0.241616	23.9409	!	1	0.423027		0.0594429	4		23.3117	23.5182	23.7236	NaN	23.5178	0.205923	23.5178	!	1	3		NaN	NaN	NaN	NaN		NaN	0		3381300	7934300	5040400	5340000	3344000	2735100	3896100	0
AT4G39690.1 | Symbols: | FUNCTIONS IN: molecular_function unknown;INVOLVED IN: biological_process unknown;LOCATED IN: mitochondrion;EXPRESSED IN: 26 plant structures;EXPRESSED DURING: 14 growth stages;CONTAINS InterPro DOMAIN/s: Mitochondrial inner m	AT4G39690.1	AT4G39690.1	5	5	10.2	0	32.331	16	24.1853	23.7547	23.7498	23.8348	23.8811	0.206452	23.8811	!	1	0.545385	+	0.00205131	4		23.3213	23.3339	23.2953	23.3926	23.3358	0.0411423	23.3358	!	1	4		NaN	NaN	NaN	NaN		NaN	0		2184800	1854300	1672500	2369800	475100	326910	461190	580690
AT3G51140.1 | Symbols: | Protein of unknown function (DUF3353) | chr3:18998182-18999437 FORWARD LENGTH=278	AT3G51140.1	AT3G51140.1	4	4	18.3	0	24.087	13	23.5559	23.6865	24.1	24.0734	23.854	0.274234	23.854	!	1	0.68758		0.0286373	4		23.4506	22.8113	23.2372	NaN	23.1664	0.325479	23.1664	!	1	3		NaN	NaN	NaN	NaN		NaN	0		5004700	7138100	6924200	6089300	2849300	453190	1405300	0
AT3G51420.1 | Symbols: SSL4, ATSSL4 | strictosidine synthase-like 4 | chr3:19084082-19085451 FORWARD LENGTH=370	AT3G51420.1	AT3G51420.1	5	5	13.5	0	38.896	18	23.9417	23.5337	24.0056	23.872	23.8383	0.210233	23.8383	!	1	-0.115782		0.448448	4		23.9757	23.8661	23.7617	24.2127	23.9541	0.193323	23.9541	!	1	4		NaN	NaN	NaN	NaN		NaN	0		3871400	3726100	3926800	2725500	1647300	1508000	2399800	3821100
AT4G33300.2 | Symbols: ADR1-L1 | ADR1-like 1 | chr4:16051162-16054005 REVERSE LENGTH=816;AT4G33300.1 | Symbols: ADR1-L1 | ADR1-like 1 | chr4:16051162-16054005 REVERSE LENGTH=816	AT4G33300.2;AT4G33300.1	AT4G33300.2;AT4G33300.1	9	9	15.8	0	67.674	15	23.6482	23.9675	24.0614	23.6386	23.8289	0.217642	23.8289	!	1	23.8289	!	1	4		NaN	NaN	NaN	NaN		NaN	0		1	0		NaN	NaN	NaN	NaN		NaN	0		490610	1991700	1308200	1640600	0	0	0	0
AT4G10450.1 | Symbols: | Ribosomal protein L6 family | chr4:6463201-6464458 REVERSE LENGTH=194	AT4G10450.1	AT4G10450.1	6	3	27.3	0	44.317	10	24.3172	24.2202	23.0616	23.6273	23.8066	0.58277	23.8066	!	1	2.39573		1	4		NaN	NaN	21.4108	NaN	21.4109	NaN	21.4109		1	1		NaN	NaN	NaN	NaN		NaN	0		9574400	10359000	5365800	5580300	0	0	241730	0
AT5G53490.2 | Symbols: | Tetratricopeptide repeat (TPR)-like superfamily protein | chr5:21723488-21724621 REVERSE LENGTH=235;AT5G53490.1 | Symbols: | Tetratricopeptide repeat (TPR)-like superfamily protein | chr5:21723488-21724621 REVERSE LENGTH=236;AT5G	AT5G53490.2;AT5G53490.1;AT5G53490.3	AT5G53490.2;AT5G53490.1;AT5G53490.3	3	3	20	0	37.88	10	24.1859	24.0796	23.9651	22.9918	23.8056	0.549953	23.8056	!	1	1.30664	+	0.0121702	4		22.646	22.5906	22.2602	NaN	22.499	0.208612	22.499	!	1	3		NaN	NaN	NaN	NaN		NaN	0		5893500	5272700	4781100	2216200	1377000	839780	717190	0
AT2G29140.1 | Symbols: APUM3, PUM3 | pumilio 3 | chr2:12531392-12535060 FORWARD LENGTH=964	AT2G29140.1;AT3G10360.1	AT2G29140.1	5	1	7.4	0	38.916	14	23.7369	23.465	23.7234	24.1787	23.776	0.296205	23.776	!	1	0.573109		0.0824816	4		23.0206	NaN	23.3852	NaN	23.2029	0.257854	23.2029		1	2		NaN	NaN	NaN	NaN		NaN	0		837970	1592400	1591900	1940200	411610	0	388770	0
AT5G38520.1 | Symbols: | alpha/beta-Hydrolases superfamily protein | chr5:15421605-15423234 FORWARD LENGTH=362;AT5G38520.2 | Symbols: | alpha/beta-Hydrolases superfamily protein | chr5:15421605-15423234 FORWARD LENGTH=374	AT5G38520.1;AT5G38520.2	AT5G38520.1;AT5G38520.2	2	2	17.4	0	17.145	6	NaN	NaN	23.9858	23.4767	23.7312	0.360015	23.7312		1	-1.2111		0.0206738	2		24.6764	24.9596	25.191	NaN	24.9423	0.25776	24.9423	!	1	3		NaN	NaN	NaN	NaN		NaN	0		0	0	3524900	2507400	5100000	2854900	3559200	0
AT1G49240.1 | Symbols: ACT8 | actin 8 | chr1:18216539-18217947 FORWARD LENGTH=377	AT1G49240.1	AT1G49240.1	30	1	79.6	0	16.044	7	24.0372	22.8349	NaN	24.1592	23.6771	0.731939	23.6771	!	1	-0.929369		0.115459	3		24.2539	24.9078	24.6576	NaN	24.6065	0.329924	24.6065	!	1	3		NaN	NaN	NaN	NaN		NaN	0		2824300	1458000	0	3627700	2775000	2558700	2703700	0
AT2G25520.1 | Symbols: | Drug/metabolite transporter superfamily protein | chr2:10860950-10861993 FORWARD LENGTH=347	AT2G25520.1	AT2G25520.1	3	3	6.1	0	24.068	6	23.5565	23.2496	23.2426	24.6118	23.6651	0.647882	23.6651	!	1	0.582649		0.296672	4		NaN	23.0799	NaN	23.0851	23.0825	0.00369813	23.0825		1	2		NaN	NaN	NaN	NaN		NaN	0		3706500	2847500	4512800	10098000	0	725360	0	1106500
AT4G23630.1 | Symbols: BTI1, RTNLB1 | VIRB2-interacting protein 1 | chr4:12318070-12319574 FORWARD LENGTH=275	AT4G23630.1;AT4G11220.1	AT4G23630.1	3	3	15.6	0	18.347	10	23.2842	24.0621	23.4992	23.6996	23.6363	0.330696	23.6363	!	1	0.885258	+	0.0125181	4		23.0428	22.6658	22.5446	NaN	22.751	0.259818	22.751	!	1	3		NaN	NaN	NaN	NaN		NaN	0		4638800	9988500	6500900	8467800	3292100	549020	608250	0
AT1G68590.2 | Symbols: | Ribosomal protein PSRP-3/Ycf65 | chr1:25757593-25758169 REVERSE LENGTH=163;AT1G68590.1 | Symbols: | Ribosomal protein PSRP-3/Ycf65 | chr1:25757593-25758169 REVERSE LENGTH=166	AT1G68590.2;AT1G68590.1;AT5G15760.1	AT1G68590.2;AT1G68590.1	3	3	28.8	0	21.989	12	23.8018	23.717	23.8158	23.1003	23.6087	0.341732	23.6087	!	1	-0.513708		0.246391	4		25.1844	23.7425	23.9615	23.6014	24.1224	0.723315	24.1224	!	1	4		NaN	NaN	NaN	NaN		NaN	0		10273000	8663200	11523000	2900900	20399000	3267100	5546300	4830400
AT4G15550.1 | Symbols: IAGLU | indole-3-acetate beta-D-glucosyltransferase | chr4:8877877-8879301 REVERSE LENGTH=474	AT4G15550.1	AT4G15550.1	7	7	21.7	0	81.935	23	23.7713	24.3785	23.5939	22.4591	23.5507	0.801537	23.5507	!	1	-0.759621		0.173929	4		24.4392	24.3398	24.152	NaN	24.3103	0.145852	24.3103	!	1	3		NaN	NaN	NaN	NaN		NaN	0		1034000	3981400	1338300	240860	3268400	1644300	2454400	0
AT5G18420.3 | Symbols: | unknown protein;FUNCTIONS IN: molecular_function unknown;INVOLVED IN: biological_process unknown;LOCATED IN: cellular_component unknown;EXPRESSED IN: 25 plant structures;EXPRESSED DURING: 15 growth stages;CONTAINS InterPro D	AT5G18420.3;AT5G18420.1;AT5G18420.2	AT5G18420.3;AT5G18420.1;AT5G18420.2	3	3	13.2	0	55.045	7	23.7796	23.2373	23.9917	23.0307	23.5098	0.450496	23.5098	!	1	1.00529		0.0450486	4		22.3607	NaN	22.6483	NaN	22.5045	0.203341	22.5045		1	2		NaN	NaN	NaN	NaN		NaN	0		1935900	1871400	2325400	1139500	552820	0	760190	0
AT1G74690.1 | Symbols: IQD31 | IQ-domain 31 | chr1:28061498-28063924 REVERSE LENGTH=587	AT1G74690.1	AT1G74690.1	3	3	12.9	0	27.235	11	23.3559	23.3005	23.6112	23.7203	23.497	0.201167	23.497	!	1	0.491011	+	0.0130791	4		22.7819	23.1277	22.9044	23.2099	23.006	0.197439	23.006	!	1	4		NaN	NaN	NaN	NaN		NaN	0		1333600	1847700	2422200	2026300	1781700	706760	763930	906070
AT1G03400.1 | Symbols: | 2-oxoglutarate (2OG) and Fe(II)-dependent oxygenase superfamily protein | chr1:842895-844158 REVERSE LENGTH=351	AT1G03400.1	AT1G03400.1	3	3	14.2	0	46.445	14	23.7521	23.2181	23.5752	23.4363	23.4954	0.225545	23.4954	!	1	0.468655		0.0722559	4		22.6576	23.2731	23.1496	NaN	23.0268	0.325643	23.0268	!	1	3		NaN	NaN	NaN	NaN		NaN	0		3205900	2780400	2501000	3038100	713480	640660	985640	0
AT1G51820.1 | Symbols: | Leucine-rich repeat protein kinase family protein | chr1:19237407-19241883 REVERSE LENGTH=885	AT1G51820.1;AT1G51830.1;AT3G21340.1;AT2G14510.1;AT3G46330.1;AT1G07550.1	AT1G51820.1	7	3	9.7	0	30.724	8	22.9415	23.3922	23.3158	24.289	23.4846	0.571309	23.4846	!	1	0.811548		0.0447835	4		22.9081	22.4191	22.4205	22.9445	22.6731	0.292812	22.6731	!	1	4		NaN	NaN	NaN	NaN		NaN	0		962460	1275100	1122300	1872700	411610	189310	193170	378510
AT1G64790.1 | Symbols: ILA | ILITYHIA | chr1:24065232-24081908 REVERSE LENGTH=2610;AT1G64790.2 | Symbols: ILA | ILITYHIA | chr1:24065232-24083403 REVERSE LENGTH=2696	AT1G64790.1;AT1G64790.2	AT1G64790.1;AT1G64790.2	6	6	3.2	0	40.234	8	23.4933	23.29	23.6546	23.4653	23.4758	0.149347	23.4758	!	1	-0.0914745		0.393141	4		23.4668	23.6259	23.6091	NaN	23.5672	0.0874308	23.5672	!	1	3		NaN	NaN	NaN	NaN		NaN	0		335110	299790	270880	336340	277310	141700	201220	0
AT3G07390.1 | Symbols: AIR12 | auxin-responsive family protein | chr3:2365452-2366273 FORWARD LENGTH=273	AT3G07390.1	AT3G07390.1	1	1	3.3	0.0025907	8.392	4	23.9955	24.0549	23.071	22.7799	23.4753	0.646409	23.4753	!	1	2.06092		1	4		21.4144	NaN	NaN	NaN	21.4144	NaN	21.4144		1	1		NaN	NaN	NaN	NaN		NaN	0		6402300	7924800	3694100	3253800	904620	0	0	0
AT5G62670.1 | Symbols: AHA11, HA11 | H(+)-ATPase 11 | chr5:25159495-25164957 FORWARD LENGTH=956;AT1G80660.2 | Symbols: HA9 | H(+)-ATPase 9 | chr1:30316227-30319948 REVERSE LENGTH=945;AT1G80660.1 | Symbols: AHA9, HA9 | H(+)-ATPase 9 | chr1:30316227-30319948	AT5G62670.1;AT1G80660.2;AT1G80660.1	AT5G62670.1;AT1G80660.2;AT1G80660.1	10	3	13	0	39.52	11	23.2667	23.6163	23.6109	23.3491	23.4607	0.179675	23.4607	!	1	0.271805		0.211137	4		23.6081	23.1859	23.197	22.7647	23.1889	0.344326	23.1889	!	1	4		NaN	NaN	NaN	NaN		NaN	0		689940	1527000	1077100	416740	1153200	72561	569730	399400
AT3G11340.1 | Symbols: | UDP-Glycosyltransferase superfamily protein | chr3:3556728-3558149 FORWARD LENGTH=447	AT3G11340.1	AT3G11340.1	5	5	11.6	0	33.69	16	22.4038	24.175	22.8341	24.419	23.458	0.989674	23.458	!	1	1.20752		0.120674	4		22.5638	22.5912	21.5964	NaN	22.2505	0.566623	22.2505	!	1	3		NaN	NaN	NaN	NaN		NaN	0		805780	4056100	1637700	3299700	246620	182190	72546	0
AT2G24180.1 | Symbols: CYP71B6 | cytochrome p450 71b6 | chr2:10281890-10283589 FORWARD LENGTH=503	AT2G24180.1	AT2G24180.1	5	5	13.3	0	32.713	10	23.6156	23.5384	23.611	23.0361	23.4503	0.278372	23.4503	!	1	23.4503	!	1	4		NaN	NaN	NaN	NaN		NaN	0		1	0		NaN	NaN	NaN	NaN		NaN	0		1748700	1957600	1271900	1365600	0	0	0	0
AT4G37870.1 | Symbols: PCK1, PEPCK | phosphoenolpyruvate carboxykinase 1 | chr4:17802974-17806332 REVERSE LENGTH=671	AT4G37870.1	AT4G37870.1	4	4	10.6	0	29.793	7	23.6091	23.0486	23.4944	23.5662	23.4296	0.258323	23.4296	!	1	23.4296	!	1	4		NaN	NaN	NaN	NaN		NaN	0		1	0		NaN	NaN	NaN	NaN		NaN	0		1446400	935180	1456200	1260900	0	0	0	0
AT3G26710.1 | Symbols: CCB1 | cofactor assembly of complex C | chr3:9813550-9814606 FORWARD LENGTH=267	AT3G26710.1	AT3G26710.1	3	3	13.9	0	21.615	16	23.0786	22.927	24.0532	23.6558	23.4286	0.521469	23.4286	!	1	-0.481188		0.222194	4		23.8821	24.5919	23.6183	23.547	23.9098	0.477013	23.9098	!	1	4		NaN	NaN	NaN	NaN		NaN	0		4739100	3377700	11762000	9881800	7113500	6596700	2985200	1928300
AT5G16715.1 | Symbols: EMB2247 | ATP binding;valine-tRNA ligases;aminoacyl-tRNA ligases;nucleotide binding;ATP binding;aminoacyl-tRNA ligases | chr5:5485353-5493229 FORWARD LENGTH=974	AT5G16715.1	AT5G16715.1	6	6	10.7	0	55.031	12	22.9843	23.8084	23.0609	23.8379	23.4229	0.463412	23.4229	!	1	1.99895		1	4		NaN	NaN	21.4239	NaN	21.4239	NaN	21.4239		1	1		NaN	NaN	NaN	NaN		NaN	0		631000	1266800	756850	1124700	0	0	45203	0
AT3G61050.2 | Symbols: NTMC2TYPE4, NTMC2T4 | Calcium-dependent lipid-binding (CaLB domain) family protein | chr3:22597485-22600932 FORWARD LENGTH=510;AT3G61050.1 | Symbols: NTMC2TYPE4, NTMC2T4 | Calcium-dependent lipid-binding (CaLB domain) family protein	AT3G61050.2;AT3G61050.1;AT3G61030.1;AT3G60950.1	AT3G61050.2;AT3G61050.1	3	3	10.6	0	24.854	9	23.6565	23.2247	23.8376	22.9602	23.4198	0.399958	23.4198	!	1	-0.625654		0.0478767	4		23.9798	24.0168	24.1396	NaN	24.0454	0.0836552	24.0454	!	1	3		NaN	NaN	NaN	NaN		NaN	0		2177200	1715000	2242600	1541900	1761100	1078500	1428900	0
AT1G59860.1 | Symbols: | HSP20-like chaperones superfamily protein | chr1:22031474-22031941 FORWARD LENGTH=155	AT1G59860.1	AT1G59860.1	5	0	30.3	0.0069865	6.5503	3	NaN	23.9291	22.5905	23.7361	23.4186	0.723591	23.4186	!	1	23.4186	!	1	3		NaN	NaN	NaN	NaN		NaN	0		1	0		NaN	NaN	NaN	NaN		NaN	0		0	8171500	2978700	7102100	0	0	0	0
AT4G24550.2 | Symbols: | Clathrin adaptor complexes medium subunit family protein | chr4:12675873-12678903 FORWARD LENGTH=451;AT4G24550.1 | Symbols: | Clathrin adaptor complexes medium subunit family protein | chr4:12675873-12678526 FORWARD LENGTH=380;AT	AT4G24550.2;AT4G24550.1;AT4G24550.3	AT4G24550.2;AT4G24550.1;AT4G24550.3	5	5	14.6	0	34.962	11	23.2738	23.36	24.075	22.942	23.4127	0.476915	23.4127	!	1	0.0626583		0.841371	4		23.2434	23.5736	23.2332	NaN	23.35	0.193647	23.35	!	1	3		NaN	NaN	NaN	NaN		NaN	0		1753200	2280100	2765300	1648600	1098900	225740	224060	0
AT4G11380.1 | Symbols: | Adaptin family protein | chr4:6920608-6925444 FORWARD LENGTH=894;AT4G11380.2 | Symbols: | Adaptin family protein | chr4:6920608-6925444 FORWARD LENGTH=916;AT4G23460.1 | Symbols: | Adaptin family protein | chr4:12243899-12248898	AT4G11380.1;AT4G11380.2;AT4G23460.1	AT4G11380.1;AT4G11380.2;AT4G23460.1	6	6	7.7	0	38.55	16	23.4452	23.5823	23.1828	23.306	23.3791	0.17275	23.3791	!	1	0.591911		0.0238525	4		23.1117	22.7746	22.4753	NaN	22.7872	0.318406	22.7872	!	1	3		NaN	NaN	NaN	NaN		NaN	0		645840	1511600	1260500	749400	1070300	104580	142060	0
AT3G63260.2 | Symbols: ATMRK1 | Protein kinase superfamily protein | chr3:23373327-23374747 REVERSE LENGTH=344;AT3G63260.1 | Symbols: ATMRK1 | Protein kinase superfamily protein | chr3:23373090-23374747 REVERSE LENGTH=391	AT3G63260.2;AT3G63260.1;AT4G31170.4;AT4G23240.1;AT4G14780.1;AT3G22750.1;AT5G50000.1;AT3G01490.1;AT2G24360.1;AT4G31170.3;AT4G31170.2;AT4G31170.1	AT3G63260.2;AT3G63260.1	8	8	36.3	0	79.005	20	23.4936	23.0361	23.1923	23.7625	23.3711	0.322703	23.3711	!	1	0.313833		0.335011	4		22.8578	22.6339	22.9501	23.7875	23.0573	0.504549	23.0573	!	1	4		NaN	NaN	NaN	NaN		NaN	0		2281100	1867800	1129000	3767400	871150	1081000	1387500	869240
AT5G45510.2 | Symbols: | Leucine-rich repeat (LRR) family protein | chr5:18444798-18448952 FORWARD LENGTH=1210;AT5G45510.1 | Symbols: | Leucine-rich repeat (LRR) family protein | chr5:18444798-18449071 FORWARD LENGTH=1222	AT5G45510.2;AT5G45510.1	AT5G45510.2;AT5G45510.1	6	6	6.3	0	37.327	12	22.9623	23.6726	23.4366	23.406	23.3694	0.296378	23.3694	!	1	0.0249195		0.916072	4		23.0655	23.647	23.3209	NaN	23.3444	0.291498	23.3444	!	1	3		NaN	NaN	NaN	NaN		NaN	0		802150	978800	981340	1130800	182700	151370	151720	0
AT3G24430.1 | Symbols: HCF101 | ATP binding | chr3:8868731-8872154 REVERSE LENGTH=532	AT3G24430.1	AT3G24430.1	5	5	19.5	0	40.009	11	23.6483	22.9186	23.2172	23.6142	23.3496	0.347653	23.3496	!	1	0.240957		0.480503	4		23.412	22.9315	23.6531	22.438	23.1086	0.53835	23.1086	!	1	4		NaN	NaN	NaN	NaN		NaN	0		1091700	1097900	1949700	1797600	1109100	368110	1440100	162220
AT3G49560.1 | Symbols: | Mitochondrial import inner membrane translocase subunit Tim17/Tim22/Tim23 family protein | chr3:18370644-18371821 FORWARD LENGTH=261	AT3G49560.1	AT3G49560.1	4	4	25.7	0	31.093	13	23.3623	23.0342	23.7111	23.217	23.3312	0.286686	23.3312	!	1	1.01838	+	0.00510998	4		22.5534	22.0181	22.3668	NaN	22.3128	0.271682	22.3128	!	1	3		NaN	NaN	NaN	NaN		NaN	0		6222400	3655200	8948100	3711900	578730	245620	412520	0
AT5G50200.3 | Symbols: WR3 | nitrate transmembrane transporters | chr5:20436308-20437535 FORWARD LENGTH=210;AT5G50200.2 | Symbols: WR3 | nitrate transmembrane transporters | chr5:20436612-20437535 FORWARD LENGTH=210;AT5G50200.1 | Symbols: WR3, ATNRT3.1, NR	AT5G50200.3;AT5G50200.2;AT5G50200.1	AT5G50200.3;AT5G50200.2;AT5G50200.1	3	3	18.6	0	17.5	7	23.3471	23.1681	22.6681	24.0697	23.3132	0.580437	23.3132	!	1	1.55703		0.0282052	4		22.6364	21.1561	21.4762	NaN	21.7562	0.77884	21.7562	!	1	3		NaN	NaN	NaN	NaN		NaN	0		2899400	3439900	2494300	7487600	1261000	314980	647240	0
AT3G06350.1 | Symbols: EMB3004, MEE32 | dehydroquinate dehydratase, putative / shikimate dehydrogenase, putative | chr3:1924536-1927701 REVERSE LENGTH=603	AT3G06350.1	AT3G06350.1	6	6	15.6	0	40.165	8	23.4536	22.8913	23.3715	23.464	23.2951	0.272345	23.2951	!	1	0.108377		0.659766	4		23.2321	22.8213	23.5068	NaN	23.1867	0.344957	23.1867	!	1	3		NaN	NaN	NaN	NaN		NaN	0		1980200	1720300	2247700	1193800	141940	47066	265550	0
AT5G56680.1 | Symbols: SYNC1, EMB2755, SYNC1 ARATH | Class II aminoacyl-tRNA and biotin synthetases superfamily protein | chr5:22936645-22938841 FORWARD LENGTH=572	AT5G56680.1	AT5G56680.1	5	5	11.9	0	33.941	4	23.3488	23.2032	23.5843	23.0427	23.2947	0.229983	23.2947	!	1	0.867516		0.0584072	4		21.9672	NaN	22.8872	NaN	22.4272	0.650544	22.4272		1	2		NaN	NaN	NaN	NaN		NaN	0		1373300	1707900	1413300	1866000	438330	168630	231340	0
AT2G23200.1 | Symbols: | Protein kinase superfamily protein | chr2:9879351-9881855 FORWARD LENGTH=834	AT2G23200.1;AT5G15730.1;AT5G15730.2;AT2G39360.1;AT5G59700.1;AT5G54380.1;AT2G21480.1;AT4G39110.1;AT5G49770.1;AT5G49760.1;AT1G79620.1	AT2G23200.1	4	3	5.8	0	23.461	6	23.9854	22.3604	23.5553	23.2568	23.2895	0.687794	23.2895	!	1	0.215332		0.709464	4		23.324	22.8243	NaN	NaN	23.0741	0.353379	23.0741		1	2		NaN	NaN	NaN	NaN		NaN	0		901950	1021100	1686000	372070	487530	338370	0	0
AT1G54520.1 | Symbols: | unknown protein;FUNCTIONS IN: molecular_function unknown;INVOLVED IN: biological_process unknown;LOCATED IN: chloroplast;EXPRESSED IN: 24 plant structures;EXPRESSED DURING: 15 growth stages;CONTAINS InterPro DOMAIN/s: Protei	AT1G54520.1	AT1G54520.1	5	5	16.4	0	29.646	15	23.2131	23.6593	23.1689	23.0299	23.2678	0.27241	23.2678	!	1	0.0351944		0.840493	4		23.0658	23.2449	23.1176	23.5022	23.2326	0.194827	23.2326	!	1	4		NaN	NaN	NaN	NaN		NaN	0		1372200	3878500	2259300	2351600	1391000	963660	1178100	535300
AT5G61900.3 | Symbols: BON1, CPN1, BON | Calcium-dependent phospholipid-binding Copine family protein | chr5:24855908-24859150 REVERSE LENGTH=578;AT5G61900.1 | Symbols: BON1, CPN1, BON | Calcium-dependent phospholipid-binding Copine family protein | chr5:2	AT5G61900.3;AT5G61900.1;AT5G61910.4;AT5G07300.1	AT5G61900.3;AT5G61900.1;AT5G61910.4	3	3	6.9	0	19.827	10	22.6672	23.5503	23.5091	23.3387	23.2663	0.409779	23.2663	!	1	1.00169	+	0.0121071	4		22.148	22.4942	22.1516	NaN	22.2646	0.19886	22.2646	!	1	3		NaN	NaN	NaN	NaN		NaN	0		466710	1927300	1724200	1669100	569820	277670	264250	0
AT4G31490.1 | Symbols: | Coatomer, beta subunit | chr4:15269460-15272693 FORWARD LENGTH=948	AT4G31490.1	AT4G31490.1	22	2	30.5	0	12.692	6	23.1483	23.2202	23.399	23.2845	23.263	0.106365	23.263	!	1	-0.179316		0.359769	4		23.1907	23.6939	NaN	NaN	23.4423	0.355835	23.4423		1	2		NaN	NaN	NaN	NaN		NaN	0		833650	1088500	1098100	317560	779830	626270	0	0
AT5G58140.3 | Symbols: PHOT2, NPL1 | phototropin 2 | chr5:23524771-23529947 FORWARD LENGTH=898;AT5G58140.2 | Symbols: PHOT2, NPL1 | phototropin 2 | chr5:23524771-23529993 FORWARD LENGTH=915;AT5G58140.1 | Symbols: PHOT2, NPL1 | phototropin 2 | chr5:23524771	AT5G58140.3;AT5G58140.2;AT5G58140.1;AT5G58140.4	AT5G58140.3;AT5G58140.2;AT5G58140.1;AT5G58140.4	8	7	14.3	0	57.248	15	23.2492	23.4672	23.1633	23.1596	23.2598	0.144321	23.2598	!	1	0.281433		0.39151	4		22.8655	23.6226	22.4472	NaN	22.9784	0.595751	22.9784	!	1	3		NaN	NaN	NaN	NaN		NaN	0		821060	1050300	392910	413700	574410	742820	246300	0
AT3G02880.1 | Symbols: | Leucine-rich repeat protein kinase family protein | chr3:634819-636982 FORWARD LENGTH=627	AT3G02880.1	AT3G02880.1	6	6	16.3	0	40.568	11	22.9565	23.5003	23.0916	23.4685	23.2542	0.271769	23.2542	!	1	0.801466		0.0225081	4		22.5958	NaN	22.3097	NaN	22.4528	0.202362	22.4528		1	2		NaN	NaN	NaN	NaN		NaN	0		899130	1589100	719070	1471200	270570	0	163410	0
AT2G20920.1 | Symbols: | Protein of unknown function (DUF3353) | chr2:8998728-8999789 FORWARD LENGTH=287	AT2G20920.1	AT2G20920.1	4	4	24.7	0	34.734	14	23.4769	23.4801	22.5957	23.4285	23.2453	0.433742	23.2453	!	1	-0.321468		0.266055	4		23.5822	23.5769	23.5412	NaN	23.5668	0.0223089	23.5668	!	1	3		NaN	NaN	NaN	NaN		NaN	0		4654800	4159000	5896100	6821600	4862500	3041700	3559500	0
AT3G59660.1 | Symbols: | C2 domain-containing protein / GRAM domain-containing protein | chr3:22034426-22038484 REVERSE LENGTH=594	AT3G59660.1	AT3G59660.1	4	4	10.3	0	37.319	9	22.9716	22.9341	23.3983	23.6533	23.2393	0.347118	23.2393	!	1	23.2393	!	1	4		NaN	NaN	NaN	NaN		NaN	0		1	0		NaN	NaN	NaN	NaN		NaN	0		1089300	1338200	1239100	1194300	0	0	0	0
AT4G14680.1 | Symbols: APS3 | Pseudouridine synthase/archaeosine transglycosylase-like family protein | chr4:8413443-8415311 REVERSE LENGTH=465	AT4G14680.1	AT4G14680.1	15	1	26.7	0	11.735	4	NaN	23.2064	23.3604	23.1116	23.2261	0.125578	23.2261	!	1	23.2261	!	1	3		NaN	NaN	NaN	NaN		NaN	0		1	0		NaN	NaN	NaN	NaN		NaN	0		0	1889800	1472300	1335500	253040	0	89442	0
AT1G56050.1 | Symbols: | GTP-binding protein-related | chr1:20963793-20966181 FORWARD LENGTH=421	AT1G56050.1	AT1G56050.1	6	6	16.4	0	40.208	19	23.4015	22.3585	23.3822	23.7277	23.2175	0.594149	23.2175	!	1	-0.685364		0.220975	4		24.32	24.3836	24.2136	22.6942	23.9028	0.808811	23.9028	!	1	4		NaN	NaN	NaN	NaN		NaN	0		1564400	1252000	2255400	3006000	3283400	1468500	1631000	443690
AT1G79600.1 | Symbols: | Protein kinase superfamily protein | chr1:29950105-29952516 REVERSE LENGTH=711	AT1G79600.1	AT1G79600.1	4	4	6.9	0	28.18	11	23.0152	22.9724	23.1657	23.7159	23.2173	0.342579	23.2173	!	1	0.348015		0.202215	4		23.048	22.9825	22.5772	NaN	22.8693	0.255052	22.8693	!	1	3		NaN	NaN	NaN	NaN		NaN	0		844950	1099500	1088600	1599900	545040	107000	370190	0
AT4G26300.1 | Symbols: emb1027 | Arginyl-tRNA synthetase, class Ic | chr4:13308400-13313109 REVERSE LENGTH=642	AT4G26300.1;AT1G66530.1	AT4G26300.1	6	6	10	0	33.717	14	23.4765	23.2671	23.4544	22.6581	23.2141	0.382326	23.2141	!	1	-0.630812		0.0449776	4		23.6798	23.968	23.8868	NaN	23.8449	0.148588	23.8449	!	1	3		NaN	NaN	NaN	NaN		NaN	0		1534600	1653600	1684900	842740	1003200	502190	629590	0
AT3G01180.1 | Symbols: AtSS2, SS2 | starch synthase 2 | chr3:62456-65678 REVERSE LENGTH=792	AT3G01180.1	AT3G01180.1	6	6	10.5	0	46.726	15	22.8915	23.2873	23.2006	23.4255	23.2012	0.226289	23.2012	!	1	-0.598745		0.0181348	4		23.9836	23.5451	23.8712	NaN	23.8	0.227773	23.8	!	1	3		NaN	NaN	NaN	NaN		NaN	0		906880	1164600	1026500	1357300	879130	415390	600020	0
AT1G51890.2 | Symbols: | Leucine-rich repeat protein kinase family protein | chr1:19274802-19278528 REVERSE LENGTH=828;AT1G51890.1 | Symbols: | Leucine-rich repeat protein kinase family protein | chr1:19274802-19278528 REVERSE LENGTH=876	AT1G51890.2;AT1G51890.1	AT1G51890.2;AT1G51890.1	6	4	9.9	0	30.2	7	23.0637	23.3164	22.9902	23.3416	23.178	0.177276	23.178	!	1	0.643639		1	4		NaN	22.5344	NaN	NaN	22.5344	NaN	22.5344		1	1		NaN	NaN	NaN	NaN		NaN	0		724030	1064700	679510	1069100	0	119510	0	0
AT1G63000.1 | Symbols: NRS/ER, UER1 | nucleotide-rhamnose synthase/epimerase-reductase | chr1:23342510-23343859 FORWARD LENGTH=301	AT1G63000.1	AT1G63000.1	3	3	11.6	0	20.385	9	23.3745	22.9027	23.7904	22.6074	23.1688	0.521141	23.1688	!	1	1.26142	+	0.0109645	4		22.0611	21.711	21.95	NaN	21.9073	0.17889	21.9073	!	1	3		NaN	NaN	NaN	NaN		NaN	0		2178000	1502200	3020000	1746700	613910	192440	335770	0
AT1G70530.1 | Symbols: CRK3 | cysteine-rich RLK (RECEPTOR-like protein kinase) 3 | chr1:26588750-26591379 REVERSE LENGTH=646	AT1G70530.1	AT1G70530.1	2	2	4.2	0	16.547	6	23.0252	23.572	22.7295	23.3461	23.1682	0.36858	23.1682	!	1	23.1682	!	1	4		NaN	NaN	NaN	NaN		NaN	0		1	0		NaN	NaN	NaN	NaN		NaN	0		830270	1387300	743360	1203100	0	0	0	0
AT2G20390.1 | Symbols: | unknown protein;Has 50 Blast hits to 50 proteins in 18 species: Archae - 0;Bacteria - 2;Metazoa - 0;Fungi - 0;Plants - 48;Viruses - 0;Other Eukaryotes - 0 (source: NCBI BLink). | chr2:8796475-8798142 REVERSE LENGTH=183;AT2G	AT2G20390.1;AT2G20390.2	AT2G20390.1;AT2G20390.2	1	1	14.2	0.0025934	8.4411	8	23.2443	22.7323	23.1553	23.4956	23.1569	0.317629	23.1569	!	1	0.779526		0.0778416	4		22.003	NaN	22.7517	NaN	22.3773	0.529394	22.3773		1	2		NaN	NaN	NaN	NaN		NaN	0		3094400	4516800	3186300	4347500	1106700	0	1369500	0
AT5G47910.1 | Symbols: RBOHD, ATRBOHD | respiratory burst oxidase homologue D | chr5:19397585-19401768 FORWARD LENGTH=921	AT5G47910.1;AT5G51060.1	AT5G47910.1	6	6	7.2	0	38.636	9	NaN	22.8186	22.4449	24.1738	23.1458	0.909689	23.1458	!	1	0.10095		0.860523	3		23.2167	23.1057	22.8121	NaN	23.0448	0.209067	23.0448	!	1	3		NaN	NaN	NaN	NaN		NaN	0		0	420480	373030	1496800	518860	334530	471100	0
AT5G50460.1 | Symbols: | secE/sec61-gamma protein transport protein | chr5:20552168-20552509 REVERSE LENGTH=69;AT4G24920.1 | Symbols: | secE/sec61-gamma protein transport protein | chr4:12820257-12820665 REVERSE LENGTH=69	AT5G50460.1;AT4G24920.1	AT5G50460.1;AT4G24920.1	1	1	23.2	0	25.693	11	22.6565	23.2084	23.2942	23.3566	23.1289	0.320776	23.1289	!	1	0.965445		0.0243648	4		22.7079	21.7616	22.0209	NaN	22.1635	0.488989	22.1635	!	1	3		NaN	NaN	NaN	NaN		NaN	0		7592100	14034000	18621000	21953000	12172000	2023100	3043100	0
AT3G25690.3 | Symbols: CHUP1 | Hydroxyproline-rich glycoprotein family protein | chr3:9354061-9357757 FORWARD LENGTH=863;AT3G25690.2 | Symbols: CHUP1 | Hydroxyproline-rich glycoprotein family protein | chr3:9354061-9357757 FORWARD LENGTH=1004;AT3G25690.1 |	AT3G25690.3;AT3G25690.2;AT3G25690.1	AT3G25690.3;AT3G25690.2;AT3G25690.1	7	7	11	0	46.208	13	22.7857	23.4768	22.2168	23.9928	23.118	0.778179	23.118	!	1	0.0420742		0.91925	4		23.1606	23.2706	22.9387	22.934	23.076	0.167369	23.076	!	1	4		NaN	NaN	NaN	NaN		NaN	0		946560	1286400	89175	1582000	584100	362980	315990	234160
AT2G37410.2 | Symbols: ATTIM17-2, TIM17, TIM17-2 | translocase inner membrane subunit 17-2 | chr2:15698119-15698850 REVERSE LENGTH=243;AT2G37410.1 | Symbols: ATTIM17-2, TIM17, TIM17-2 | translocase inner membrane subunit 17-2 | chr2:15698119-15698850 REVER	AT2G37410.2;AT2G37410.1	AT2G37410.2;AT2G37410.1	3	3	22.6	0	43.463	8	22.8212	23.5072	22.7256	23.2957	23.0874	0.374796	23.0874	!	1	0.449642		0.185136	4		22.6223	NaN	22.6533	NaN	22.6378	0.0219622	22.6378		1	2		NaN	NaN	NaN	NaN		NaN	0		2684400	4611000	2411800	3731800	1685700	0	1006800	0
AT1G18060.1 | Symbols: | unknown protein;INVOLVED IN: biological_process unknown;LOCATED IN: chloroplast;EXPRESSED IN: 22 plant structures;EXPRESSED DURING: 13 growth stages;Has 74 Blast hits to 74 proteins in 29 species: Archae - 0;Bacteria - 19;M	AT1G18060.1	AT1G18060.1	6	6	31.9	0	37.695	10	23.2853	23.0001	22.8481	23.1962	23.0824	0.196499	23.0824	!	1	-0.0950031		0.720513	4		23.1697	23.3257	23.6649	22.5494	23.1774	0.466929	23.1774	!	1	4		NaN	NaN	NaN	NaN		NaN	0		2838600	4441100	3051000	3877000	1620300	1080700	1595300	459130
ATCG00660.1 | Symbols: RPL20 | ribosomal protein L20 | chrC:68512-68865 REVERSE LENGTH=117	ATCG00660.1	ATCG00660.1	2	2	16.2	0	13.431	9	22.3741	23.4676	23.1518	23.3134	23.0767	0.485865	23.0767	!	1	0.166245		0.594542	4		22.8642	NaN	22.8272	23.04	22.9105	0.113712	22.9105	!	1	3		NaN	NaN	NaN	NaN		NaN	0		2499000	11823000	8395800	9881600	5041200	0	2130300	2856700
AT5G65110.2 | Symbols: ACX2, ATACX2 | acyl-CoA oxidase 2 | chr5:26010060-26012482 REVERSE LENGTH=646;AT5G65110.1 | Symbols: ACX2, ATACX2 | acyl-CoA oxidase 2 | chr5:26009821-26012482 REVERSE LENGTH=692	AT5G65110.2;AT5G65110.1	AT5G65110.2;AT5G65110.1	5	5	10.4	0	30.161	9	22.6899	23.4035	23.1807	23.0106	23.0712	0.300846	23.0712	!	1	0.803577	+	0.00558737	4		22.2595	22.1632	22.0526	22.5952	22.2676	0.234143	22.2676	!	1	4		NaN	NaN	NaN	NaN		NaN	0		506990	1135700	1182500	1287300	371400	53646	332610	287320
AT2G33210.2 | Symbols: HSP60-2 | heat shock protein 60-2 | chr2:14075093-14078568 REVERSE LENGTH=580;AT2G33210.1 | Symbols: HSP60-2 | heat shock protein 60-2 | chr2:14075093-14078568 REVERSE LENGTH=585	AT2G33210.2;AT2G33210.1	AT2G33210.2;AT2G33210.1	10	4	24.1	0	38.015	9	23.141	22.9934	23.0075	23.1285	23.0676	0.0779073	23.0676	!	1	-0.278591		0.281478	4		22.8896	23.3236	23.8253	NaN	23.3462	0.468279	23.3462	!	1	3		NaN	NaN	NaN	NaN		NaN	0		670540	1167600	614220	977450	816340	870460	1179100	0
AT3G22845.1 | Symbols: | emp24/gp25L/p24 family/GOLD family protein | chr3:8087373-8088550 FORWARD LENGTH=214	AT3G22845.1	AT3G22845.1	1	1	5.1	0.0025407	7.7225	2	22.9786	23.6801	23.1466	22.4649	23.0675	0.500873	23.0675	!	1	0.271009		1	4		NaN	22.7965	NaN	NaN	22.7965	NaN	22.7965		1	1		NaN	NaN	NaN	NaN		NaN	0		6438600	10413000	6632200	4454500	0	2640000	0	0
AT4G39090.1 | Symbols: RD19, RD19A | Papain family cysteine protease | chr4:18215826-18217326 REVERSE LENGTH=368	AT4G39090.1	AT4G39090.1	3	3	11.4	0	23.263	7	23.2281	23.1682	23.1338	22.7071	23.0593	0.238034	23.0593	!	1	0.957144	+	0.011633	4		21.7112	22.0506	22.5448	NaN	22.1022	0.419179	22.1022	!	1	3		NaN	NaN	NaN	NaN		NaN	0		2959600	3315400	2971700	1480700	883940	394370	920470	0
AT1G65270.3 | Symbols: | unknown protein;FUNCTIONS IN: molecular_function unknown;INVOLVED IN: biological_process unknown;LOCATED IN: endoplasmic reticulum, plasma membrane;EXPRESSED IN: 24 plant structures;EXPRESSED DURING: 13 growth stages;Has 353	AT1G65270.3;AT1G65270.2;AT1G65270.1	AT1G65270.3;AT1G65270.2;AT1G65270.1	4	4	24	0	30.428	12	23.3235	23.7058	22.7857	22.4148	23.0575	0.570929	23.0575	!	1	0.3925		0.370909	4		23.0221	22.1715	22.8012	NaN	22.665	0.441398	22.665	!	1	3		NaN	NaN	NaN	NaN		NaN	0		3635200	8214400	2354400	3011100	2078400	345950	884510	0
AT2G30110.1 | Symbols: ATUBA1, MOS5, UBA1 | ubiquitin-activating enzyme 1 | chr2:12852632-12857369 REVERSE LENGTH=1080	AT2G30110.1	AT2G30110.1	5	5	6.9	0	35.056	9	23.2127	22.8929	22.6147	23.4441	23.0411	0.363117	23.0411	!	1	-0.425005		0.257895	4		23.6317	22.8765	23.8901	NaN	23.4661	0.526688	23.4661	!	1	3		NaN	NaN	NaN	NaN		NaN	0		566470	526110	343070	873410	777600	263280	415130	0
AT2G47240.2 | Symbols: LACS1 | AMP-dependent synthetase and ligase family protein | chr2:19393835-19397616 FORWARD LENGTH=660;AT2G47240.1 | Symbols: CER8, LACS1 | AMP-dependent synthetase and ligase family protein | chr2:19393835-19397616 FORWARD LENGTH=66	AT2G47240.2;AT2G47240.1	AT2G47240.2;AT2G47240.1	2	2	5.2	0.0016704	11.208	2	22.8505	22.8405	22.8263	23.5707	23.022	0.365944	23.022	!	1	23.022	!	1	4		NaN	NaN	NaN	NaN		NaN	0		1	0		NaN	NaN	NaN	NaN		NaN	0		824080	965470	872690	1436400	150040	106490	161410	0
AT4G39520.1 | Symbols: | GTP-binding protein-related | chr4:18371329-18374000 REVERSE LENGTH=369	AT4G39520.1	AT4G39520.1	4	4	14.1	0	28.797	18	22.4507	23.2726	23.11	23.2452	23.0196	0.385894	23.0196	!	1	-0.207329		0.587012	4		22.7629	23.2856	22.7895	24.0697	23.2269	0.611127	23.2269	!	1	4		NaN	NaN	NaN	NaN		NaN	0		956260	2017600	1680400	1960400	1367900	782850	1013500	571260
AT3G47833.1 | Symbols: | unknown protein;BEST Arabidopsis thaliana protein match is: unknown protein (TAIR:AT5G62575.2);Has 42 Blast hits to 42 proteins in 12 species: Archae - 0;Bacteria - 0;Metazoa - 0;Fungi - 0;Plants - 42;Viruses - 0;Other Euk	AT3G47833.1	AT3G47833.1	1	1	11.8	0.0025316	7.6453	5	22.9759	23.2268	22.5941	23.2519	23.0122	0.305322	23.0122	!	1	0.578766		0.292269	4		23.3332	21.4453	22.5217	NaN	22.4334	0.947063	22.4334	!	1	3		NaN	NaN	NaN	NaN		NaN	0		5577600	7884300	4688000	7971500	6041200	962340	2960800	0
AT3G46280.1 | Symbols: | protein kinase-related | chr3:17005672-17008410 REVERSE LENGTH=471	AT3G46280.1	AT3G46280.1	2	2	7.2	0	14.431	5	23.2056	23.2008	22.8871	22.6988	22.9981	0.249011	22.9981	!	1	0.560186		0.0856463	4		22.7011	22.1747	NaN	NaN	22.4379	0.372198	22.4379		1	2		NaN	NaN	NaN	NaN		NaN	0		2434500	3934100	1914700	1842500	1818800	413030	0	0
AT3G03100.2 | Symbols: | NADH:ubiquinone oxidoreductase, 17.2kDa subunit | chr3:705564-707578 REVERSE LENGTH=159;AT3G03100.1 | Symbols: | NADH:ubiquinone oxidoreductase, 17.2kDa subunit | chr3:705564-707578 REVERSE LENGTH=159	AT3G03100.2;AT3G03100.1	AT3G03100.2;AT3G03100.1	2	2	14.5	0.0016648	11.095	2	23.4154	23.0775	23.1683	22.2557	22.9792	0.503027	22.9792	!	1	-0.0372658		0.92663	4		22.94	NaN	23.093	NaN	23.0165	0.108225	23.0165		1	2		NaN	NaN	NaN	NaN		NaN	0		4108800	3055200	3194000	2088200	1797000	0	1636300	0
AT3G07700.2 | Symbols: | Protein kinase superfamily protein | chr3:2459696-2463241 REVERSE LENGTH=695;AT3G07700.1 | Symbols: | Protein kinase superfamily protein | chr3:2459696-2463241 REVERSE LENGTH=695;AT3G07700.3 | Symbols: | Protein kinase superfami	AT3G07700.2;AT3G07700.1;AT3G07700.3	AT3G07700.2;AT3G07700.1;AT3G07700.3	3	3	4.7	0	18.833	6	22.7102	23.0488	22.8929	23.264	22.979	0.235063	22.979	!	1	1.03965	+	0.00987545	4		21.7452	22.4511	21.6216	NaN	21.9393	0.447498	21.9393	!	1	3		NaN	NaN	NaN	NaN		NaN	0		583410	1275600	1088300	1378500	348920	133590	91764	0
AT5G55940.1 | Symbols: emb2731 | Uncharacterised protein family (UPF0172) | chr5:22656256-22657894 REVERSE LENGTH=208	AT5G55940.1	AT5G55940.1	1	1	9.6	0.0039177	7.1696	3	23.7758	22.341	23.472	22.301	22.9725	0.762575	22.9725	!	1	0.0292664		0.962501	4		NaN	22.742	23.1443	NaN	22.9432	0.284474	22.9432		1	2		NaN	NaN	NaN	NaN		NaN	0		3977800	1747800	3528900	1632300	0	1030100	1877500	0
AT1G06890.3 | Symbols: | nodulin MtN21 /EamA-like transporter family protein | chr1:2111585-2114038 REVERSE LENGTH=353;AT1G06890.2 | Symbols: | nodulin MtN21 /EamA-like transporter family protein | chr1:2111728-2114038 REVERSE LENGTH=357;AT1G06890.1 | Sy	AT1G06890.3;AT1G06890.2;AT1G06890.1	AT1G06890.3;AT1G06890.2;AT1G06890.1	2	2	11	0	41.73	9	22.9998	22.816	22.7606	23.1802	22.9392	0.190462	22.9392	!	1	0.0632477		0.766219	4		22.48	23.0296	23.1181	NaN	22.8759	0.345693	22.8759	!	1	3		NaN	NaN	NaN	NaN		NaN	0		6561200	3822500	3348000	4790600	2190600	1795900	2449300	0
AT1G07440.1 | Symbols: | NAD(P)-binding Rossmann-fold superfamily protein | chr1:2286436-2287665 REVERSE LENGTH=266;AT1G07440.2 | Symbols: | NAD(P)-binding Rossmann-fold superfamily protein | chr1:2286700-2287665 REVERSE LENGTH=207	AT1G07440.1;AT1G07440.2	AT1G07440.1;AT1G07440.2	2	2	13.5	0	18.437	7	23.7313	23.2063	22.4805	22.3384	22.9391	0.650662	22.9391	!	1	-0.383556		0.416038	4		23.4658	23.6413	22.861	NaN	23.3227	0.409363	23.3227	!	1	3		NaN	NaN	NaN	NaN		NaN	0		5085600	3830500	1777400	1736000	3600400	2320500	406700	0
AT3G43300.2 | Symbols: ATMIN7 | HOPM interactor 7 | chr3:15234235-15245034 REVERSE LENGTH=1727;AT3G43300.1 | Symbols: ATMIN7, BEN1 | HOPM interactor 7 | chr3:15234235-15245034 REVERSE LENGTH=1758	AT3G43300.2;AT3G43300.1	AT3G43300.2;AT3G43300.1	5	5	3.8	0	29.846	7	22.8061	23.0857	22.5861	23.2577	22.9339	0.297296	22.9339	!	1	0.104588		0.653905	4		23.0866	22.8568	22.5446	NaN	22.8293	0.272045	22.8293	!	1	3		NaN	NaN	NaN	NaN		NaN	0		234550	316150	115860	316810	328380	197130	114970	0
AT5G03850.1 | Symbols: | Nucleic acid-binding, OB-fold-like protein | chr5:1028542-1028736 REVERSE LENGTH=64;AT3G10090.1 | Symbols: | Nucleic acid-binding, OB-fold-like protein | chr3:3108960-3109154 REVERSE LENGTH=64	AT5G03850.1;AT3G10090.1	AT5G03850.1;AT3G10090.1	1	1	18.8	0.0039526	7.2979	2	22.9454	22.7724	22.8022	23.1644	22.9211	0.178908	22.9211	!	1	-0.10482		1	4		23.0259	NaN	NaN	NaN	23.0259	NaN	23.0259		1	1		NaN	NaN	NaN	NaN		NaN	0		14029000	14583000	13240000	19013000	12898000	0	0	0
AT5G59420.1 | Symbols: ORP3C | OSBP(oxysterol binding protein)-related protein 3C | chr5:23961731-23964623 FORWARD LENGTH=457	AT5G59420.1;AT5G02100.1;AT3G09300.1	AT5G59420.1	6	6	21	0	36.973	12	22.8389	23.1222	22.8192	22.8564	22.9092	0.142812	22.9092	!	1	0.374376		0.182157	4		23.0203	22.4997	22.0844	NaN	22.5348	0.468912	22.5348	!	1	3		NaN	NaN	NaN	NaN		NaN	0		1350500	1802300	1496800	703910	1049200	569440	663780	0
AT5G16050.1 | Symbols: GRF5, GF14 UPSILON | general regulatory factor 5 | chr5:5244008-5245402 REVERSE LENGTH=268	AT5G16050.1	AT5G16050.1	8	2	37.3	0	17.14	4	23.0698	NaN	22.7492	22.9069	22.9086	0.160279	22.9086	!	1	-0.0384407		1	3		NaN	22.9471	NaN	NaN	22.9471	NaN	22.9471		1	1		NaN	NaN	NaN	NaN		NaN	0		2669300	0	1432200	1143200	0	743230	0	0
AT1G58807.1 | Symbols: | Disease resistance protein (CC-NBS-LRR class) family | chr1:21780574-21783793 FORWARD LENGTH=1017;AT1G59124.1 | Symbols: | Disease resistance protein (CC-NBS-LRR class) family | chr1:21816832-21819653 FORWARD LENGTH=855;AT1G58807	AT1G58807.1;AT1G59124.1;AT1G58807.2;AT1G58602.2;AT1G58602.1	AT1G58807.1;AT1G59124.1;AT1G58807.2;AT1G58602.2;AT1G58602.1	2	1	2.3	0	13.948	1	NaN	NaN	22.8931	NaN	22.8931	NaN	22.8931		1	0.267633		1	1		22.5853	22.746	22.5449	NaN	22.6254	0.106366	22.6254	!	1	3		NaN	NaN	NaN	NaN		NaN	0		21784	21966	491660	39558	288270	211080	200730	0
AT2G32450.1 | Symbols: | Calcium-binding tetratricopeptide family protein | chr2:13778614-13781022 FORWARD LENGTH=802	AT2G32450.1	AT2G32450.1	6	1	10.8	0.003006	7.4902	5	NaN	22.8353	22.762	23.0225	22.8733	0.134367	22.8733	!	1	0.918381		0.0742338	3		21.4676	22.6911	21.7061	NaN	21.9549	0.648592	21.9549	!	1	3		NaN	NaN	NaN	NaN		NaN	0		0	699020	612480	790760	208960	263830	189210	0
AT4G39730.1 | Symbols: | Lipase/lipooxygenase, PLAT/LH2 family protein | chr4:18432950-18433581 FORWARD LENGTH=181	AT4G39730.1	AT4G39730.1	2	2	11.6	0	12.826	6	23.2772	22.6904	22.7289	22.7538	22.8626	0.277665	22.8626	!	1	0.896755		0.0175218	4		22.0215	22.3447	21.5313	NaN	21.9658	0.409578	21.9658	!	1	3		NaN	NaN	NaN	NaN		NaN	0		9987300	7913700	6677800	6488300	3045200	1884800	1170600	0
AT3G50440.1 | Symbols: ATMES10, MES10 | methyl esterase 10 | chr3:18717392-18718435 REVERSE LENGTH=288	AT3G50440.1	AT3G50440.1	3	3	14.2	0	35.468	9	23.1561	23.2333	22.187	NaN	22.8588	0.583055	22.8588	!	1	-0.32243		0.458757	3		23.0231	23.5862	22.9344	NaN	23.1812	0.353518	23.1812	!	1	3		NaN	NaN	NaN	NaN		NaN	0		1339300	1678500	749280	0	2582100	2265100	1877300	0
AT1G16820.2 | Symbols: | vacuolar ATP synthase catalytic subunit-related / V-ATPase-related / vacuolar proton pump-related | chr1:5757199-5758202 REVERSE LENGTH=66;AT1G16820.1 | Symbols: | vacuolar ATP synthase catalytic subunit-related / V-ATPase-relate	AT1G16820.2;AT1G16820.1	AT1G16820.2;AT1G16820.1	1	1	22.7	0	23.77	4	22.3209	NaN	23.3884	NaN	22.8546	0.754826	22.8546		1	0.991505		0.125372	2		NaN	21.5779	22.2329	21.7786	21.8631	0.335556	21.8631	!	1	3		NaN	NaN	NaN	NaN		NaN	0		4512400	0	10357000	0	0	1336000	2643500	2329400
AT5G62575.1 | Symbols: | unknown protein;FUNCTIONS IN: molecular_function unknown;INVOLVED IN: biological_process unknown;LOCATED IN: mitochondrion;EXPRESSED IN: 25 plant structures;EXPRESSED DURING: 15 growth stages;BEST Arabidopsis thaliana protei	AT5G62575.1;AT5G62575.2	AT5G62575.1;AT5G62575.2	2	2	13.1	0	11.913	9	22.9008	22.7264	23.0251	22.7618	22.8535	0.13693	22.8535	!	1	0.399988		0.0180715	4		22.2687	22.4863	22.6057	NaN	22.4535	0.17088	22.4535	!	1	3		NaN	NaN	NaN	NaN		NaN	0		5448700	5609600	3593600	6663200	2296100	1328300	1813200	0
AT4G20860.1 | Symbols: | FAD-binding Berberine family protein | chr4:11172726-11174318 FORWARD LENGTH=530	AT4G20860.1	AT4G20860.1	2	2	5.8	0	14.959	4	22.7326	23.1113	22.7944	22.7683	22.8517	0.174924	22.8517	!	1	0.642847		0.0215089	4		NaN	22.3991	NaN	22.0186	22.2088	0.269072	22.2088		1	2		NaN	NaN	NaN	NaN		NaN	0		411860	1505500	1251800	642590	0	184850	0	165490
AT5G47070.1 | Symbols: | Protein kinase superfamily protein | chr5:19118683-19120528 REVERSE LENGTH=410	AT5G47070.1	AT5G47070.1	2	1	4.9	0	11.572	3	21.0742	NaN	22.4047	25.0674	22.8488	2.03328	22.8488	!	1	0.74234		0.584676	3		NaN	22.7301	21.2801	22.3091	22.1064	0.745942	22.1064	!	1	3		NaN	NaN	NaN	NaN		NaN	0		219850	0	960160	5875500	0	731020	189940	596780
AT1G01080.1 | Symbols: | RNA-binding (RRM/RBD/RNP motifs) family protein | chr1:45503-46789 REVERSE LENGTH=293;AT1G01080.2 | Symbols: | RNA-binding (RRM/RBD/RNP motifs) family protein | chr1:45503-46789 REVERSE LENGTH=294	AT1G01080.1;AT1G01080.2	AT1G01080.1;AT1G01080.2	3	3	10.9	0	17.931	16	22.5522	23.1708	22.3859	23.2807	22.8474	0.444401	22.8474	!	1	-0.133469		0.723462	4		23.7412	22.8481	22.9576	22.3765	22.9808	0.566138	22.9808	!	1	4		NaN	NaN	NaN	NaN		NaN	0		1624100	2445500	2005700	2812600	1056800	1060600	1304300	107460
AT2G37550.2 | Symbols: ASP1, AGD7 | ARF-GAP domain 7 | chr2:15755544-15757456 REVERSE LENGTH=456;AT2G37550.1 | Symbols: ASP1, AGD7 | ARF-GAP domain 7 | chr2:15755544-15757456 REVERSE LENGTH=456	AT2G37550.2;AT2G37550.1	AT2G37550.2;AT2G37550.1	2	2	7.5	0.00271	10.673	2	NaN	22.9078	22.6139	23.0197	22.8471	0.209609	22.8471	!	1	0.0175304		0.963208	3		22.3652	22.615	22.6493	23.6889	22.8296	0.586692	22.8296	!	1	4		NaN	NaN	NaN	NaN		NaN	0		0	854780	786740	861340	309800	256700	338290	1725900
AT4G37830.1 | Symbols: | cytochrome c oxidase-related | chr4:17787672-17788762 REVERSE LENGTH=102	AT4G37830.1	AT4G37830.1	1	1	14.7	0.0026525	9.4719	3	23.3672	23.2873	NaN	21.8848	22.8464	0.833776	22.8464	!	1	0.882711		0.282005	3		22.3163	NaN	21.6111	NaN	21.9637	0.498619	21.9637		1	2		NaN	NaN	NaN	NaN		NaN	0		7266100	8166800	0	3544400	2965200	0	1452100	0
AT5G57290.2 | Symbols: | 60S acidic ribosomal protein family | chr5:23207089-23207835 REVERSE LENGTH=89;AT5G57290.3 | Symbols: | 60S acidic ribosomal protein family | chr5:23207049-23207835 REVERSE LENGTH=119;AT5G57290.1 | Symbols: | 60S acidic ribosoma	AT5G57290.2;AT5G57290.3;AT5G57290.1	AT5G57290.2;AT5G57290.3;AT5G57290.1	2	2	29.2	0	12.269	6	22.6594	22.92	22.8548	22.9435	22.8444	0.128923	22.8444	!	1	0.621458	+	0.00175744	4		22.3744	22.0938	22.2007	NaN	22.223	0.141584	22.223	!	1	3		NaN	NaN	NaN	NaN		NaN	0		7553900	10750000	9472200	10856000	5466800	2529000	3484700	0
AT3G53520.3 | Symbols: UXS1, ATUXS1 | UDP-glucuronic acid decarboxylase 1 | chr3:19841635-19843520 FORWARD LENGTH=354;AT3G53520.2 | Symbols: UXS1, ATUXS1 | UDP-glucuronic acid decarboxylase 1 | chr3:19841635-19844057 FORWARD LENGTH=433;AT3G53520.1 | Symbol	AT3G53520.3;AT3G53520.2;AT3G53520.1;AT3G53520.4	AT3G53520.3;AT3G53520.2;AT3G53520.1;AT3G53520.4	5	4	17.8	0	29.49	10	22.9332	22.5418	22.9295	22.9527	22.8393	0.198576	22.8393	!	1	-0.169641		0.667607	4		22.7381	NaN	22.452	23.8367	23.009	0.731	23.009	!	1	3		NaN	NaN	NaN	NaN		NaN	0		1941000	1365700	2263900	2173200	935000	0	333820	643640
AT1G78300.1 | Symbols: GRF2, 14-3-3OMEGA, GF14 OMEGA | general regulatory factor 2 | chr1:29461883-29463052 FORWARD LENGTH=259	AT1G78300.1	AT1G78300.1	9	3	47.1	0	28.768	7	22.4964	23.1015	22.8929	NaN	22.8303	0.307362	22.8303	!	1	-0.210289		0.426131	3		22.7388	23.1102	23.2727	NaN	23.0406	0.273668	23.0406	!	1	3		NaN	NaN	NaN	NaN		NaN	0		2495500	2036200	2225900	0	1127100	854480	1201800	0
AT2G05310.1 | Symbols: | unknown protein;FUNCTIONS IN: molecular_function unknown;INVOLVED IN: biological_process unknown;LOCATED IN: chloroplast;BEST Arabidopsis thaliana protein match is: unknown protein (TAIR:AT4G13500.1);Has 50 Blast hits to 50 p	AT2G05310.1	AT2G05310.1	1	1	14.4	0.0026042	8.5852	3	23.2971	22.7737	22.719	22.5193	22.8273	0.331752	22.8273	!	1	0.362127		0.146163	4		22.3816	22.6475	22.3664	NaN	22.4652	0.158119	22.4652	!	1	3		NaN	NaN	NaN	NaN		NaN	0		6881100	5687300	5581100	4737300	3154600	2363900	2290900	0
AT5G40780.1 | Symbols: LHT1 | lysine histidine transporter 1 | chr5:16323823-16327082 FORWARD LENGTH=446;AT5G40780.2 | Symbols: | lysine histidine transporter 1 | chr5:16323823-16327082 FORWARD LENGTH=445	AT5G40780.1;AT5G40780.2	AT5G40780.1;AT5G40780.2	2	2	7.4	0	13.815	8	22.9251	22.1924	23.0924	23.0816	22.8229	0.427214	22.8229	!	1	1.15681		0.0289059	4		21.4502	NaN	21.882	NaN	21.6661	0.305362	21.6661		1	2		NaN	NaN	NaN	NaN		NaN	0		3229100	2992500	4233400	5302200	714330	0	694490	0
AT5G08530.1 | Symbols: CI51 | 51 kDa subunit of complex I | chr5:2759848-2761726 REVERSE LENGTH=486	AT5G08530.1	AT5G08530.1	6	6	20.6	0	39.44	12	23.2131	22.8603	22.7698	22.4298	22.8183	0.321929	22.8183	!	1	0.25861		0.249736	4		22.6943	22.4835	22.5012	NaN	22.5597	0.116951	22.5597	!	1	3		NaN	NaN	NaN	NaN		NaN	0		1032000	2567100	1198100	1058400	445880	182530	635200	0
AT1G18270.1 | Symbols: | ketose-bisphosphate aldolase class-II family protein | chr1:6283634-6293772 REVERSE LENGTH=1373;AT1G18270.2 | Symbols: | ketose-bisphosphate aldolase class-II family protein | chr1:6283634-6293772 REVERSE LENGTH=1374;AT1G18270.3	AT1G18270.1;AT1G18270.2;AT1G18270.3	AT1G18270.1;AT1G18270.2;AT1G18270.3	3	3	3.9	0	31.205	8	23.1283	23.0145	22.7694	22.2908	22.8008	0.371506	22.8008	!	1	22.8008	!	1	4		NaN	NaN	NaN	NaN		NaN	0		1	0		NaN	NaN	NaN	NaN		NaN	0		437990	577880	374440	294650	0	0	0	0
AT4G12720.3 | Symbols: AtNUDT7, GFG1, ATNUDX7 | MutT/nudix family protein | chr4:7487716-7489557 FORWARD LENGTH=282;AT4G12720.2 | Symbols: AtNUDT7, GFG1, ATNUDX7 | MutT/nudix family protein | chr4:7487716-7489557 FORWARD LENGTH=282;AT4G12720.1 | Symbols: A	AT4G12720.3;AT4G12720.2;AT4G12720.1	AT4G12720.3;AT4G12720.2;AT4G12720.1	1	1	6.4	0	46.132	3	22.0423	23.1132	22.9936	23.0189	22.792	0.502431	22.792	!	1	22.792	!	1	4		NaN	NaN	NaN	NaN		NaN	0		1	0		NaN	NaN	NaN	NaN		NaN	0		1144600	2856400	2423800	2658500	0	0	0	0
AT2G01720.1 | Symbols: | Ribophorin I | chr2:317193-320016 REVERSE LENGTH=464	AT2G01720.1	AT2G01720.1	2	2	7.5	0	13.884	6	22.726	NaN	23.0183	22.6064	22.7836	0.211886	22.7836	!	1	0.905687		0.0414862	3		21.3193	22.1169	22.1974	NaN	21.8779	0.485442	21.8779	!	1	3		NaN	NaN	NaN	NaN		NaN	0		651730	350140	1335800	708050	582190	386050	567800	0
AT1G28290.2 | Symbols: AGP31 | arabinogalactan protein 31 | chr1:9889331-9890843 REVERSE LENGTH=315;AT1G28290.1 | Symbols: AGP31 | arabinogalactan protein 31 | chr1:9889331-9890843 REVERSE LENGTH=359	AT1G28290.2;AT1G28290.1	AT1G28290.2;AT1G28290.1	2	2	10.8	0	12.464	2	22.763	22.8206	23.1169	22.4267	22.7818	0.283016	22.7818	!	1	0.340427		1	4		NaN	NaN	22.4414	NaN	22.4414	NaN	22.4414		1	1		NaN	NaN	NaN	NaN		NaN	0		2753800	2696600	702500	1204300	0	0	248060	0
AT3G48140.1 | Symbols: | B12D protein | chr3:17778471-17779299 FORWARD LENGTH=88	AT3G48140.1	AT3G48140.1	2	2	36.4	0	14.818	5	23.1264	22.8748	23.1582	21.9483	22.7769	0.566759	22.7769	!	1	1.58727		0.0300415	4		20.8201	NaN	21.5592	NaN	21.1896	0.522601	21.1896		1	2		NaN	NaN	NaN	NaN		NaN	0		6549800	7186800	6222300	4956800	877740	0	455890	0
AT5G42420.2 | Symbols: | Nucleotide-sugar transporter family protein | chr5:16968819-16970225 FORWARD LENGTH=283;AT5G42420.1 | Symbols: | Nucleotide-sugar transporter family protein | chr5:16968819-16970225 FORWARD LENGTH=350	AT5G42420.2;AT5G42420.1	AT5G42420.2;AT5G42420.1	2	2	9.5	0	23.521	2	22.8338	22.3295	22.7623	23.1198	22.7613	0.326703	22.7613	!	1	22.7613	!	1	4		NaN	NaN	NaN	NaN		NaN	0		1	0		NaN	NaN	NaN	NaN		NaN	0		1876300	1521400	2199600	5685400	0	0	0	0
AT4G34090.1 | Symbols: | unknown protein;FUNCTIONS IN: molecular_function unknown;INVOLVED IN: biological_process unknown;LOCATED IN: chloroplast, chloroplast stroma;EXPRESSED IN: 22 plant structures;EXPRESSED DURING: 13 growth stages;BEST Arabidops	AT4G34090.1;AT4G34090.2;AT4G34090.3	AT4G34090.1;AT4G34090.2;AT4G34090.3	5	5	19.4	0	30.995	8	22.6386	23.0977	22.8119	22.4762	22.7561	0.265803	22.7561	!	1	-0.542242		0.143548	4		23.8837	23.2431	22.7682	NaN	23.2983	0.559797	23.2983	!	1	3		NaN	NaN	NaN	NaN		NaN	0		1037300	2757300	1329900	1108600	2904300	1203600	645980	0
AT2G17510.1 | Symbols: EMB2763 | ribonuclease II family protein | chr2:7609395-7615881 REVERSE LENGTH=933;AT2G17510.2 | Symbols: EMB2763 | ribonuclease II family protein | chr2:7609395-7616242 REVERSE LENGTH=1012	AT2G17510.1;AT2G17510.2	AT2G17510.1;AT2G17510.2	7	7	13.2	0	62.214	11	22.4014	22.6081	22.9024	23.0347	22.7367	0.285921	22.7367	!	1	0.279263		0.219743	4		22.5066	22.4704	22.779	22.0735	22.4574	0.290614	22.4574	!	1	4		NaN	NaN	NaN	NaN		NaN	0		701660	749780	698520	1029000	60014	42668	299940	118010
AT3G18130.1 | Symbols: RACK1C_AT | receptor for activated C kinase 1C | chr3:6211109-6212371 REVERSE LENGTH=326	AT3G18130.1	AT3G18130.1	10	2	41.7	0	26.096	3	22.8183	22.7857	22.7009	22.5924	22.7243	0.100908	22.7243	!	1	-0.19907		0.233285	4		22.8573	NaN	23.2283	22.6847	22.9234	0.277791	22.9234	!	1	3		NaN	NaN	NaN	NaN		NaN	0		1108700	1263400	1710400	1690000	944980	0	1057300	725340
AT1G56340.2 | Symbols: CRT1, CRT1a, AtCRT1a | calreticulin 1a | chr1:21090022-21092630 REVERSE LENGTH=424;AT1G09210.1 | Symbols: CRT1b, AtCRT1b | calreticulin 1b | chr1:2973217-2976655 REVERSE LENGTH=424;AT1G56340.1 | Symbols: CRT1, CRT1a, AtCRT1a | calret	AT1G56340.2;AT1G09210.1;AT1G56340.1	AT1G56340.2;AT1G09210.1;AT1G56340.1	1	1	3.8	0.0052481	6.7948	3	23.072	22.6132	22.4588	NaN	22.7147	0.318948	22.7147	!	1	22.7147	!	1	3		NaN	NaN	NaN	NaN		NaN	0		1	0		NaN	NaN	NaN	NaN		NaN	0		1125100	972450	805550	0	0	0	0	0
AT2G26080.1 | Symbols: AtGLDP2, GLDP2 | glycine decarboxylase P-protein 2 | chr2:11109330-11113786 REVERSE LENGTH=1044	AT2G26080.1	AT2G26080.1	17	2	24.5	0	11.954	3	23.1398	22.7193	22.697	22.3009	22.7143	0.342708	22.7143	!	1	-1.28801	+	0.00363102	4		24.3235	23.9643	23.719	NaN	24.0023	0.304055	24.0023	!	1	3		NaN	NaN	NaN	NaN		NaN	0		589680	523150	471230	336410	1483700	796220	775370	0
AT1G34260.1 | Symbols: FAB1D | FORMS APLOID AND BINUCLEATE CELLS 1A | chr1:12485967-12491799 FORWARD LENGTH=1456	AT1G34260.1	AT1G34260.1	1	1	0.9	0.0065882	6.6629	6	22.523	22.7111	22.7944	22.8212	22.7124	0.134724	22.7124	!	1	-0.335407		0.0895739	4		NaN	23.2297	22.866	NaN	23.0478	0.257217	23.0478		1	2		NaN	NaN	NaN	NaN		NaN	0		319440	432310	422250	463610	0	258330	252290	0
AT1G10340.2 | Symbols: | Ankyrin repeat family protein | chr1:3390475-3392481 REVERSE LENGTH=574;AT1G10340.1 | Symbols: | Ankyrin repeat family protein | chr1:3390475-3392481 REVERSE LENGTH=578	AT1G10340.2;AT1G10340.1	AT1G10340.2;AT1G10340.1	3	3	8.9	0	21.246	5	21.8597	23.0001	22.9385	23.0338	22.708	0.566887	22.708	!	1	1.07568		0.0646989	4		21.6181	21.6465	NaN	NaN	21.6323	0.0201158	21.6323		1	2		NaN	NaN	NaN	NaN		NaN	0		594600	1323700	1169400	2003500	154980	432980	0	0
AT1G78915.1 | Symbols: | Tetratricopeptide repeat (TPR)-like superfamily protein | chr1:29667729-29671081 REVERSE LENGTH=385;AT1G78915.2 | Symbols: | Tetratricopeptide repeat (TPR)-like superfamily protein | chr1:29667729-29671081 REVERSE LENGTH=402;AT1G	AT1G78915.1;AT1G78915.2;AT1G78915.3	AT1G78915.1;AT1G78915.2;AT1G78915.3	4	4	16.9	0	31.537	7	22.9255	22.729	22.5827	22.5857	22.7057	0.161612	22.7057	!	1	1.2103	+	0.000125698	4		21.6384	21.4511	21.3968	NaN	21.4954	0.12674	21.4954	!	1	3		NaN	NaN	NaN	NaN		NaN	0		1343400	1569200	1248000	1013000	830860	269420	738150	0
AT3G20050.1 | Symbols: ATTCP-1, TCP-1 | T-complex protein 1 alpha subunit | chr3:6998544-7002266 REVERSE LENGTH=545	AT3G20050.1	AT3G20050.1	4	4	7.7	0	22.535	8	22.8596	22.8282	22.8738	22.1993	22.6902	0.327842	22.6902	!	1	0.30023		0.275332	4		22.4762	22.6483	22.0454	NaN	22.39	0.310572	22.39	!	1	3		NaN	NaN	NaN	NaN		NaN	0		415040	1143700	1235200	492640	707970	459020	146980	0
AT5G23040.1 | Symbols: CDF1 | Protein of unknown function (DUF3353) | chr5:7729465-7730930 REVERSE LENGTH=258	AT5G23040.1	AT5G23040.1	1	1	6.2	0.0026767	10.366	4	22.5197	NaN	22.7419	22.7786	22.6801	0.140084	22.6801	!	1	0.377693		0.248806	3		21.9725	22.8335	22.1012	NaN	22.3024	0.464471	22.3024	!	1	3		NaN	NaN	NaN	NaN		NaN	0		2276000	0	2907600	3214400	1235500	1526800	1060400	0
AT2G21620.1 | Symbols: RD2 | Adenine nucleotide alpha hydrolases-like superfamily protein | chr2:9248749-9249986 FORWARD LENGTH=187;AT2G21620.2 | Symbols: RD2 | Adenine nucleotide alpha hydrolases-like superfamily protein | chr2:9248749-9249986 FORWARD LEN	AT2G21620.1;AT2G21620.2	AT2G21620.1;AT2G21620.2	3	3	18.7	0	23.047	4	22.7138	23.1471	22.47	22.3687	22.6749	0.346535	22.6749	!	1	0.437506		0.208051	4		22.0211	22.4537	NaN	NaN	22.2374	0.305911	22.2374		1	2		NaN	NaN	NaN	NaN		NaN	0		2565900	3237100	1615800	1880900	782200	718790	0	0
AT5G26920.2 | Symbols: CBP60G | Cam-binding protein 60-like G | chr5:9475860-9478448 FORWARD LENGTH=555;AT5G26920.1 | Symbols: CBP60G | Cam-binding protein 60-like G | chr5:9475860-9478448 FORWARD LENGTH=563	AT5G26920.2;AT5G26920.1	AT5G26920.2;AT5G26920.1	4	4	10.5	0	33.815	8	22.2218	22.366	23.1562	22.9145	22.6646	0.443203	22.6646	!	1	0.319336		0.578908	4		21.2215	22.8863	22.9281	NaN	22.3453	0.973482	22.3453	!	1	3		NaN	NaN	NaN	NaN		NaN	0		318940	1529700	928150	820930	357350	1134500	1021400	0
AT5G25250.1 | Symbols: | SPFH/Band 7/PHB domain-containing membrane-associated protein family | chr5:8749774-8751430 FORWARD LENGTH=470;AT5G64870.1 | Symbols: | SPFH/Band 7/PHB domain-containing membrane-associated protein family | chr5:25929776-25931308	AT5G25250.1;AT5G64870.1	AT5G25250.1;AT5G64870.1	8	2	24.3	0	15.939	4	23.1271	22.701	22.1523	NaN	22.6602	0.488701	22.6602	!	1	1.38587		0.0421614	3		21.0323	21.5162	NaN	NaN	21.2743	0.342168	21.2743		1	2		NaN	NaN	NaN	NaN		NaN	0		1292200	600370	494780	0	333180	320460	0	0
AT1G09795.1 | Symbols: ATATP-PRT2, HISN1B, ATP-PRT2 | ATP phosphoribosyl transferase 2 | chr1:3173588-3176690 FORWARD LENGTH=413;AT1G58080.1 | Symbols: ATATP-PRT1, HISN1A, ATP-PRT1 | ATP phosphoribosyl transferase 1 | chr1:21504562-21507429 REVERSE LENGTH=	AT1G09795.1;AT1G58080.1	AT1G09795.1;AT1G58080.1	2	2	10.2	0	20.234	2	22.6248	NaN	22.6907	NaN	22.6578	0.0465692	22.6578		1	-0.280468		0.0808708	2		22.8823	22.8334	23.099	NaN	22.9382	0.141336	22.9382	!	1	3		NaN	NaN	NaN	NaN		NaN	0		1660800	0	1993200	0	1913000	469260	852200	0
AT5G47870.1 | Symbols: | FUNCTIONS IN: molecular_function unknown;INVOLVED IN: biological_process unknown;LOCATED IN: chloroplast;EXPRESSED IN: 22 plant structures;EXPRESSED DURING: 13 growth stages;BEST Arabidopsis thaliana protein match is: cobalt	AT5G47870.1	AT5G47870.1	3	3	25.6	0	19.476	6	22.8771	22.1927	22.8301	22.7274	22.6568	0.315688	22.6568	!	1	0.491482		0.0526167	4		22.2096	22.0386	22.2478	NaN	22.1653	0.111433	22.1653	!	1	3		NaN	NaN	NaN	NaN		NaN	0		2450100	3396500	2965700	2656400	450040	208060	349460	0
AT4G25450.3 | Symbols: ATNAP8, NAP8 | non-intrinsic ABC protein 8 | chr4:13009845-13013229 REVERSE LENGTH=545;AT4G25450.2 | Symbols: ATNAP8, NAP8 | non-intrinsic ABC protein 8 | chr4:13010367-13013912 REVERSE LENGTH=618;AT4G25450.1 | Symbols: ATNAP8, NAP8	AT4G25450.3;AT4G25450.2;AT4G25450.1	AT4G25450.3;AT4G25450.2;AT4G25450.1	2	2	5.7	0	18.987	7	22.5822	22.3969	23.2755	22.349	22.6509	0.428376	22.6509	!	1	-0.0913296		0.835393	4		22.6169	21.9405	22.7125	23.6991	22.7423	0.724571	22.7423	!	1	4		NaN	NaN	NaN	NaN		NaN	0		1376800	1653500	610160	1258300	884500	323390	692430	619530
AT1G71697.1 | Symbols: ATCK1, CK, CK1 | choline kinase 1 | chr1:26971537-26973177 FORWARD LENGTH=346	AT1G71697.1	AT1G71697.1	3	3	12.7	0	21.591	9	22.3083	22.6984	22.6522	22.9263	22.6463	0.255242	22.6463	!	1	-0.704546	+	0.00359442	4		23.1799	23.4968	23.2366	23.4901	23.3508	0.166289	23.3508	!	1	4		NaN	NaN	NaN	NaN		NaN	0		1312400	1408900	1375600	1564300	2169800	1305700	1528100	1024800
AT5G16280.2 | Symbols: | Tetratricopeptide repeat (TPR)-like superfamily protein | chr5:5323377-5331345 REVERSE LENGTH=1244;AT5G16280.1 | Symbols: | Tetratricopeptide repeat (TPR)-like superfamily protein | chr5:5323377-5331345 REVERSE LENGTH=1272	AT5G16280.2;AT5G16280.1	AT5G16280.2;AT5G16280.1	4	4	6.4	0	24.285	5	23.0021	22.459	22.8709	22.2096	22.6354	0.366238	22.6354	!	1	-0.100426		1	4		NaN	NaN	22.7358	NaN	22.7358	NaN	22.7358		1	1		NaN	NaN	NaN	NaN		NaN	0		321910	468560	565520	124610	155810	79406	213540	0
AT1G04170.1 | Symbols: EIF2 GAMMA | eukaryotic translation initiation factor 2 gamma subunit | chr1:1097423-1099702 FORWARD LENGTH=465	AT1G04170.1;AT4G18330.1;AT2G18720.1;AT4G18330.2	AT1G04170.1	3	3	11.6	0	19.231	4	22.9265	22.7022	22.4796	22.41	22.6296	0.233872	22.6296	!	1	0.348648		0.120809	4		22.2376	NaN	22.3242	NaN	22.2809	0.0612269	22.2809		1	2		NaN	NaN	NaN	NaN		NaN	0		1362800	2092600	1663600	1269400	356800	0	287520	1963600
AT2G40690.1 | Symbols: GLY1, SFD1 | NAD-dependent glycerol-3-phosphate dehydrogenase family protein | chr2:16974107-16976241 FORWARD LENGTH=420	AT2G40690.1	AT2G40690.1	1	1	2.4	0.003876	6.9873	3	22.3922	22.4512	23.0408	22.6234	22.6269	0.292842	22.6269	!	1	0.904449		0.0149337	4		21.5833	22.1409	21.4431	NaN	21.7225	0.369114	21.7225	!	1	3		NaN	NaN	NaN	NaN		NaN	0		1082700	1569600	2159300	1582300	612170	425300	409090	0
AT5G10540.1 | Symbols: | Zincin-like metalloproteases family protein | chr5:3328119-3332462 FORWARD LENGTH=701	AT5G10540.1	AT5G10540.1	13	4	26.8	0	31.252	5	22.9297	22.8914	22.7775	21.902	22.6252	0.486391	22.6252	!	1	-0.783899		0.0995972	4		23.9286	22.8505	23.4481	NaN	23.4091	0.54009	23.4091	!	1	3		NaN	NaN	NaN	NaN		NaN	0		662260	701700	499490	478080	1238700	231270	716980	0
AT1G51500.1 | Symbols: CER5, D3, ABCG12, WBC12, ATWBC12 | ABC-2 type transporter family protein | chr1:19097967-19100972 REVERSE LENGTH=687	AT1G51500.1;AT3G21090.1	AT1G51500.1	4	4	8.9	0	31.388	6	22.4409	NaN	22.4785	22.9441	22.6212	0.280306	22.6212	!	1	-0.0790634		0.746587	3		22.3792	22.8837	22.8378	NaN	22.7002	0.278981	22.7002	!	1	3		NaN	NaN	NaN	NaN		NaN	0		1264200	0	392050	776210	481470	310570	378090	0
AT3G15660.2 | Symbols: ATGRX4, GRX4 | glutaredoxin 4 | chr3:5308134-5309383 REVERSE LENGTH=169;AT3G15660.1 | Symbols: ATGRX4, GRX4 | glutaredoxin 4 | chr3:5308134-5309383 REVERSE LENGTH=169	AT3G15660.2;AT3G15660.1	AT3G15660.2;AT3G15660.1	3	3	24.9	0	18.09	3	22.6174	22.2787	22.1817	23.3832	22.6153	0.544989	22.6153	!	1	0.501545		0.195445	4		22.0416	21.9663	22.3333	NaN	22.1137	0.193856	22.1137	!	1	3		NaN	NaN	NaN	NaN		NaN	0		2580500	2011100	1324300	2458500	886210	444490	830340	0
AT5G15400.1 | Symbols: | U-box domain-containing protein | chr5:4997764-5002907 REVERSE LENGTH=1038	AT5G15400.1	AT5G15400.1	2	2	3.2	0.0026925	10.553	2	22.9443	21.852	NaN	23.0103	22.6022	0.650518	22.6022	!	1	22.6022	!	1	3		NaN	NaN	NaN	NaN		NaN	0		1	0		NaN	NaN	NaN	NaN		NaN	0		349000	345370	0	746160	0	0	0	0
AT4G31750.1 | Symbols: WIN2 | HOPW1-1-interacting 2 | chr4:15364657-15367207 REVERSE LENGTH=311	AT4G31750.1	AT4G31750.1	3	3	21.9	0	37.546	9	22.7245	22.7632	22.0303	22.8787	22.5992	0.384873	22.5992	!	1	0.32848		0.36676	4		22.5076	NaN	22.0338	NaN	22.2707	0.335038	22.2707		1	2		NaN	NaN	NaN	NaN		NaN	0		1673000	2068400	719690	1396500	191170	0	685970	0
AT4G31180.2 | Symbols: | Class II aminoacyl-tRNA and biotin synthetases superfamily protein | chr4:15156696-15159362 FORWARD LENGTH=558;AT4G31180.1 | Symbols: | Class II aminoacyl-tRNA and biotin synthetases superfamily protein | chr4:15156696-15159362 F	AT4G31180.2;AT4G31180.1	AT4G31180.2;AT4G31180.1	5	4	11.1	0	32.813	10	22.9829	22.5517	22.3039	22.5371	22.5939	0.283098	22.5939	!	1	22.5939	!	1	4		NaN	NaN	NaN	NaN		NaN	0		1	0		NaN	NaN	NaN	NaN		NaN	0		528710	744590	1045500	765430	0	0	0	0
AT3G28370.1 | Symbols: | unknown protein;BEST Arabidopsis thaliana protein match is: unknown protein (TAIR:AT1G51430.1);Has 6174 Blast hits to 4953 proteins in 685 species: Archae - 195;Bacteria - 792;Metazoa - 2688;Fungi - 653;Plants - 470;Viruses	AT3G28370.1	AT3G28370.1	1	1	5.1	0.0070225	6.6195	2	23.0752	22.8309	21.8755	NaN	22.5939	0.634039	22.5939	!	1	22.5939	!	1	3		NaN	NaN	NaN	NaN		NaN	0		1	0		NaN	NaN	NaN	NaN		NaN	0		1522300	1526700	725800	0	0	0	0	0
AT4G28910.3 | Symbols: NINJA | novel interactor of JAZ | chr4:14264330-14265680 REVERSE LENGTH=425;AT4G28910.2 | Symbols: NINJA | novel interactor of JAZ | chr4:14264330-14265680 REVERSE LENGTH=425;AT4G28910.1 | Symbols: NINJA | novel interactor of JAZ | c	AT4G28910.3;AT4G28910.2;AT4G28910.1	AT4G28910.3;AT4G28910.2;AT4G28910.1	3	3	17.4	0	27.09	5	21.8294	22.116	22.8765	23.4837	22.5764	0.749031	22.5764	!	1	0.438744		0.478581	4		NaN	22.1137	22.1616	NaN	22.1377	0.0338685	22.1377		1	2		NaN	NaN	NaN	NaN		NaN	0		314220	555370	719160	2797500	0	628390	283450	0
AT3G08920.1 | Symbols: | Rhodanese/Cell cycle control phosphatase superfamily protein | chr3:2712274-2713117 FORWARD LENGTH=214	AT3G08920.1	AT3G08920.1	5	5	34.6	0	34.46	12	22.739	22.3383	22.5106	22.6916	22.5699	0.183088	22.5699	!	1	-1.25072	+	0.00535487	4		23.467	24.5448	23.966	23.3048	23.8206	0.558749	23.8206	!	1	4		NaN	NaN	NaN	NaN		NaN	0		1756000	796700	827630	1418500	2940400	3113100	2157800	985200
AT1G15980.1 | Symbols: NDF1, NDH48 | NDH-dependent cyclic electron flow 1 | chr1:5489314-5491199 FORWARD LENGTH=461	AT1G15980.1	AT1G15980.1	4	4	10.2	0	22.645	9	22.8657	22.6493	22.656	22.1075	22.5696	0.324083	22.5696	!	1	0.620461		0.150893	4		22.3603	NaN	21.5381	NaN	21.9492	0.581361	21.9492		1	2		NaN	NaN	NaN	NaN		NaN	0		1479600	1446600	1033800	507490	447900	0	154290	0
AT1G15520.1 | Symbols: PDR12, ATPDR12, ABCG40, ATABCG40 | pleiotropic drug resistance 12 | chr1:5331993-5338175 REVERSE LENGTH=1423	AT1G15520.1	AT1G15520.1	7	5	6.7	0	39.251	5	22.7868	24.0938	20.8029	NaN	22.5612	1.65698	22.5612	!	1	22.5612	!	1	3		NaN	NaN	NaN	NaN		NaN	0		1	0		NaN	NaN	NaN	NaN		NaN	0		303120	1389800	82654	0	0	0	0	0
AT5G21326.1 | Symbols: | Ca2+regulated serine-threonine protein kinase family protein | chr5:7218081-7221743 FORWARD LENGTH=439	AT5G21326.1	AT5G21326.1	1	1	3.6	0.0035018	7.4538	2	22.4057	22.9441	22.5697	22.3239	22.5609	0.275175	22.5609	!	1	0.280928		0.250539	4		22.3363	NaN	22.2236	NaN	22.2799	0.0796879	22.2799		1	2		NaN	NaN	NaN	NaN		NaN	0		851090	1391700	1105300	922670	649990	0	438540	0
AT1G62180.2 | Symbols: APR2 | 5adenylylphosphosulfate reductase 2 | chr1:22975794-22977465 REVERSE LENGTH=447;AT1G62180.1 | Symbols: APR2, APSR, PRH43, PRH, ATAPR2 | 5adenylylphosphosulfate reductase 2 | chr1:22975794-22977465 REVERSE LENGTH=454	AT1G62180.2;AT1G62180.1;AT4G21990.2;AT4G21990.1;AT4G04610.1	AT1G62180.2;AT1G62180.1	3	3	10.1	0	35.418	6	21.8524	NaN	22.4661	23.3291	22.5492	0.74183	22.5492	!	1	22.5492	!	1	3		NaN	NaN	NaN	NaN		NaN	0		1	0		NaN	NaN	NaN	NaN		NaN	0		373830	0	543340	2119700	0	0	0	0
AT2G21160.1 | Symbols: | Translocon-associated protein (TRAP), alpha subunit | chr2:9068428-9070207 FORWARD LENGTH=258;AT2G21160.2 | Symbols: | Translocon-associated protein (TRAP), alpha subunit | chr2:9068428-9070310 FORWARD LENGTH=188	AT2G21160.1;AT2G21160.2	AT2G21160.1;AT2G21160.2	2	2	12.4	0	19.668	4	22.8212	22.5165	22.2716	NaN	22.5364	0.275354	22.5364	!	1	22.5364	!	1	3		NaN	NaN	NaN	NaN		NaN	0		1	0		NaN	NaN	NaN	NaN		NaN	0		4255300	4092600	3183800	0	0	0	0	0
AT5G17020.2 | Symbols: XPO1A | exportin 1A | chr5:5594904-5602467 FORWARD LENGTH=1060;AT5G17020.1 | Symbols: XPO1A, ATCRM1, ATXPO1, XPO1, HIT2 | exportin 1A | chr5:5594904-5602467 FORWARD LENGTH=1075	AT5G17020.2;AT5G17020.1	AT5G17020.2;AT5G17020.1	2	2	3.4	0	18.122	4	22.4582	22.1455	22.966	22.5664	22.534	0.338788	22.534	!	1	0.0481586		0.876665	4		21.9705	22.7797	22.7074	NaN	22.4859	0.447784	22.4859	!	1	3		NaN	NaN	NaN	NaN		NaN	0		137840	525700	744650	608670	400970	106660	345780	0
AT4G32390.1 | Symbols: | Nucleotide-sugar transporter family protein | chr4:15636550-15637602 FORWARD LENGTH=350	AT4G32390.1	AT4G32390.1	1	1	6.6	0.002633	9.0591	2	22.4649	22.2356	22.8928	NaN	22.5311	0.333575	22.5311	!	1	22.5311	!	1	3		NaN	NaN	NaN	NaN		NaN	0		1	0		NaN	NaN	NaN	NaN		NaN	0		1534100	1554600	2260300	0	0	0	0	0
AT5G64460.8 | Symbols: | Phosphoglycerate mutase family protein | chr5:25773009-25775104 REVERSE LENGTH=282;AT5G64460.6 | Symbols: | Phosphoglycerate mutase family protein | chr5:25773009-25775104 REVERSE LENGTH=282;AT5G64460.4 | Symbols: | Phosphoglyce	AT5G64460.8;AT5G64460.6;AT5G64460.4;AT5G64460.3;AT5G64460.2;AT5G64460.1;AT5G64460.5;AT5G64460.7	AT5G64460.8;AT5G64460.6;AT5G64460.4;AT5G64460.3;AT5G64460.2;AT5G64460.1;AT5G64460.5;AT5G64460.7	2	2	11.3	0	21.031	7	23.238	22.4308	21.916	NaN	22.5283	0.666334	22.5283	!	1	-0.050827		0.939143	3		22.097	23.0612	NaN	NaN	22.5791	0.681746	22.5791		1	2		NaN	NaN	NaN	NaN		NaN	0		1950900	1856900	854600	0	747990	1160000	0	0
AT1G16880.1 | Symbols: | uridylyltransferase-related | chr1:5773796-5776125 FORWARD LENGTH=290;AT1G16880.2 | Symbols: | uridylyltransferase-related | chr1:5773796-5775272 FORWARD LENGTH=213	AT1G16880.1;AT1G16880.2	AT1G16880.1;AT1G16880.2	2	2	10.7	0	12.72	6	22.6475	22.57	22.5574	22.3262	22.5253	0.138586	22.5253	!	1	-0.0328598		0.830724	4		22.3654	22.8404	22.4686	NaN	22.5581	0.249841	22.5581	!	1	3		NaN	NaN	NaN	NaN		NaN	0		1052900	1185300	1230600	1145600	1643000	1104400	579150	0
AT1G29790.2 | Symbols: | S-adenosyl-L-methionine-dependent methyltransferases superfamily protein | chr1:10430025-10431161 FORWARD LENGTH=378;AT1G29790.1 | Symbols: | S-adenosyl-L-methionine-dependent methyltransferases superfamily protein | chr1:1043002	AT1G29790.2;AT1G29790.1	AT1G29790.2;AT1G29790.1	1	1	4.2	0	15.708	4	22.6332	22.1263	22.4279	22.9041	22.5229	0.328545	22.5229	!	1	0.22599		1	4		NaN	NaN	NaN	22.2969	22.2969	NaN	22.2969		1	1		NaN	NaN	NaN	NaN		NaN	0		1163900	934130	1061500	1591300	0	0	0	641240
AT1G09630.1 | Symbols: ATRAB11C, ATRABA2A, ATRAB-A2A, RAB-A2A, RAB11c | RAB GTPase 11C | chr1:3118350-3119571 REVERSE LENGTH=217;AT1G07410.1 | Symbols: ATRABA2B, RAB-A2B, ATRAB-A2B, RABA2b | RAB GTPase homolog A2B | chr1:2276270-2277154 FORWARD LENGTH=214;	AT1G09630.1;AT1G07410.1;AT4G18800.1;AT5G45750.1;AT1G16920.1;AT5G59150.1;AT3G46830.1;AT5G60860.1;AT3G15060.1	AT1G09630.1;AT1G07410.1;AT4G18800.1;AT5G45750.1;AT1G16920.1;AT5G59150.1;AT3G46830.1;AT5G60860.1;AT3G15060.1	2	2	8.8	0	12	6	22.3645	22.3951	22.6806	22.6087	22.5122	0.156183	22.5122	!	1	-0.963478		0.281271	4		22.6163	22.7538	22.6283	25.9044	23.4757	1.6203	23.4757	!	1	4		NaN	NaN	NaN	NaN		NaN	0		1275800	1483200	1817300	1708800	1230600	873880	913880	10688000
AT1G14345.1 | Symbols: | NAD(P)-linked oxidoreductase superfamily protein | chr1:4899176-4899766 FORWARD LENGTH=196	AT1G14345.1	AT1G14345.1	1	1	6.6	0.0025867	8.3499	3	22.4194	22.636	22.5775	22.4007	22.5084	0.116305	22.5084	!	1	0.453882		1	4		22.0545	NaN	NaN	NaN	22.0545	NaN	22.0545		1	1		NaN	NaN	NaN	NaN		NaN	0		4490400	5675900	5874800	5867000	1367100	0	0	0
AT3G29830.1 | Symbols: | F-box/RNI-like superfamily protein | chr3:11737049-11738847 FORWARD LENGTH=464	AT3G29830.1	AT3G29830.1	1	1	4.3	0.00698	6.5423	1	22.1041	23.7123	21.029	23.1615	22.5017	1.18714	22.5017	!	1	-0.814812		0.31365	4		22.8624	23.5537	NaN	23.5335	23.3165	0.393404	23.3165	!	1	3		NaN	NaN	NaN	NaN		NaN	0		253310	2797000	401880	1295000	612810	936290	0	1381400
AT3G44400.2 | Symbols: | Disease resistance protein (TIR-NBS-LRR class) family | chr3:16046331-16049668 REVERSE LENGTH=1007;AT3G44400.1 | Symbols: | Disease resistance protein (TIR-NBS-LRR class) family | chr3:16046331-16049668 REVERSE LENGTH=1007;AT3G44	AT3G44400.2;AT3G44400.1;AT3G44630.2;AT3G44630.1;AT3G44630.3;AT3G44480.1;AT2G14080.1;AT3G44670.2;AT3G44670.1	AT3G44400.2;AT3G44400.1;AT3G44630.2;AT3G44630.1;AT3G44630.3;AT3G44480.1	3	3	3.9	0	20.445	4	22.3995	22.382	22.4436	22.7237	22.4872	0.159769	22.4872	!	1	-0.308617		0.45988	4		NaN	23.6836	22.2624	22.4415	22.7958	0.774014	22.7958	!	1	3		NaN	NaN	NaN	NaN		NaN	0		165790	547030	429980	703370	0	317700	197450	130200
AT1G17745.1 | Symbols: PGDH | D-3-phosphoglycerate dehydrogenase | chr1:6101157-6104979 FORWARD LENGTH=624;AT1G17745.2 | Symbols: PGDH | D-3-phosphoglycerate dehydrogenase | chr1:6101157-6104979 FORWARD LENGTH=651	AT1G17745.1;AT1G17745.2	AT1G17745.1;AT1G17745.2	7	5	16.7	0	43.732	12	22.5151	22.3466	22.4482	22.6376	22.4869	0.122052	22.4869	!	1	-0.117701		0.642549	4		22.7236	22.0859	23.0041	NaN	22.6046	0.470537	22.6046	!	1	3		NaN	NaN	NaN	NaN		NaN	0		1158500	1068900	722750	649310	677180	57963	715710	0
AT5G58950.1 | Symbols: | Protein kinase superfamily protein | chr5:23801136-23803025 REVERSE LENGTH=525	AT5G58950.1	AT5G58950.1	2	2	6.1	0	29.08	4	22.4397	21.8069	22.6822	23.0123	22.4853	0.509514	22.4853	!	1	0.433064		0.364647	4		NaN	21.7529	NaN	22.3516	22.0522	0.423342	22.0522		1	2		NaN	NaN	NaN	NaN		NaN	0		1054800	620810	695750	1869800	0	87806	0	476090
AT3G63520.1 | Symbols: CCD1, ATCCD1, ATNCED1, NCED1 | carotenoid cleavage dioxygenase 1 | chr3:23452940-23455896 FORWARD LENGTH=538	AT3G63520.1	AT3G63520.1	3	3	8.2	0	20.943	6	22.8999	22.6669	22.5505	21.779	22.4741	0.485617	22.4741	!	1	0.0334969		0.934887	4		22.9619	22.5874	22.6685	21.5445	22.4406	0.61867	22.4406	!	1	4		NaN	NaN	NaN	NaN		NaN	0		754790	762870	774920	439610	857550	482440	611070	230390
AT5G24210.1 | Symbols: | alpha/beta-Hydrolases superfamily protein | chr5:8217877-8219466 FORWARD LENGTH=350	AT5G24210.1	AT5G24210.1	2	2	6.9	0	12.866	5	NaN	22.614	22.4615	22.3422	22.4726	0.136273	22.4726	!	1	22.4726	!	1	3		NaN	NaN	NaN	NaN		NaN	0		1	0		NaN	NaN	NaN	NaN		NaN	0		0	2189300	1815900	1801700	0	0	0	0
AT4G36630.1 | Symbols: EMB2754 | Vacuolar sorting protein 39 | chr4:17272088-17276524 REVERSE LENGTH=1000	AT4G36630.1	AT4G36630.1	4	4	6.4	0	26.698	9	22.1498	22.8023	22.4816	22.4376	22.4678	0.267123	22.4678	!	1	0.0908051		0.638041	4		22.1738	22.4227	22.5345	NaN	22.377	0.18467	22.377	!	1	3		NaN	NaN	NaN	NaN		NaN	0		347250	668850	424900	381620	90051	246740	230210	0
AT2G21170.1 | Symbols: TIM, PDTPI | triosephosphate isomerase | chr2:9071047-9073106 REVERSE LENGTH=315;AT2G21170.2 | Symbols: TIM, PDTPI | triosephosphate isomerase | chr2:9071047-9073106 REVERSE LENGTH=306	AT2G21170.1;AT2G21170.2	AT2G21170.1;AT2G21170.2	4	3	15.2	0	18.73	3	22.4545	22.5131	22.6018	22.2922	22.4654	0.130365	22.4654	!	1	0.216013		0.286514	4		22.488	NaN	22.0108	NaN	22.2494	0.337409	22.2494		1	2		NaN	NaN	NaN	NaN		NaN	0		1358600	1413000	1216800	1492100	1209600	0	251080	0
AT5G52320.1 | Symbols: CYP96A4 | cytochrome P450, family 96, subfamily A, polypeptide 4 | chr5:21245111-21246619 REVERSE LENGTH=502;AT1G65340.1 | Symbols: CYP96A3 | cytochrome P450, family 96, subfamily A, polypeptide 3 | chr1:24268135-24269646 REVERSE LEN	AT5G52320.1;AT1G65340.1	AT5G52320.1;AT1G65340.1	2	2	4.8	0.0021822	10.813	1	22.5508	22.2541	22.7195	22.3233	22.4619	0.213412	22.4619	!	1	0.0787373		0.769334	4		21.862	22.5721	22.7154	NaN	22.3832	0.456979	22.3832	!	1	3		NaN	NaN	NaN	NaN		NaN	0		878450	618810	1001200	940460	261890	374870	595970	0
AT1G59830.2 | Symbols: PP2A-1 | protein phosphatase 2A-2 | chr1:22020929-22022293 REVERSE LENGTH=262;AT1G59830.1 | Symbols: PP2A-1 | protein phosphatase 2A-2 | chr1:22020708-22022293 REVERSE LENGTH=306;AT1G10430.1 | Symbols: PP2A-2 | protein phosphatase 2A	AT1G59830.2;AT1G59830.1;AT1G10430.1;AT1G69960.1	AT1G59830.2;AT1G59830.1;AT1G10430.1;AT1G69960.1	3	2	16	0	16.508	8	NaN	21.8492	22.6028	22.9319	22.4613	0.555056	22.4613	!	1	-0.68227		0.152182	3		22.7136	23.3246	23.3924	NaN	23.1435	0.373869	23.1435	!	1	3		NaN	NaN	NaN	NaN		NaN	0		0	750840	1966300	1105800	1634500	1393800	2081600	0
AT3G23750.1 | Symbols: | Leucine-rich repeat protein kinase family protein | chr3:8558332-8561263 FORWARD LENGTH=928	AT3G23750.1;AT1G66150.1	AT3G23750.1	3	2	4.5	0	19.478	8	NaN	22.4119	22.7206	22.2104	22.4477	0.256988	22.4477	!	1	-0.118008		0.574112	3		22.3995	22.8072	22.4904	NaN	22.5657	0.21401	22.5657	!	1	3		NaN	NaN	NaN	NaN		NaN	0		0	548150	1037800	696310	385530	295050	194120	80606
AT3G25520.1 | Symbols: ATL5, PGY3, OLI5, RPL5A | ribosomal protein L5 | chr3:9269573-9271327 REVERSE LENGTH=301;AT3G25520.2 | Symbols: ATL5 | ribosomal protein L5 | chr3:9269573-9270434 REVERSE LENGTH=190	AT3G25520.1;AT3G25520.2	AT3G25520.1;AT3G25520.2	5	1	25.9	0.0026001	8.5336	1	22.3166	22.5194	22.1422	22.7957	22.4435	0.280907	22.4435	!	1	22.4435	!	1	4		NaN	NaN	NaN	NaN		NaN	0		1	0		NaN	NaN	NaN	NaN		NaN	0		1486400	2339200	1785400	3408800	0	0	0	0
AT1G20816.1 | Symbols: | unknown protein;BEST Arabidopsis thaliana protein match is: unknown protein (TAIR:AT1G76405.2);Has 52 Blast hits to 52 proteins in 19 species: Archae - 0;Bacteria - 0;Metazoa - 0;Fungi - 0;Plants - 50;Viruses - 0;Other Euk	AT1G20816.1	AT1G20816.1	2	2	12.6	0	14.15	3	NaN	22.6093	22.3571	22.3485	22.4383	0.148173	22.4383	!	1	1.68276		1	3		20.7556	NaN	NaN	NaN	20.7556	NaN	20.7556		1	1		NaN	NaN	NaN	NaN		NaN	0		0	3459200	2375400	3116000	346920	0	0	0
AT1G76400.1 | Symbols: | Ribophorin I | chr1:28658713-28661672 REVERSE LENGTH=614	AT1G76400.1	AT1G76400.1	2	2	4.4	0	16.13	4	22.626	22.3481	22.3146	NaN	22.4295	0.170962	22.4295	!	1	22.4295	!	1	3		NaN	NaN	NaN	NaN		NaN	0		1	0		NaN	NaN	NaN	NaN		NaN	0		655900	642610	578840	0	0	0	0	0
AT4G02350.1 | Symbols: SEC15B | exocyst complex component sec15B | chr4:1038157-1040571 FORWARD LENGTH=787	AT4G02350.1	AT4G02350.1	4	4	5.8	0	25.521	8	22.3931	22.402	22.6789	22.232	22.4265	0.185484	22.4265	!	1	-0.534519		0.1274	4		22.5851	23.6068	22.6912	NaN	22.961	0.561763	22.961	!	1	3		NaN	NaN	NaN	NaN		NaN	0		555830	372990	396420	219800	743650	463230	408400	0
AT5G28050.1 | Symbols: | Cytidine/deoxycytidylate deaminase family protein | chr5:10044209-10045755 REVERSE LENGTH=185;AT5G28050.2 | Symbols: | Cytidine/deoxycytidylate deaminase family protein | chr5:10044209-10045484 REVERSE LENGTH=204	AT5G28050.1;AT5G28050.2	AT5G28050.1;AT5G28050.2	1	1	9.7	0.0026357	9.0815	3	22.7904	22.8152	21.6422	22.4293	22.4193	0.547242	22.4193	!	1	22.4193	!	1	4		NaN	NaN	NaN	NaN		NaN	0		1	0		NaN	NaN	NaN	NaN		NaN	0		3124000	3775600	1543600	2870800	0	0	0	0
AT2G41560.1 | Symbols: ACA4 | autoinhibited Ca(2+)-ATPase, isoform 4 | chr2:17332256-17337179 REVERSE LENGTH=1030	AT2G41560.1	AT2G41560.1	3	3	3.8	0	20.557	11	22.7797	22.2805	22.7646	21.7942	22.4048	0.468434	22.4048	!	1	-0.599073		0.116812	4		22.6464	23.2456	23.1194	NaN	23.0038	0.315886	23.0038	!	1	3		NaN	NaN	NaN	NaN		NaN	0		585330	462180	608810	175550	418910	568920	359710	0
AT2G39900.1 | Symbols: | GATA type zinc finger transcription factor family protein | chr2:16659136-16660267 FORWARD LENGTH=200	AT2G39900.1	AT2G39900.1	3	2	19	0	12.572	5	22.2935	22.0782	22.7998	22.4262	22.3994	0.303012	22.3994	!	1	-0.139994		0.520027	4		22.5657	22.3329	22.7197	NaN	22.5394	0.194726	22.5394	!	1	3		NaN	NaN	NaN	NaN		NaN	0		562290	1029800	1759900	2442200	1481800	521790	1341800	0
AT4G34390.1 | Symbols: XLG2 | extra-large GTP-binding protein 2 | chr4:16441579-16444840 FORWARD LENGTH=861	AT4G34390.1	AT4G34390.1	2	2	3.5	0	14.244	5	NaN	22.924	22.2708	21.9932	22.396	0.477848	22.396	!	1	-0.0116673		0.98545	3		21.7884	23.4716	21.963	NaN	22.4076	0.925533	22.4076	!	1	3		NaN	NaN	NaN	NaN		NaN	0		0	733600	363550	241150	206480	372510	112770	0
AT1G61380.1 | Symbols: SD1-29 | S-domain-1 29 | chr1:22646277-22649401 REVERSE LENGTH=805;AT1G61475.1 | Symbols: | ATP binding;protein kinases | chr1:22679770-22680771 REVERSE LENGTH=212;AT1G61390.2 | Symbols: | S-locus lectin protein kinase family prote	AT1G61380.1;AT1G61475.1;AT1G61390.2;AT4G27290.1;AT1G61550.1;AT1G61420.1;AT1G11280.3;AT1G61370.1;AT1G11280.4;AT1G11280.2;AT1G11280.1;AT1G61390.1;AT1G11330.1;AT1G11330.2;AT4G03230.1;AT1G11300.1	AT1G61380.1;AT1G61475.1;AT1G61390.2;AT4G27290.1;AT1G61550.1;AT1G61420.1;AT1G11280.3;AT1G61370.1;AT1G11280.4;AT1G11280.2;AT1G11280.1;AT1G61390.1;AT1G11330.1;AT1G11330.2;AT4G03230.1;AT1G11300.1	2	2	2.9	0	12.308	4	21.8065	NaN	22.3159	23.0446	22.389	0.622272	22.389	!	1	0.449205		1	3		21.9398	NaN	NaN	NaN	21.9398	NaN	21.9398		1	1		NaN	NaN	NaN	NaN		NaN	0		341510	0	532380	950830	316700	0	0	0
AT2G03820.1 | Symbols: | nonsense-mediated mRNA decay NMD3 family protein | chr2:1165149-1166699 REVERSE LENGTH=516	AT2G03820.1	AT2G03820.1	2	2	7	0.0026795	10.438	3	NaN	22.3796	22.3982	NaN	22.3889	0.0131512	22.3889		1	0.083168		0.784671	2		22.634	21.8994	22.3838	NaN	22.3058	0.373446	22.3058	!	1	3		NaN	NaN	NaN	NaN		NaN	0		0	216170	1046100	0	953700	46341	590590	0
AT5G58490.1 | Symbols: | NAD(P)-binding Rossmann-fold superfamily protein | chr5:23643068-23644455 FORWARD LENGTH=324	AT5G58490.1	AT5G58490.1	3	3	13.3	0	22.755	6	22.6935	22.0364	22.6389	22.1244	22.3733	0.340862	22.3733	!	1	-1.43318	+	0.00883711	4		23.9017	24.3316	23.1862	NaN	23.8065	0.578588	23.8065	!	1	3		NaN	NaN	NaN	NaN		NaN	0		1286300	771660	1331100	840170	2376900	1836200	1702200	0
AT1G69840.7 | Symbols: | SPFH/Band 7/PHB domain-containing membrane-associated protein family | chr1:26293932-26295150 REVERSE LENGTH=286;AT1G69840.6 | Symbols: | SPFH/Band 7/PHB domain-containing membrane-associated protein family | chr1:26293932-262951	AT1G69840.7;AT1G69840.6;AT1G69840.5;AT1G69840.4;AT1G69840.3;AT1G69840.2;AT1G69840.1	AT1G69840.7;AT1G69840.6;AT1G69840.5;AT1G69840.4;AT1G69840.3;AT1G69840.2;AT1G69840.1	5	5	23.1	0	31.34	12	21.8198	22.0642	22.6883	22.8926	22.3662	0.506801	22.3662	!	1	22.3662	!	1	4		NaN	NaN	NaN	NaN		NaN	0		1	0		NaN	NaN	NaN	NaN		NaN	0		905420	1123200	636290	1973300	0	0	0	0
AT5G65430.2 | Symbols: GRF8, GF14 KAPPA | general regulatory factor 8 | chr5:26148546-26150255 REVERSE LENGTH=246;AT5G65430.1 | Symbols: GRF8, 14-3-3KAPPA, GF14 KAPPA | general regulatory factor 8 | chr5:26148546-26150255 REVERSE LENGTH=248;AT5G65430.3 | S	AT5G65430.2;AT5G65430.1;AT5G65430.3	AT5G65430.2;AT5G65430.1;AT5G65430.3	8	2	31.7	0.0011351	11.547	2	22.4105	21.9593	22.3449	22.7262	22.3603	0.314881	22.3603	!	1	0.197069		1	4		22.1632	NaN	NaN	NaN	22.1632	NaN	22.1632		1	1		NaN	NaN	NaN	NaN		NaN	0		1376600	874830	1376500	1633500	826030	0	0	0
AT5G27840.1 | Symbols: TOPP8 | Calcineurin-like metallo-phosphoesterase superfamily protein | chr5:9863311-9864828 REVERSE LENGTH=318;AT5G27840.2 | Symbols: TOPP8 | Calcineurin-like metallo-phosphoesterase superfamily protein | chr5:9863465-9864828 REVERSE	AT5G27840.1;AT5G27840.2;AT3G05580.1	AT5G27840.1;AT5G27840.2	4	4	16.4	0	27.817	4	22.2036	21.7072	22.998	22.5201	22.3572	0.542642	22.3572	!	1	0.51712		0.207857	4		21.7839	21.5454	22.191	NaN	21.8401	0.326428	21.8401	!	1	3		NaN	NaN	NaN	NaN		NaN	0		494850	217340	1301900	783620	1084000	248220	1464600	0
AT4G03550.1 | Symbols: ATGSL05, GSL05, ATGSL5, PMR4, GSL5 | glucan synthase-like 5 | chr4:1573513-1579195 FORWARD LENGTH=1780	AT4G03550.1	AT4G03550.1	3	3	3.8	0	19.024	6	22.1476	22.4265	22.3697	22.4666	22.3526	0.142304	22.3526	!	1	0.0121288		1	4		22.3405	NaN	NaN	NaN	22.3405	NaN	22.3405		1	1		NaN	NaN	NaN	NaN		NaN	0		226100	238480	252280	297000	80403	0	0	0
AT5G27470.1 | Symbols: | seryl-tRNA synthetase / serine--tRNA ligase | chr5:9695087-9697154 FORWARD LENGTH=451	AT5G27470.1	AT5G27470.1	2	2	6.4	0	15.679	5	22.0458	22.3201	22.6756	NaN	22.3472	0.315755	22.3472	!	1	0.754541		0.552709	3		21.1584	19.8514	NaN	23.7681	21.5926	1.99414	21.5926	!	1	3		NaN	NaN	NaN	NaN		NaN	0		944490	700710	826510	0	313640	54920	0	1046900
AT4G13500.1 | Symbols: | unknown protein;FUNCTIONS IN: molecular_function unknown;INVOLVED IN: biological_process unknown;LOCATED IN: chloroplast;BEST Arabidopsis thaliana protein match is: unknown protein (TAIR:AT2G05310.1);Has 50 Blast hits to 50 p	AT4G13500.1	AT4G13500.1	1	1	14.4	0.0025681	7.9326	1	22.8288	22.5068	NaN	21.7028	22.3461	0.579951	22.3461	!	1	-0.233303		0.553859	3		22.4361	22.8519	22.4503	NaN	22.5794	0.236102	22.5794	!	1	3		NaN	NaN	NaN	NaN		NaN	0		5726900	4353800	0	3127200	2809200	2930200	2110200	0
AT4G26070.1 | Symbols: MEK1, NMAPKK, ATMEK1, MKK1 | MAP kinase/ ERK kinase 1 | chr4:13217797-13219381 FORWARD LENGTH=308;AT4G26070.3 | Symbols: MEK1, NMAPKK, ATMEK1, MKK1 | MAP kinase/ ERK kinase 1 | chr4:13217797-13219695 FORWARD LENGTH=354;AT4G26070.2 |	AT4G26070.1;AT4G26070.3;AT4G26070.2	AT4G26070.1;AT4G26070.3;AT4G26070.2	5	3	28.6	0	35.928	11	22.2678	21.743	22.5232	22.8496	22.3459	0.467172	22.3459	!	1	-1.292		1	4		NaN	NaN	NaN	23.6379	23.6379	NaN	23.6379		1	1		NaN	NaN	NaN	NaN		NaN	0		560260	1060300	1959600	4024900	0	0	0	1510600
AT4G16890.1 | Symbols: SNC1, BAL | disease resistance protein (TIR-NBS-LRR class), putative | chr4:9500506-9505455 REVERSE LENGTH=1301	AT4G16890.1	AT4G16890.1	10	3	10.4	0	20.324	5	22.1518	22.8349	22.0506	NaN	22.3457	0.42662	22.3457	!	1	1.28554	+	0.0102325	3		20.9088	21.3304	20.9414	NaN	21.0602	0.234534	21.0602	!	1	3		NaN	NaN	NaN	NaN		NaN	0		204220	486800	208500	0	84188	72842	63898	0
AT1G02080.2 | Symbols: | transcription regulators | chr1:373694-386682 FORWARD LENGTH=2377;AT1G02080.1 | Symbols: | transcription regulators | chr1:373335-386682 FORWARD LENGTH=2431	AT1G02080.2;AT1G02080.1	AT1G02080.2;AT1G02080.1	8	8	5.4	0	50.537	11	22.3629	23.1091	22.0156	21.872	22.3399	0.552692	22.3399	!	1	-0.016489		0.985356	4		23.7491	NaN	22.7637	20.5564	22.3564	1.63487	22.3564	!	1	3		NaN	NaN	NaN	NaN		NaN	0		210220	339310	200340	161570	232700	0	249400	6477
AT1G52290.1 | Symbols: | Protein kinase superfamily protein | chr1:19470251-19472362 REVERSE LENGTH=509	AT1G52290.1	AT1G52290.1	3	1	7.7	0	13.075	3	22.2206	22.3202	22.4608	NaN	22.3339	0.120646	22.3339	!	1	0.31192		0.268283	3		21.9601	22.6068	21.8748	21.6461	22.0219	0.411855	22.0219	!	1	4		NaN	NaN	NaN	NaN		NaN	0		672660	856150	870060	0	493290	525570	335760	328120
AT4G24570.1 | Symbols: DIC2 | dicarboxylate carrier 2 | chr4:12686546-12687487 FORWARD LENGTH=313	AT4G24570.1	AT4G24570.1	4	3	22.7	0	21.967	5	21.9971	21.8007	NaN	23.1985	22.3321	0.756724	22.3321	!	1	-0.761879		0.16429	3		22.9074	23.247	23.1274	NaN	23.0939	0.172287	23.0939	!	1	3		NaN	NaN	NaN	NaN		NaN	0		437510	1313400	0	3063300	2005800	795130	555690	0
AT5G01590.1 | Symbols: | unknown protein;FUNCTIONS IN: molecular_function unknown;INVOLVED IN: biological_process unknown;LOCATED IN: chloroplast, chloroplast envelope;EXPRESSED IN: 22 plant structures;EXPRESSED DURING: 13 growth stages;Has 60 Blast	AT5G01590.1	AT5G01590.1	3	3	9.3	0	18.866	5	22.2818	22.3113	22.8774	21.8498	22.3301	0.421473	22.3301	!	1	0.943192		0.0182814	4		21.1881	21.6432	21.3293	NaN	21.3869	0.232968	21.3869	!	1	3		NaN	NaN	NaN	NaN		NaN	0		600470	728050	993770	718840	259570	225650	216040	0
AT2G47710.1 | Symbols: | Adenine nucleotide alpha hydrolases-like superfamily protein | chr2:19555045-19555956 REVERSE LENGTH=162	AT2G47710.1	AT2G47710.1	1	1	7.4	0.0043332	6.9072	3	22.6782	22.3227	22.3039	21.9959	22.3252	0.278994	22.3252	!	1	22.3252	!	1	4		NaN	NaN	NaN	NaN		NaN	0		1	0		NaN	NaN	NaN	NaN		NaN	0		2676700	2197100	2201400	1916500	0	0	0	0
AT4G08900.1 | Symbols: | arginase | chr4:5703499-5705180 FORWARD LENGTH=342	AT4G08900.1	AT4G08900.1	2	1	9.9	0	15.963	3	NaN	21.9671	22.3336	22.5875	22.2961	0.311906	22.2961	!	1	-0.462233		0.172056	3		NaN	22.6058	NaN	22.9109	22.7583	0.21571	22.7583		1	2		NaN	NaN	NaN	NaN		NaN	0		0	853060	1013900	1205500	0	553980	0	1035200
AT1G27450.1 | Symbols: APT1, ATAPT1 | adenine phosphoribosyl transferase 1 | chr1:9532042-9533807 FORWARD LENGTH=243;AT1G27450.3 | Symbols: APT1 | adenine phosphoribosyl transferase 1 | chr1:9532042-9533807 FORWARD LENGTH=284;AT1G27450.2 | Symbols: APT1, A	AT1G27450.1;AT1G27450.3;AT1G27450.2	AT1G27450.1;AT1G27450.3;AT1G27450.2	3	3	15.6	0	17.062	3	NaN	22.201	22.3839	NaN	22.2925	0.129374	22.2925		1	-0.357626		0.271011	2		22.6185	23.0094	22.3224	NaN	22.6501	0.344561	22.6501	!	1	3		NaN	NaN	NaN	NaN		NaN	0		0	1358300	1613700	139970	1724600	1017000	842550	0
AT5G56980.1 | Symbols: | unknown protein;FUNCTIONS IN: molecular_function unknown;INVOLVED IN: biological_process unknown;LOCATED IN: endomembrane system;EXPRESSED IN: 18 plant structures;EXPRESSED DURING: 12 growth stages;BEST Arabidopsis thaliana	AT5G56980.1	AT5G56980.1	1	1	6.6	0	12.479	4	NaN	22.2778	22.3022	NaN	22.29	0.0172674	22.29		1	0.00430679		0.992951	2		21.5906	22.6097	22.6566	NaN	22.2857	0.602377	22.2857	!	1	3		NaN	NaN	NaN	NaN		NaN	0		0	1224100	1147800	0	541120	642690	834380	0
AT3G25770.1 | Symbols: AOC2 | allene oxide cyclase 2 | chr3:9406975-9407839 FORWARD LENGTH=253	AT3G25770.1;AT3G25760.1	AT3G25770.1	4	4	18.2	0	23.625	8	22.2186	21.9982	22.5071	22.4341	22.2895	0.229602	22.2895	!	1	0.664278		0.23119	4		21.188	20.9516	NaN	22.7361	21.6252	0.969317	21.6252	!	1	3		NaN	NaN	NaN	NaN		NaN	0		1433300	2805000	1786900	1383600	122050	57487	0	1239100
AT1G34750.1 | Symbols: | Protein phosphatase 2C family protein | chr1:12736386-12737727 REVERSE LENGTH=282	AT1G34750.1	AT1G34750.1	2	2	9.2	0	13.252	2	21.8667	21.7067	22.4245	23.1494	22.2868	0.652194	22.2868	!	1	1.32179		0.0588792	4		NaN	20.7617	21.1684	NaN	20.965	0.287606	20.965		1	2		NaN	NaN	NaN	NaN		NaN	0		640870	1118900	1145700	1923100	0	100650	193070	0
AT5G12890.1 | Symbols: | UDP-Glycosyltransferase superfamily protein | chr5:4069658-4071124 REVERSE LENGTH=488	AT5G12890.1	AT5G12890.1	2	2	4.9	0	13.308	5	22.3637	22.3029	22.3463	22.0892	22.2755	0.126837	22.2755	!	1	-0.255365		1	4		22.5309	NaN	NaN	NaN	22.5309	NaN	22.5309		1	1		NaN	NaN	NaN	NaN		NaN	0		1295600	1279000	1283700	587830	633390	0	0	0
AT5G51830.1 | Symbols: | pfkB-like carbohydrate kinase family protein | chr5:21069709-21071450 FORWARD LENGTH=343	AT5G51830.1;AT1G66430.1	AT5G51830.1	3	2	9.3	0	17.798	4	22.0237	22.2796	22.6661	22.1165	22.2714	0.283565	22.2714	!	1	0.528711		0.0701771	4		21.9307	21.3654	21.9321	NaN	21.7427	0.326753	21.7427	!	1	3		NaN	NaN	NaN	NaN		NaN	0		680400	1002700	997510	849950	883130	125970	419590	0
AT1G58290.1 | Symbols: HEMA1 | Glutamyl-tRNA reductase family protein | chr1:21624028-21626051 REVERSE LENGTH=543	AT1G58290.1	AT1G58290.1	5	2	10.7	0	30.366	11	22.2295	21.7854	22.6064	22.4305	22.2629	0.353661	22.2629	!	1	-0.129168		0.507728	4		22.2524	22.4016	22.4727	22.4417	22.3921	0.0975527	22.3921	!	1	4		NaN	NaN	NaN	NaN		NaN	0		582800	680200	291980	976340	506460	382120	695910	226830
AT4G24510.1 | Symbols: CER2, VC2, VC-2 | HXXXD-type acyl-transferase family protein | chr4:12660929-12662537 FORWARD LENGTH=421	AT4G24510.1	AT4G24510.1	3	3	9.3	0	19.228	6	22.5541	21.9747	22.2513	NaN	22.26	0.289793	22.26	!	1	-0.683973		0.038134	3		22.8385	23.2393	22.7542	NaN	22.944	0.259172	22.944	!	1	3		NaN	NaN	NaN	NaN		NaN	0		852220	800640	765840	0	1310300	497030	435460	0
AT3G19930.1 | Symbols: STP4, ATSTP4 | sugar transporter 4 | chr3:6935048-6936841 FORWARD LENGTH=514	AT3G19930.1	AT3G19930.1	1	1	2.3	0.0034791	7.3624	3	22.6837	22.0747	22.6385	21.6373	22.2585	0.498265	22.2585	!	1	1.05499		0.0476869	4		21.2107	NaN	21.1963	NaN	21.2035	0.0101813	21.2035		1	2		NaN	NaN	NaN	NaN		NaN	0		1221500	951380	1296500	871360	420820	0	305830	0
AT1G74710.1 | Symbols: EDS16, ICS1, SID2, ATICS1 | ADC synthase superfamily protein | chr1:28070391-28073898 FORWARD LENGTH=569;AT1G74710.2 | Symbols: EDS16, ICS1, SID2 | ADC synthase superfamily protein | chr1:28070391-28073962 FORWARD LENGTH=622;AT1G1887	AT1G74710.1;AT1G74710.2;AT1G18870.2;AT1G18870.1	AT1G74710.1;AT1G74710.2;AT1G18870.2;AT1G18870.1	2	2	6.3	0	12.784	3	22.3329	22.1739	22.4104	22.1034	22.2552	0.141136	22.2552	!	1	0.272997		0.0755573	4		21.8477	22.1923	21.9065	NaN	21.9822	0.184348	21.9822	!	1	3		NaN	NaN	NaN	NaN		NaN	0		1046600	1182700	894210	369520	202900	170150	158850	0
AT3G53110.1 | Symbols: LOS4 | P-loop containing nucleoside triphosphate hydrolases superfamily protein | chr3:19687968-19690423 FORWARD LENGTH=496	AT3G53110.1	AT3G53110.1	4	4	13.7	0	31.258	8	21.7466	22.5039	22.6326	22.136	22.2548	0.39885	22.2548	!	1	-0.918814		0.0168505	4		22.9261	23.3798	23.2149	NaN	23.1736	0.229681	23.1736	!	1	3		NaN	NaN	NaN	NaN		NaN	0		100050	1225800	504140	1048000	1214200	507100	442310	0
AT1G12840.1 | Symbols: DET3, ATVHA-C | vacuolar ATP synthase subunit C (VATC) / V-ATPase C subunit / vacuolar proton pump C subunit (DET3) | chr1:4375584-4378220 FORWARD LENGTH=375	AT1G12840.1	AT1G12840.1	2	2	4.3	0.0016722	11.229	6	22.1579	22.1405	22.8101	21.9017	22.2525	0.38965	22.2525	!	1	-0.101984		0.78484	4		22.667	NaN	22.042	NaN	22.3545	0.441922	22.3545		1	2		NaN	NaN	NaN	NaN		NaN	0		667260	921380	1621700	774070	308450	0	147300	0
AT4G25290.1 | Symbols: | DNA photolyases;DNA photolyases | chr4:12941486-12944994 REVERSE LENGTH=692	AT4G25290.1	AT4G25290.1	3	3	5.8	0	17.151	6	22.7042	22.3737	22.0044	21.921	22.2508	0.360649	22.2508	!	1	-0.15708		0.600712	4		22.5044	21.9893	22.7301	NaN	22.4079	0.379673	22.4079	!	1	3		NaN	NaN	NaN	NaN		NaN	0		339840	640520	473140	226650	795060	230920	487810	0
AT1G32050.1 | Symbols: | SCAMP family protein | chr1:11528616-11530974 FORWARD LENGTH=264	AT1G32050.1	AT1G32050.1	2	2	11	0	12.582	4	22.5804	22.4306	21.9182	22.0739	22.2508	0.307083	22.2508	!	1	22.2508	!	1	4		NaN	NaN	NaN	NaN		NaN	0		1	0		NaN	NaN	NaN	NaN		NaN	0		2498500	3363600	734800	2089900	920920	527770	690140	0
AT3G24570.2 | Symbols: | Peroxisomal membrane 22 kDa (Mpv17/PMP22) family protein | chr3:8966675-8968530 REVERSE LENGTH=222;AT3G24570.1 | Symbols: | Peroxisomal membrane 22 kDa (Mpv17/PMP22) family protein | chr3:8966675-8968530 REVERSE LENGTH=235	AT3G24570.2;AT3G24570.1	AT3G24570.2;AT3G24570.1	2	2	7.7	0.0016863	11.359	4	22.4181	21.7619	22.5997	22.2142	22.2485	0.360572	22.2485	!	1	0.584034		0.0642581	4		21.8229	21.3678	21.8026	NaN	21.6644	0.257071	21.6644	!	1	3		NaN	NaN	NaN	NaN		NaN	0		2600900	2311000	3134500	2817200	1399500	276690	689130	0
AT2G01970.1 | Symbols: | Endomembrane protein 70 protein family | chr2:452197-454819 REVERSE LENGTH=592;AT1G14670.1 | Symbols: | Endomembrane protein 70 protein family | chr1:5037669-5040199 FORWARD LENGTH=592;AT5G37310.1 | Symbols: | Endomembrane prote	AT2G01970.1;AT1G14670.1;AT5G37310.1	AT2G01970.1;AT1G14670.1;AT5G37310.1	2	2	3.9	0.0021882	10.874	2	22.2866	22.0371	22.4485	22.1718	22.236	0.174548	22.236	!	1	0.544439		1	4		NaN	21.6916	NaN	NaN	21.6916	NaN	21.6916		1	1		NaN	NaN	NaN	NaN		NaN	0		768340	645880	1443700	759600	0	182270	0	0
AT2G30750.1 | Symbols: CYP71A12 | cytochrome P450, family 71, subfamily A, polypeptide 12 | chr2:13099486-13101389 REVERSE LENGTH=503;AT1G11610.1 | Symbols: CYP71A18 | cytochrome P450, family 71, subfamily A, polypeptide 18 | chr1:3907461-3909291 REVERSE L	AT2G30750.1;AT1G11610.1;AT1G11610.2	AT2G30750.1;AT1G11610.1;AT1G11610.2	2	2	4.6	0	12.637	3	22.1208	22.4634	22.0542	22.2925	22.2327	0.183642	22.2327	!	1	0.340784		0.187171	4		22.1603	NaN	21.6236	NaN	21.8919	0.379483	21.8919		1	2		NaN	NaN	NaN	NaN		NaN	0		664580	849610	684620	947350	217580	0	76149	0
AT1G07990.1 | Symbols: | SIT4 phosphatase-associated family protein | chr1:2477413-2482898 FORWARD LENGTH=802	AT1G07990.1	AT1G07990.1	4	4	7.9	0	33.3	9	21.9223	22.8237	21.8501	22.3028	22.2247	0.445982	22.2247	!	1	-0.0224857		0.943205	4		22.4713	21.7219	22.1413	22.6543	22.2472	0.409535	22.2472	!	1	4		NaN	NaN	NaN	NaN		NaN	0		221040	1101800	180530	498640	395490	76329	147350	400960
AT1G12470.1 | Symbols: | zinc ion binding | chr1:4251359-4257201 FORWARD LENGTH=988	AT1G12470.1	AT1G12470.1	2	2	2.9	0	11.643	3	NaN	21.8968	21.9706	22.7984	22.2219	0.500589	22.2219	!	1	0.166838		0.601862	3		21.6894	21.9449	22.2219	22.3642	22.0551	0.299581	22.0551	!	1	4		NaN	NaN	NaN	NaN		NaN	0		0	344600	238960	617530	219740	104330	192500	283060
AT1G80380.1 | Symbols: | P-loop containing nucleoside triphosphate hydrolases superfamily protein | chr1:30217332-30219784 FORWARD LENGTH=362;AT1G80380.3 | Symbols: | P-loop containing nucleoside triphosphate hydrolases superfamily protein | chr1:3021789	AT1G80380.1;AT1G80380.3;AT1G80380.4;AT1G80380.2	AT1G80380.1;AT1G80380.3;AT1G80380.4;AT1G80380.2	4	4	17.4	0	44.856	7	22.4628	22.2475	21.9529	NaN	22.221	0.255972	22.221	!	1	22.221	!	1	3		NaN	NaN	NaN	NaN		NaN	0		1	0		NaN	NaN	NaN	NaN		NaN	0		858800	1567700	276640	0	0	0	0	0
AT4G17140.3 | Symbols: | pleckstrin homology (PH) domain-containing protein | chr4:9613617-9636618 REVERSE LENGTH=4219;AT4G17140.1 | Symbols: | pleckstrin homology (PH) domain-containing protein | chr4:9613617-9636618 REVERSE LENGTH=4216;AT4G17140.2 | Sy	AT4G17140.3;AT4G17140.1;AT4G17140.2	AT4G17140.3;AT4G17140.1;AT4G17140.2	5	5	1.4	0	28.552	11	22.6773	21.5991	22.4342	22.1043	22.2037	0.466481	22.2037	!	1	-0.33275		0.361956	4		22.2778	22.326	22.2756	23.2666	22.5365	0.487277	22.5365	!	1	4		NaN	NaN	NaN	NaN		NaN	0		113640	78972	206650	123820	60540	32607	43512	72330
AT4G28470.1 | Symbols: RPN1B, ATRPN1B | 26S proteasome regulatory subunit S2 1B | chr4:14067082-14072357 REVERSE LENGTH=891	AT4G28470.1	AT4G28470.1	11	2	14.1	0	13.264	3	22.3458	22.4135	22.107	21.8931	22.1899	0.237522	22.1899	!	1	0.00279427		0.98999	4		22.2457	22.367	22.4641	21.6716	22.1871	0.355061	22.1871	!	1	4		NaN	NaN	NaN	NaN		NaN	0		440010	469940	39699	301750	306900	224850	243100	142730
AT1G18150.3 | Symbols: ATMPK8 | Protein kinase superfamily protein | chr1:6244641-6247582 REVERSE LENGTH=589;AT1G18150.2 | Symbols: ATMPK8 | Protein kinase superfamily protein | chr1:6244641-6247582 REVERSE LENGTH=589;AT1G18150.1 | Symbols: ATMPK8 | Protei	AT1G18150.3;AT1G18150.2;AT1G18150.1	AT1G18150.3;AT1G18150.2;AT1G18150.1	2	2	8	0.0016611	11.065	2	22.3241	22.2062	22.0299	NaN	22.1867	0.148039	22.1867	!	1	0.276852		0.120765	3		21.8207	21.999	NaN	NaN	21.9099	0.126056	21.9099		1	2		NaN	NaN	NaN	NaN		NaN	0		813200	378850	316250	0	472400	137090	0	0
AT5G05730.1 | Symbols: ASA1, TRP5, AMT1, WEI2, JDL1 | anthranilate synthase alpha subunit 1 | chr5:1719740-1722811 REVERSE LENGTH=595;AT5G05730.2 | Symbols: ASA1 | anthranilate synthase alpha subunit 1 | chr5:1719740-1722811 REVERSE LENGTH=624	AT5G05730.1;AT5G05730.2	AT5G05730.1;AT5G05730.2	4	4	10.1	0	25.315	7	22.4577	21.5498	22.2289	22.4746	22.1777	0.433397	22.1777	!	1	22.1777	!	1	4		NaN	NaN	NaN	NaN		NaN	0		1	0		NaN	NaN	NaN	NaN		NaN	0		526100	684730	516070	629790	138170	0	0	0
AT4G35230.1 | Symbols: BSK1 | BR-signaling kinase 1 | chr4:16755325-16758041 REVERSE LENGTH=512	AT4G35230.1	AT4G35230.1	3	3	9.8	0	22.761	7	22.2523	22.2571	22.2779	21.9155	22.1757	0.173833	22.1757	!	1	0.516283		0.216914	4		21.2355	22.4978	21.2448	NaN	21.6594	0.726113	21.6594	!	1	3		NaN	NaN	NaN	NaN		NaN	0		410800	1020500	462030	840670	516730	262750	170020	0
AT1G52000.1 | Symbols: | Mannose-binding lectin superfamily protein | chr1:19333352-19335700 REVERSE LENGTH=730	AT1G52000.1	AT1G52000.1	2	2	4.2	0.0016779	11.283	2	21.4371	22.463	22.5752	22.2099	22.1713	0.51275	22.1713	!	1	-0.750761		0.173789	4		22.1511	23.6491	22.2626	23.6253	22.9221	0.827116	22.9221	!	1	4		NaN	NaN	NaN	NaN		NaN	0		578240	456990	492150	319670	211090	1573700	181450	1469300
AT5G51740.1 | Symbols: | Peptidase family M48 family protein | chr5:21017110-21018987 FORWARD LENGTH=442	AT5G51740.1	AT5G51740.1	4	4	14.3	0	23.899	5	21.857	21.9283	22.1519	22.7194	22.1642	0.39091	22.1642	!	1	-0.203331		0.566563	4		NaN	22.6001	22.1349	NaN	22.3675	0.328925	22.3675		1	2		NaN	NaN	NaN	NaN		NaN	0		613170	1182000	1188500	876790	0	438080	266210	0
AT5G43830.1 | Symbols: | Aluminium induced protein with YGL and LRDR motifs | chr5:17622593-17624239 REVERSE LENGTH=251	AT5G43830.1	AT5G43830.1	2	2	13.1	0	15.399	2	22.3667	22.0642	22.025	NaN	22.152	0.186976	22.152	!	1	22.152	!	1	3		NaN	NaN	NaN	NaN		NaN	0		1	0		NaN	NaN	NaN	NaN		NaN	0		2192900	704740	1771500	0	0	0	0	0
AT4G29870.1 | Symbols: | Oligosaccharyltransferase complex/magnesium transporter family protein | chr4:14606012-14606530 FORWARD LENGTH=172	AT4G29870.1	AT4G29870.1	1	1	14.5	0.0025214	7.6097	1	NaN	22.1842	21.8506	22.3968	22.1439	0.275362	22.1439	!	1	22.1439	!	1	3		NaN	NaN	NaN	NaN		NaN	0		1	0		NaN	NaN	NaN	NaN		NaN	0		0	5486200	3184800	5419200	0	0	0	0
AT5G19850.1 | Symbols: | alpha/beta-Hydrolases superfamily protein | chr5:6709976-6711662 REVERSE LENGTH=359	AT5G19850.1	AT5G19850.1	1	1	5	0.0026055	8.5879	2	NaN	NaN	22.1436	NaN	22.1436	NaN	22.1436		1	0.157045		1	1		21.0672	22.5131	22.3794	NaN	21.9866	0.799022	21.9866	!	1	3		NaN	NaN	NaN	NaN		NaN	0		0	0	993220	0	411610	659900	752750	0
AT4G29810.1 | Symbols: ATMKK2, MKK2, MK1 | MAP kinase kinase 2 | chr4:14593299-14595241 REVERSE LENGTH=363;AT4G29810.2 | Symbols: ATMKK2, MKK2, MK1 | MAP kinase kinase 2 | chr4:14593299-14595241 REVERSE LENGTH=372;AT4G29810.3 | Symbols: ATMKK2, MKK2, MK1 |	AT4G29810.1;AT4G29810.2;AT4G29810.3	AT4G29810.1;AT4G29810.2;AT4G29810.3	4	2	11.8	0	14.219	4	22.3392	22.095	22.0539	22.0758	22.141	0.1332	22.141	!	1	0.33073		0.089891	4		21.5677	21.7427	22.1204	NaN	21.8103	0.282505	21.8103	!	1	3		NaN	NaN	NaN	NaN		NaN	0		846100	848610	1507400	2489300	729380	281440	523810	0
AT3G47370.3 | Symbols: | Ribosomal protein S10p/S20e family protein | chr3:17453671-17454437 REVERSE LENGTH=122;AT3G47370.2 | Symbols: | Ribosomal protein S10p/S20e family protein | chr3:17453671-17454437 REVERSE LENGTH=122;AT3G47370.1 | Symbols: | Ribo	AT3G47370.3;AT3G47370.2;AT3G47370.1	AT3G47370.3;AT3G47370.2;AT3G47370.1	3	1	33.6	0.0034878	7.4029	4	22.2331	22.4902	21.8151	22.0112	22.1374	0.290651	22.1374	!	1	-0.801966		1	4		NaN	22.9393	NaN	NaN	22.9393	NaN	22.9393		1	1		NaN	NaN	NaN	NaN		NaN	0		2830600	4018500	2320200	2864600	0	2288400	0	0
AT4G13780.1 | Symbols: | methionine--tRNA ligase, putative / methionyl-tRNA synthetase, putative / MetRS, putative | chr4:7993366-7998433 REVERSE LENGTH=797	AT4G13780.1	AT4G13780.1	2	2	3.3	0	12.851	5	22.0763	22.4397	21.9711	22.0573	22.1361	0.207529	22.1361	!	1	0.159531		0.586422	4		21.6493	22.5623	21.7181	NaN	21.9766	0.508404	21.9766	!	1	3		NaN	NaN	NaN	NaN		NaN	0		130930	752350	124280	151520	293210	319930	225400	0
AT1G80360.1 | Symbols: | Pyridoxal phosphate (PLP)-dependent transferases superfamily protein | chr1:30208736-30210643 REVERSE LENGTH=394	AT1G80360.1	AT1G80360.1	2	2	11.4	0	19.142	4	22.1874	21.9942	22.3262	22.0011	22.1272	0.159992	22.1272	!	1	-0.1959		1	4		NaN	22.3231	NaN	NaN	22.3231	NaN	22.3231		1	1		NaN	NaN	NaN	NaN		NaN	0		743270	1500100	755750	1417300	0	444560	0	0
AT4G24810.2 | Symbols: | Protein kinase superfamily protein | chr4:12786791-12789598 REVERSE LENGTH=481	AT4G24810.2;AT4G24810.1;AT4G24810.3	AT4G24810.2	3	3	7.1	0	18.576	4	22.1554	22.1647	21.8367	22.3384	22.1238	0.209083	22.1238	!	1	0.44409		0.0433344	4		21.4855	21.9285	21.6252	NaN	21.6797	0.226477	21.6797	!	1	3		NaN	NaN	NaN	NaN		NaN	0		1516600	330720	435260	527450	81518	67773	69420	0
AT3G51510.1 | Symbols: | unknown protein;FUNCTIONS IN: molecular_function unknown;INVOLVED IN: biological_process unknown;LOCATED IN: chloroplast thylakoid membrane, chloroplast;EXPRESSED IN: 22 plant structures;EXPRESSED DURING: 13 growth stages;Ha	AT3G51510.1	AT3G51510.1	2	2	11.6	0	23.232	6	22.6349	22.179	22.2215	21.4271	22.1156	0.502945	22.1156	!	1	-0.152811		0.698167	4		21.8061	22.2692	22.7298	NaN	22.2684	0.461859	22.2684	!	1	3		NaN	NaN	NaN	NaN		NaN	0		3008300	5155300	2240100	1300300	1296800	1047700	1811800	0
AT5G53650.1 | Symbols: | unknown protein;FUNCTIONS IN: molecular_function unknown;INVOLVED IN: biological_process unknown;LOCATED IN: endomembrane system;EXPRESSED IN: 23 plant structures;EXPRESSED DURING: 15 growth stages;Has 30201 Blast hits to 17	AT5G53650.1	AT5G53650.1	1	1	16.7	0.0034983	7.4292	5	22.1356	22.1551	21.9771	22.1436	22.1028	0.0842241	22.1028	!	1	0.213123		0.522285	4		22.3758	NaN	21.4036	NaN	21.8897	0.687428	21.8897		1	2		NaN	NaN	NaN	NaN		NaN	0		3174900	3822700	3115100	3768000	3170600	0	1190300	0
AT4G25970.1 | Symbols: PSD3 | phosphatidylserine decarboxylase 3 | chr4:13184240-13189139 FORWARD LENGTH=635;AT5G57190.1 | Symbols: PSD2 | phosphatidylserine decarboxylase 2 | chr5:23171531-23175364 REVERSE LENGTH=635	AT4G25970.1;AT5G57190.1	AT4G25970.1;AT5G57190.1	2	2	2.7	0.0016575	10.996	1	22.4486	22.0917	NaN	21.7296	22.09	0.359497	22.09	!	1	22.09	!	1	3		NaN	NaN	NaN	NaN		NaN	0		1	0		NaN	NaN	NaN	NaN		NaN	0		469360	339980	206640	696500	0	0	0	0
AT5G57460.1 | Symbols: | unknown protein;FUNCTIONS IN: molecular_function unknown;INVOLVED IN: biological_process unknown;LOCATED IN: plasma membrane, chloroplast;EXPRESSED IN: 23 plant structures;EXPRESSED DURING: 13 growth stages;Has 166 Blast hit	AT5G57460.1	AT5G57460.1	2	2	4.2	0.0026969	10.568	2	22.7582	22.6708	21.966	20.9383	22.0833	0.841698	22.0833	!	1	0.906096		0.1537	4		21.0958	NaN	21.6402	20.7957	21.1772	0.428139	21.1772	!	1	3		NaN	NaN	NaN	NaN		NaN	0		619740	677260	721840	159000	296880	101360	297760	87309
AT5G23630.1 | Symbols: PDR2, MIA | phosphate deficiency response 2 | chr5:7960756-7967644 REVERSE LENGTH=1179	AT5G23630.1	AT5G23630.1	3	3	3.7	0	22.844	7	22.0709	21.6891	22.2164	22.3443	22.0802	0.283627	22.0802	!	1	0.398748		0.135145	4		21.7105	NaN	21.6524	NaN	21.6814	0.0410962	21.6814		1	2		NaN	NaN	NaN	NaN		NaN	0		264880	360430	245660	568430	52401	0	37067	0
AT3G18070.2 | Symbols: BGLU43 | beta glucosidase 43 | chr3:6187294-6189947 FORWARD LENGTH=424;AT3G18070.1 | Symbols: BGLU43 | beta glucosidase 43 | chr3:6187294-6189947 FORWARD LENGTH=501;AT3G18080.1 | Symbols: BGLU44 | B-S glucosidase 44 | chr3:6191586-61	AT3G18070.2;AT3G18070.1;AT3G18080.1	AT3G18070.2;AT3G18070.1;AT3G18080.1	1	1	3.8	0	11.904	4	22.1945	21.9727	22.0608	NaN	22.076	0.111663	22.076	!	1	1.19822	+	0.00191986	3		20.77	20.9856	NaN	NaN	20.8778	0.152443	20.8778		1	2		NaN	NaN	NaN	NaN		NaN	0		769950	894760	768610	0	242530	149880	0	0
AT5G42960.1 | Symbols: | unknown protein;FUNCTIONS IN: molecular_function unknown;INVOLVED IN: biological_process unknown;LOCATED IN: mitochondrion, chloroplast, plastid, chloroplast envelope;EXPRESSED IN: 24 plant structures;EXPRESSED DURING: 13 gro	AT5G42960.1	AT5G42960.1	2	2	19.2	0.0016529	10.956	3	23.3898	21.691	21.139	NaN	22.0733	1.17311	22.0733	!	1	0.903446		0.385409	3		20.9379	21.4017	NaN	NaN	21.1698	0.327965	21.1698		1	2		NaN	NaN	NaN	NaN		NaN	0		2548700	1305700	560010	0	327160	364720	0	0
AT1G08940.1 | Symbols: | Phosphoglycerate mutase family protein | chr1:2877694-2879104 FORWARD LENGTH=281	AT1G08940.1	AT1G08940.1	2	2	15.7	0	14.64	3	21.9994	22.6866	21.7234	21.8602	22.0674	0.427892	22.0674	!	1	0.163721		0.642688	4		21.803	NaN	22.0044	NaN	21.9037	0.142447	21.9037		1	2		NaN	NaN	NaN	NaN		NaN	0		945670	3565200	290620	920230	817680	0	592930	0
AT1G80230.1 | Symbols: | Rubredoxin-like superfamily protein | chr1:30169784-30170999 REVERSE LENGTH=171	AT1G80230.1	AT1G80230.1	2	2	19.3	0	13.135	5	22.134	22.118	22.2868	21.7265	22.0663	0.238959	22.0663	!	1	0.376869		0.260669	4		21.3215	22.0574	NaN	NaN	21.6895	0.520359	21.6895		1	2		NaN	NaN	NaN	NaN		NaN	0		1269200	2149100	1353500	704550	884790	565520	0	0
AT3G23820.1 | Symbols: GAE6 | UDP-D-glucuronate 4-epimerase 6 | chr3:8603645-8605027 FORWARD LENGTH=460	AT3G23820.1	AT3G23820.1	2	2	5.7	0	14.299	7	22.0796	21.394	22.1023	22.6837	22.0649	0.52743	22.0649	!	1	0.166187		0.640749	4		22.0582	21.6086	22.0293	NaN	21.8987	0.251646	21.8987	!	1	3		NaN	NaN	NaN	NaN		NaN	0		782460	567080	1045700	1311300	275460	101150	196850	0
AT1G22530.1 | Symbols: PATL2 | PATELLIN 2 | chr1:7955773-7958326 REVERSE LENGTH=683	AT1G22530.1	AT1G22530.1	3	2	6	0	12.999	5	22.1038	22.4884	22.0394	21.6154	22.0618	0.357539	22.0618	!	1	0.205902		0.436414	4		21.7985	22.1294	21.6397	NaN	21.8559	0.249836	21.8559	!	1	3		NaN	NaN	NaN	NaN		NaN	0		223070	345950	233630	187680	561630	122420	282840	0
AT5G20990.1 | Symbols: B73, SIR4, CNX, CHL6, CNX1 | molybdopterin biosynthesis CNX1 protein / molybdenum cofactor biosynthesis enzyme CNX1 (CNX1) | chr5:7128737-7133397 REVERSE LENGTH=670	AT5G20990.1	AT5G20990.1	4	4	9.7	0	29.046	9	22.0039	21.8143	22.8166	21.6017	22.0591	0.531043	22.0591	!	1	22.0591	!	1	4		NaN	NaN	NaN	NaN		NaN	0		1	0		NaN	NaN	NaN	NaN		NaN	0		654940	391000	722110	335280	0	0	0	0
AT1G51850.1 | Symbols: | Leucine-rich repeat protein kinase family protein | chr1:19252964-19256783 REVERSE LENGTH=865	AT1G51850.1	AT1G51850.1	6	2	9.7	0	14.27	2	21.8409	21.8599	21.8695	22.6587	22.0573	0.401132	22.0573	!	1	22.0573	!	1	4		NaN	NaN	NaN	NaN		NaN	0		1	0		NaN	NaN	NaN	NaN		NaN	0		588810	356880	324700	478850	0	0	0	0
AT3G54840.2 | Symbols: ARA6, RABF1 | Ras-related small GTP-binding family protein | chr3:20318597-20320737 FORWARD LENGTH=193;AT3G54840.1 | Symbols: ARA6, ATRABF1, ARA-6, ATRAB5C | Ras-related small GTP-binding family protein | chr3:20318597-20320782 FORWA	AT3G54840.2;AT3G54840.1	AT3G54840.2;AT3G54840.1	2	2	12.4	0	12.189	2	21.7683	22.0407	21.8662	22.5535	22.0571	0.34953	22.0571	!	1	0.60685		0.115494	4		NaN	21.6975	21.2031	NaN	21.4503	0.349573	21.4503		1	2		NaN	NaN	NaN	NaN		NaN	0		963280	2417400	1208200	1633100	0	432670	274000	0
AT5G21930.3 | Symbols: PAA2 | P-type ATPase of Arabidopsis 2 | chr5:7243129-7248721 FORWARD LENGTH=860;AT5G21930.2 | Symbols: PAA2, HMA8 | P-type ATPase of Arabidopsis 2 | chr5:7243129-7248721 FORWARD LENGTH=883;AT5G21930.1 | Symbols: PAA2, HMA8, ATHMA8 |	AT5G21930.3;AT5G21930.2;AT5G21930.1	AT5G21930.3;AT5G21930.2;AT5G21930.1	3	3	5.3	0	26.552	7	21.9727	21.386	22.2677	22.5969	22.0558	0.514237	22.0558	!	1	0.163034		0.694454	4		22.0568	21.3204	22.3012	NaN	21.8928	0.510536	21.8928	!	1	3		NaN	NaN	NaN	NaN		NaN	0		796100	227980	362510	625690	305170	89842	273430	0
AT1G44446.3 | Symbols: CH1, ATCAO, CAO | Pheophorbide a oxygenase family protein with Rieske [2Fe-2S] domain | chr1:16849132-16851152 REVERSE LENGTH=433;AT1G44446.2 | Symbols: CH1, ATCAO, CAO | Pheophorbide a oxygenase family protein with Rieske [2Fe-2S] d	AT1G44446.3;AT1G44446.2;AT1G44446.1	AT1G44446.3;AT1G44446.2;AT1G44446.1	1	1	5.3	0.0061758	6.7583	4	22.0547	21.8804	NaN	22.2318	22.0557	0.175692	22.0557	!	1	0.457478		0.106194	3		21.801	21.3954	NaN	NaN	21.5982	0.286778	21.5982		1	2		NaN	NaN	NaN	NaN		NaN	0		703320	740400	0	1043000	498740	202130	0	0
AT4G36670.1 | Symbols: | Major facilitator superfamily protein | chr4:17287680-17289483 REVERSE LENGTH=493	AT4G36670.1	AT4G36670.1	1	1	3.2	0	15.404	2	22.4192	22.6397	21.5049	21.6249	22.0472	0.566233	22.0472	!	1	1.27217		0.041393	4		20.6733	NaN	20.8767	NaN	20.775	0.143833	20.775		1	2		NaN	NaN	NaN	NaN		NaN	0		887670	1228600	733170	895200	238430	0	216950	0
AT2G34590.1 | Symbols: | Transketolase family protein | chr2:14568956-14570844 REVERSE LENGTH=406;AT1G30120.1 | Symbols: PDH-E1 BETA | pyruvate dehydrogenase E1 beta | chr1:10584350-10586477 REVERSE LENGTH=406	AT2G34590.1;AT1G30120.1	AT2G34590.1;AT1G30120.1	3	3	7.1	0	16.198	4	22.1577	21.9425	22.0793	22.0077	22.0468	0.0926757	22.0468	!	1	0.174112		0.0558486	4		21.8171	21.9775	21.8236	NaN	21.8727	0.0907885	21.8727	!	1	3		NaN	NaN	NaN	NaN		NaN	0		903040	1170900	885770	911940	535810	370990	421820	0
AT2G38000.1 | Symbols: | chaperone protein dnaJ-related | chr2:15903315-15905276 REVERSE LENGTH=419	AT2G38000.1	AT2G38000.1	2	2	10.5	0	23.151	8	21.7983	22.0996	21.7837	22.4966	22.0446	0.334685	22.0446	!	1	-0.274952		0.513456	4		21.5286	22.851	22.579	NaN	22.3195	0.698315	22.3195	!	1	3		NaN	NaN	NaN	NaN		NaN	0		236840	346690	256760	1134200	166100	837490	714230	0
AT5G66510.1 | Symbols: GAMMA CA3 | gamma carbonic anhydrase 3 | chr5:26550016-26551496 REVERSE LENGTH=258;AT5G66510.2 | Symbols: GAMMA CA3 | gamma carbonic anhydrase 3 | chr5:26550016-26551496 REVERSE LENGTH=269	AT5G66510.1;AT5G66510.2	AT5G66510.1;AT5G66510.2	2	1	14	0	43.223	5	22.9762	22.4703	21.1286	21.5752	22.0376	0.838288	22.0376	!	1	0.588312		1	4		21.4492	NaN	NaN	NaN	21.4492	NaN	21.4492		1	1		NaN	NaN	NaN	NaN		NaN	0		2584200	2161800	786390	1155000	758230	0	0	0
AT5G54600.2 | Symbols: | Translation protein SH3-like family protein | chr5:22183046-22184403 FORWARD LENGTH=179;AT5G54600.1 | Symbols: | Translation protein SH3-like family protein | chr5:22183046-22184403 FORWARD LENGTH=198	AT5G54600.2;AT5G54600.1	AT5G54600.2;AT5G54600.1	1	1	5.6	0.0066163	6.6906	4	21.6788	22.3413	22.1471	21.9559	22.0308	0.282534	22.0308	!	1	0.0122986		0.954937	4		21.9958	22.282	21.7776	NaN	22.0185	0.252982	22.0185	!	1	3		NaN	NaN	NaN	NaN		NaN	0		1194700	2618100	1921800	1821800	1354100	954750	845780	0
AT1G75990.1 | Symbols: | PAM domain (PCI/PINT associated module) protein | chr1:28524623-28526718 REVERSE LENGTH=487	AT1G75990.1	AT1G75990.1	8	2	19.7	0	13.278	6	22.3102	21.7436	NaN	NaN	22.0269	0.400631	22.0269		1	-0.289404		0.518097	2		21.8356	22.9381	22.473	22.0185	22.3163	0.493617	22.3163	!	1	4		NaN	NaN	NaN	NaN		NaN	0		256580	528780	0	0	610890	504790	178860	420990
AT4G28740.1 | Symbols: | FUNCTIONS IN: molecular_function unknown;INVOLVED IN: biological_process unknown;LOCATED IN: chloroplast;EXPRESSED IN: 21 plant structures;EXPRESSED DURING: 13 growth stages;CONTAINS InterPro DOMAIN/s: Protein of unknown func	AT4G28740.1	AT4G28740.1	2	2	9.2	0	17.673	8	22.1216	21.9151	21.8853	22.1301	22.013	0.130903	22.013	!	1	1.38177	+	0.000536455	4		20.7862	NaN	20.4764	NaN	20.6313	0.219099	20.6313		1	2		NaN	NaN	NaN	NaN		NaN	0		1021300	1058300	968040	1181600	263390	0	156490	0
AT3G15970.1 | Symbols: | NUP50 (Nucleoporin 50 kDa) protein | chr3:5408982-5410379 REVERSE LENGTH=465	AT3G15970.1	AT3G15970.1	2	2	9.2	0	13.679	2	21.5135	21.9304	22.1443	22.4456	22.0085	0.391853	22.0085	!	1	0.381744		0.293316	4		21.4379	NaN	21.8155	NaN	21.6267	0.266994	21.6267		1	2		NaN	NaN	NaN	NaN		NaN	0		353060	595440	1175400	654670	214110	0	266160	0
AT1G13480.1 | Symbols: | Protein of unknown function (DUF1262) | chr1:4622783-4624043 REVERSE LENGTH=387;AT1G13510.1 | Symbols: | Protein of unknown function (DUF1262) | chr1:4629459-4630687 REVERSE LENGTH=380;AT1G13540.1 | Symbols: | Protein of unknown	AT1G13480.1;AT1G13510.1;AT1G13540.1;AT1G13520.1	AT1G13480.1;AT1G13510.1;AT1G13540.1;AT1G13520.1	2	2	5.2	0	12.302	3	21.167	21.9667	22.787	22.0506	21.9928	0.662478	21.9928	!	1	21.9928	!	1	4		NaN	NaN	NaN	NaN		NaN	0		1	0		NaN	NaN	NaN	NaN		NaN	0		430520	1174600	1529900	989660	0	0	0	0
AT3G22630.1 | Symbols: PBD1, PRCGB | 20S proteasome beta subunit D1 | chr3:8009709-8010774 REVERSE LENGTH=204	AT3G22630.1	AT3G22630.1	5	2	28.4	0.0026882	10.536	2	22.1701	21.9718	21.8189	NaN	21.987	0.176092	21.987	!	1	21.987	!	1	3		NaN	NaN	NaN	NaN		NaN	0		1	0		NaN	NaN	NaN	NaN		NaN	0		1594200	1788300	1333800	0	0	0	0	0
AT5G46630.1 | Symbols: | Clathrin adaptor complexes medium subunit family protein | chr5:18920580-18923252 FORWARD LENGTH=438;AT5G46630.2 | Symbols: | Clathrin adaptor complexes medium subunit family protein | chr5:18920580-18923060 FORWARD LENGTH=441	AT5G46630.1;AT5G46630.2	AT5G46630.1;AT5G46630.2	2	2	5.7	0.0021894	10.88	4	21.9037	21.8044	22.0885	22.1236	21.9801	0.151711	21.9801	!	1	-0.0115852		0.925586	4		22.1364	22.0163	21.8223	NaN	21.9917	0.158531	21.9917	!	1	3		NaN	NaN	NaN	NaN		NaN	0		390680	371400	507670	574400	944520	207810	621480	0
AT5G43750.1 | Symbols: NDH18 | NAD(P)H dehydrogenase 18 | chr5:17580100-17581145 REVERSE LENGTH=212	AT5G43750.1	AT5G43750.1	1	1	8	0.0039683	7.3415	1	22.2719	21.93	21.8674	21.8369	21.9765	0.20069	21.9765	!	1	21.9765	!	1	4		NaN	NaN	NaN	NaN		NaN	0		1	0		NaN	NaN	NaN	NaN		NaN	0		2796400	2869500	2425500	2505800	0	0	0	0
AT4G34830.1 | Symbols: MRL1 | Pentatricopeptide repeat (PPR) superfamily protein | chr4:16599976-16605994 REVERSE LENGTH=1089	AT4G34830.1	AT4G34830.1	4	4	4.2	0	24.886	8	22.253	21.9193	21.8908	21.8364	21.9749	0.188585	21.9749	!	1	0.17642		0.314088	4		21.5336	21.9553	21.9065	NaN	21.7984	0.230703	21.7984	!	1	3		NaN	NaN	NaN	NaN		NaN	0		209140	503750	522910	239110	148500	53143	64560	0
AT1G12000.1 | Symbols: | Phosphofructokinase family protein | chr1:4050159-4053727 REVERSE LENGTH=566	AT1G12000.1	AT1G12000.1	5	3	12	0	22.866	11	22.1687	21.816	22.0528	21.852	21.9724	0.167288	21.9724	!	1	-0.695822	+	0.00640999	4		22.7891	22.8305	22.385	NaN	22.6682	0.246115	22.6682	!	1	3		NaN	NaN	NaN	NaN		NaN	0		570150	866180	580310	231140	879690	594320	262330	0
AT5G42480.1 | Symbols: ARC6 | Chaperone DnaJ-domain superfamily protein | chr5:16985295-16988332 FORWARD LENGTH=801	AT5G42480.1	AT5G42480.1	2	2	4	0	11.947	4	22.3166	21.8637	21.9827	21.6776	21.9601	0.26878	21.9601	!	1	21.9601	!	1	4		NaN	NaN	NaN	NaN		NaN	0		1	0		NaN	NaN	NaN	NaN		NaN	0		391220	339510	339920	296510	0	0	0	0
AT1G70890.1 | Symbols: MLP43 | MLP-like protein 43 | chr1:26725912-26726489 REVERSE LENGTH=158	AT1G70890.1	AT1G70890.1	2	2	16.5	0	13.154	4	22.4051	21.7429	21.8668	21.8207	21.9589	0.301848	21.9589	!	1	21.9589	!	1	4		NaN	NaN	NaN	NaN		NaN	0		1	0		NaN	NaN	NaN	NaN		NaN	0		1576800	1183700	2068500	866980	0	0	0	0
AT1G54500.1 | Symbols: | Rubredoxin-like superfamily protein | chr1:20357084-20357671 REVERSE LENGTH=195	AT1G54500.1	AT1G54500.1	1	1	14.4	0	18.251	5	21.9695	22.0989	21.4269	22.3274	21.9556	0.382327	21.9556	!	1	0.325954		0.398203	4		21.0179	21.7509	22.1202	NaN	21.6297	0.561102	21.6297	!	1	3		NaN	NaN	NaN	NaN		NaN	0		1531200	1989600	1151200	2316200	627900	694510	1201900	0
AT1G35620.1 | Symbols: ATPDIL5-2, ATPDI8, PDI8, PDIL5-2 | PDI-like 5-2 | chr1:13156504-13158280 FORWARD LENGTH=440	AT1G35620.1	AT1G35620.1	2	2	7	0	13.273	3	22.4519	21.6622	21.9855	21.7194	21.9547	0.360122	21.9547	!	1	-0.055891		0.87256	4		22.3115	21.7098	NaN	NaN	22.0106	0.425478	22.0106		1	2		NaN	NaN	NaN	NaN		NaN	0		1310200	1188100	1331500	682070	651550	283500	0	0
AT1G25155.1 | Symbols: | Glutamine amidotransferase type 1 family protein | chr1:8823052-8824821 REVERSE LENGTH=222;AT1G25083.1 | Symbols: | Glutamine amidotransferase type 1 family protein | chr1:8808674-8810443 REVERSE LENGTH=222;AT1G24909.1 | Symbols:	AT1G25155.1;AT1G25083.1;AT1G24909.1;AT1G24807.1;AT5G57890.1;AT1G25220.1;AT1G25220.2	AT1G25155.1;AT1G25083.1;AT1G24909.1;AT1G24807.1;AT5G57890.1;AT1G25220.1;AT1G25220.2	1	1	8.1	0.002592	8.3946	8	21.7962	22.3103	21.7042	21.9888	21.9499	0.267966	21.9499	!	1	0.103676		0.580212	4		21.8787	21.6771	21.9829	NaN	21.8462	0.155472	21.8462	!	1	3		NaN	NaN	NaN	NaN		NaN	0		1568300	2660600	1611400	2115500	1404100	715500	1111500	0
AT3G19950.1 | Symbols: | RING/U-box superfamily protein | chr3:6942853-6943839 FORWARD LENGTH=328	AT3G19950.1	AT3G19950.1	3	3	14.9	0	35.129	4	22.1462	22.1166	21.62	21.9025	21.9463	0.243152	21.9463	!	1	0.708485		0.0243694	4		21.3761	21.0996	NaN	NaN	21.2379	0.195557	21.2379		1	2		NaN	NaN	NaN	NaN		NaN	0		636350	1286800	543030	3879800	325350	113030	0	0
AT5G11200.1 | Symbols: | DEAD/DEAH box RNA helicase family protein | chr5:3567389-3570686 FORWARD LENGTH=427;AT5G11170.1 | Symbols: | DEAD/DEAH box RNA helicase family protein | chr5:3553334-3556646 FORWARD LENGTH=427;AT5G11200.3 | Symbols: | DEAD/DEA	AT5G11200.1;AT5G11170.1;AT5G11200.3;AT5G11200.2;AT5G11170.2	AT5G11200.1;AT5G11170.1;AT5G11200.3;AT5G11200.2;AT5G11170.2	3	3	9.1	0	20.117	4	NaN	NaN	NaN	21.9415	21.9415	NaN	21.9415		1	0.628479		1	1		21.099	21.8855	20.9545	NaN	21.313	0.501034	21.313	!	1	3		NaN	NaN	NaN	NaN		NaN	0		0	0	0	321710	605970	434790	81898	1895400
AT1G70310.1 | Symbols: SPDS2 | spermidine synthase 2 | chr1:26485497-26487352 REVERSE LENGTH=340;AT1G23820.2 | Symbols: SPDS1 | spermidine synthase 1 | chr1:8420278-8422480 FORWARD LENGTH=327;AT1G23820.1 | Symbols: SPDS1 | spermidine synthase 1 | chr1:8420	AT1G70310.1;AT1G23820.2;AT1G23820.1	AT1G70310.1;AT1G23820.2;AT1G23820.1	3	3	8.2	0	17.646	5	21.6873	21.9551	21.4766	22.6465	21.9414	0.509204	21.9414	!	1	0.917877		0.0390545	4		21.63	21.0331	20.4645	20.9663	21.0235	0.477374	21.0235	!	1	4		NaN	NaN	NaN	NaN		NaN	0		1046600	1491500	582880	1259300	648650	172790	130070	249690
AT1G22400.1 | Symbols: UGT85A1, ATUGT85A1 | UDP-Glycosyltransferase superfamily protein | chr1:7903851-7906607 REVERSE LENGTH=489	AT1G22400.1	AT1G22400.1	2	1	4.7	0.0026413	9.1691	3	21.7548	22.1581	21.8209	22.0314	21.9413	0.186563	21.9413	!	1	1.21164		1	4		20.7297	NaN	NaN	NaN	20.7297	NaN	20.7297		1	1		NaN	NaN	NaN	NaN		NaN	0		575610	2655400	690800	699310	117500	0	0	0
AT2G29190.2 | Symbols: PUM2 | pumilio 2 | chr2:12544260-12548071 REVERSE LENGTH=972;AT2G29190.1 | Symbols: APUM2, PUM2 | pumilio 2 | chr2:12544260-12548071 REVERSE LENGTH=972	AT2G29190.2;AT2G29190.1	AT2G29190.2;AT2G29190.1	5	1	7.3	0.0034913	7.4087	5	NaN	21.8381	22.009	21.9456	21.9309	0.0864022	21.9309	!	1	0.768719		0.0296626	3		21.6068	20.8619	21.0178	NaN	21.1622	0.392901	21.1622	!	1	3		NaN	NaN	NaN	NaN		NaN	0		0	374220	388390	400600	226900	79344	111090	0
AT3G20810.3 | Symbols: JMJD5 | 2-oxoglutarate (2OG) and Fe(II)-dependent oxygenase superfamily protein | chr3:7275814-7278182 FORWARD LENGTH=398;AT3G20810.1 | Symbols: JMJD5 | 2-oxoglutarate (2OG) and Fe(II)-dependent oxygenase superfamily protein | chr3:7	AT3G20810.3;AT3G20810.1	AT3G20810.3;AT3G20810.1	1	1	3.5	0.0069832	6.543	6	22.2059	21.7454	21.8418	21.8484	21.9104	0.20257	21.9104	!	1	-0.347567		0.0602623	4		22.1409	22.4458	22.1872	NaN	22.258	0.164301	22.258	!	1	3		NaN	NaN	NaN	NaN		NaN	0		980410	846360	834220	903180	792430	573670	602600	0
AT4G33510.1 | Symbols: DHS2 | 3-deoxy-d-arabino-heptulosonate 7-phosphate synthase | chr4:16116496-16118549 FORWARD LENGTH=507;AT4G33510.2 | Symbols: DHS2 | 3-deoxy-d-arabino-heptulosonate 7-phosphate synthase | chr4:16116496-16118233 FORWARD LENGTH=432	AT4G33510.1;AT4G33510.2	AT4G33510.1;AT4G33510.2	5	3	10.5	0	16.472	3	21.9843	22.0607	21.6976	21.8773	21.905	0.157386	21.905	!	1	0.0498619		0.810934	4		21.4571	22.1617	21.9465	NaN	21.8551	0.361086	21.8551	!	1	3		NaN	NaN	NaN	NaN		NaN	0		692900	906020	661680	894340	121970	189830	177050	0
AT1G65390.2 | Symbols: ATPP2-A5, PP2-A5 | phloem protein 2 A5 | chr1:24292566-24294232 FORWARD LENGTH=297;AT1G65390.1 | Symbols: ATPP2-A5, PP2-A5 | phloem protein 2 A5 | chr1:24292566-24294566 FORWARD LENGTH=411	AT1G65390.2;AT1G65390.1	AT1G65390.2;AT1G65390.1	2	2	3	0.0026998	10.624	6	21.2771	21.7629	22.3945	22.1485	21.8958	0.487491	21.8958	!	1	-1.06167		0.129436	4		22.9502	21.9066	24.0155	NaN	22.9574	1.05444	22.9574	!	1	3		NaN	NaN	NaN	NaN		NaN	0		1249400	1424200	2744900	2793100	548610	206500	845450	0
AT1G18730.3 | Symbols: NDF6 | NDH dependent flow 6 | chr1:6460625-6462107 FORWARD LENGTH=174;AT1G18730.1 | Symbols: NDF6 | NDH dependent flow 6 | chr1:6460625-6462107 FORWARD LENGTH=175	AT1G18730.3;AT1G18730.1	AT1G18730.3;AT1G18730.1	1	1	5.7	0.0025733	8.0154	2	22.1819	22.2714	21.2217	NaN	21.8916	0.581911	21.8916	!	1	1.03811		0.0980304	3		20.244	21.4454	20.8712	NaN	20.8535	0.6009	20.8535	!	1	3		NaN	NaN	NaN	NaN		NaN	0		2520500	1949900	1017200	0	284160	458810	401730	0
AT4G26910.3 | Symbols: | Dihydrolipoamide succinyltransferase | chr4:13520127-13522055 REVERSE LENGTH=365;AT4G26910.2 | Symbols: | Dihydrolipoamide succinyltransferase | chr4:13520127-13522889 REVERSE LENGTH=463;AT4G26910.1 | Symbols: | Dihydrolipoamide	AT4G26910.3;AT4G26910.2;AT4G26910.1	AT4G26910.3;AT4G26910.2;AT4G26910.1	4	2	17.5	0	16.054	5	22.422	21.9186	21.4064	21.8084	21.8888	0.418064	21.8888	!	1	1.9119	+	0.00412058	4		NaN	20.1094	19.8445	NaN	19.9769	0.187355	19.9769		1	2		NaN	NaN	NaN	NaN		NaN	0		747560	1105900	689140	576650	0	89167	89072	0
AT1G11910.1 | Symbols: APA1, ATAPA1 | aspartic proteinase A1 | chr1:4017119-4019874 REVERSE LENGTH=506	AT1G11910.1	AT1G11910.1	1	1	3	0.0026539	9.4857	4	21.548	21.7045	22.0944	22.1133	21.865	0.283151	21.865	!	1	21.865	!	1	4		NaN	NaN	NaN	NaN		NaN	0		1	0		NaN	NaN	NaN	NaN		NaN	0		440150	582750	703950	768690	0	0	0	0
AT1G20840.1 | Symbols: TMT1 | tonoplast monosaccharide transporter1 | chr1:7245107-7247674 REVERSE LENGTH=734	AT1G20840.1	AT1G20840.1	1	1	3.4	0.0025432	7.7488	2	NaN	22.078	21.8908	21.6036	21.8575	0.238917	21.8575	!	1	0.262123		0.333416	3		21.7861	NaN	21.4046	NaN	21.5953	0.269795	21.5953		1	2		NaN	NaN	NaN	NaN		NaN	0		0	675560	624840	499570	392770	0	214290	0
AT3G53130.1 | Symbols: LUT1, CYP97C1 | Cytochrome P450 superfamily protein | chr3:19692812-19695278 FORWARD LENGTH=539	AT3G53130.1	AT3G53130.1	3	3	7.4	0	19.492	10	22.2268	21.5388	21.4833	22.1105	21.8398	0.383303	21.8398	!	1	-0.798004		0.0171962	4		22.6797	22.639	22.5949	NaN	22.6378	0.0424314	22.6378	!	1	3		NaN	NaN	NaN	NaN		NaN	0		685670	580660	277480	306540	755050	432120	531600	0
AT5G05740.3 | Symbols: EGY2 | ethylene-dependent gravitropism-deficient and yellow-green-like 2 | chr5:1724023-1726859 REVERSE LENGTH=524;AT5G05740.2 | Symbols: ATEGY2, EGY2 | ethylene-dependent gravitropism-deficient and yellow-green-like 2 | chr5:1724023	AT5G05740.3;AT5G05740.2;AT5G05740.1	AT5G05740.3;AT5G05740.2;AT5G05740.1	1	1	3.6	0	12.675	4	21.7814	22.1876	21.7285	21.6618	21.8398	0.236972	21.8398	!	1	-1.37001	+	0.00208303	4		23.0358	23.6559	22.9378	NaN	23.2098	0.3894	23.2098	!	1	3		NaN	NaN	NaN	NaN		NaN	0		744030	989530	778370	791710	1267900	1142000	872460	0
AT1G64430.2 | Symbols: | Pentatricopeptide repeat (PPR) superfamily protein | chr1:23933541-23936336 FORWARD LENGTH=559;AT1G64430.1 | Symbols: | Pentatricopeptide repeat (PPR) superfamily protein | chr1:23933541-23936336 FORWARD LENGTH=559	AT1G64430.2;AT1G64430.1	AT1G64430.2;AT1G64430.1	2	2	3.9	0	16.05	6	21.9619	21.6994	21.5309	22.1536	21.8365	0.275951	21.8365	!	1	-0.439871		0.035099	4		22.268	22.0511	22.4623	22.3239	22.2763	0.170947	22.2763	!	1	4		NaN	NaN	NaN	NaN		NaN	0		541490	473900	388740	646250	500250	249720	421540	462360
AT2G26190.1 | Symbols: | calmodulin-binding family protein | chr2:11147901-11150082 REVERSE LENGTH=532	AT2G26190.1	AT2G26190.1	5	2	12.4	0	14.714	4	21.3825	21.8974	22.0788	21.9686	21.8318	0.308716	21.8318	!	1	21.8318	!	1	4		NaN	NaN	NaN	NaN		NaN	0		1	0		NaN	NaN	NaN	NaN		NaN	0		355370	647870	407010	701840	0	0	0	0
AT5G64940.2 | Symbols: ATATH13, ATH13 | ABC2 homolog 13 | chr5:25949116-25953326 FORWARD LENGTH=761;AT5G64940.1 | Symbols: ATATH13, ATH13, ATOSA1, OSA1 | ABC2 homolog 13 | chr5:25949116-25953326 FORWARD LENGTH=761	AT5G64940.2;AT5G64940.1	AT5G64940.2;AT5G64940.1	8	8	11.3	0	48.44	11	20.7363	21.7254	22.8105	22.0253	21.8244	0.857625	21.8244	!	1	-0.404053		0.610991	4		23.4694	21.2584	21.9575	NaN	22.2284	1.13011	22.2284	!	1	3		NaN	NaN	NaN	NaN		NaN	0		213400	594750	786110	414310	745260	26400	140830	0
AT4G17330.1 | Symbols: ATG2484-1, G2484-1 | G2484-1 protein | chr4:9689263-9697172 REVERSE LENGTH=2037	AT4G17330.1	AT4G17330.1	2	2	2.2	0	19.437	6	21.9183	21.969	21.5551	NaN	21.8141	0.225797	21.8141	!	1	0.706724		0.255846	3		20.4692	NaN	21.7456	NaN	21.1074	0.902562	21.1074		1	2		NaN	NaN	NaN	NaN		NaN	0		174810	203550	90540	0	25625	0	107020	0
AT2G04350.2 | Symbols: LACS8 | AMP-dependent synthetase and ligase family protein | chr2:1516086-1519178 FORWARD LENGTH=720;AT2G04350.1 | Symbols: LACS8 | AMP-dependent synthetase and ligase family protein | chr2:1516086-1519178 FORWARD LENGTH=720	AT2G04350.2;AT2G04350.1	AT2G04350.2;AT2G04350.1	3	2	5.3	0	12.312	2	22.0756	21.6436	21.7216	NaN	21.8136	0.230258	21.8136	!	1	21.8136	!	1	3		NaN	NaN	NaN	NaN		NaN	0		1	0		NaN	NaN	NaN	NaN		NaN	0		539330	522850	242510	0	0	82331	0	0
AT3G52580.1 | Symbols: | Ribosomal protein S11 family protein | chr3:19503324-19504701 FORWARD LENGTH=150	AT3G52580.1	AT3G52580.1	9	1	42.7	0.0096154	6.4587	4	21.9216	22.0867	22.0724	21.1624	21.8108	0.438673	21.8108	!	1	0.444124		1	4		NaN	NaN	NaN	21.3667	21.3667	NaN	21.3667		1	1		NaN	NaN	NaN	NaN		NaN	0		2301600	3194100	2901200	1604900	0	0	0	956090
AT5G16840.3 | Symbols: BPA1 | binding partner of acd11 1 | chr5:5536042-5538026 FORWARD LENGTH=257;AT5G16840.1 | Symbols: BPA1 | binding partner of acd11 1 | chr5:5536042-5538026 FORWARD LENGTH=259;AT5G16840.2 | Symbols: BPA1 | binding partner of acd11 1 |	AT5G16840.3;AT5G16840.1;AT5G16840.2	AT5G16840.3;AT5G16840.1;AT5G16840.2	1	1	4.3	0.0043394	6.936	4	21.3944	21.3895	22.3075	22.0772	21.7922	0.471588	21.7922	!	1	1.66135		1	4		NaN	NaN	20.1308	NaN	20.1308	NaN	20.1308		1	1		NaN	NaN	NaN	NaN		NaN	0		949640	1124300	1958500	1799200	0	0	246300	0
AT5G39410.1 | Symbols: | Saccharopine dehydrogenase | chr5:15768415-15770274 REVERSE LENGTH=454	AT5G39410.1	AT5G39410.1	1	1	4.8	0.0026302	9.0046	4	21.7848	NaN	21.8025	21.7462	21.7779	0.0287566	21.7779	!	1	0.546041		1	3		21.2318	NaN	NaN	NaN	21.2318	NaN	21.2318		1	1		NaN	NaN	NaN	NaN		NaN	0		444570	0	492860	510870	256200	0	0	0
AT1G21130.1 | Symbols: | O-methyltransferase family protein | chr1:7399170-7400470 REVERSE LENGTH=373;AT1G21130.2 | Symbols: | O-methyltransferase family protein | chr1:7399489-7400470 REVERSE LENGTH=296	AT1G21130.1;AT1G21130.2;AT1G21120.1;AT1G21110.1;AT1G21100.1	AT1G21130.1;AT1G21130.2	3	3	11.3	0	18.392	3	NaN	NaN	21.8997	21.6516	21.7756	0.175385	21.7756		1	-0.149666		0.632142	2		21.5149	22.1659	22.0951	NaN	21.9253	0.357142	21.9253	!	1	3		NaN	NaN	NaN	NaN		NaN	0		0	0	433310	331130	867380	578830	659470	0
AT4G17890.2 | Symbols: AGD8 | ARF-GAP domain 8 | chr4:9937121-9938988 FORWARD LENGTH=384;AT4G17890.1 | Symbols: AGD8 | ARF-GAP domain 8 | chr4:9937121-9939146 FORWARD LENGTH=413	AT4G17890.2;AT4G17890.1	AT4G17890.2;AT4G17890.1	3	2	14.8	0	15.85	4	NaN	21.6486	21.8969	21.7674	21.771	0.124223	21.771	!	1	21.771	!	1	3		NaN	NaN	NaN	NaN		NaN	0		1	0		NaN	NaN	NaN	NaN		NaN	0		0	672720	736690	725800	0	0	0	0
AT5G17523.1 | Symbols: | Similar to Maltose excess protein 1 | chr5:5775768-5777231 REVERSE LENGTH=261;AT5G17520.1 | Symbols: RCP1, MEX1 | root cap 1 (RCP1) | chr5:5772796-5775231 REVERSE LENGTH=415	AT5G17523.1;AT5G17520.1	AT5G17523.1;AT5G17520.1	1	1	9.6	0	20.695	5	21.8081	21.7498	21.7348	NaN	21.7642	0.03875	21.7642	!	1	0.193695		0.187191	3		21.7182	NaN	21.4229	NaN	21.5705	0.208777	21.5705		1	2		NaN	NaN	NaN	NaN		NaN	0		1405600	1603500	1463100	0	1116600	0	670160	0
AT5G05170.1 | Symbols: CESA3, IXR1, ATCESA3, ATH-B, CEV1 | Cellulose synthase family protein | chr5:1530401-1535090 REVERSE LENGTH=1065	AT5G05170.1	AT5G05170.1	4	4	4.3	0	25.692	8	21.6566	21.0041	22.101	22.2795	21.7603	0.568106	21.7603	!	1	0.218409		0.558717	4		21.5319	21.3536	21.7401	NaN	21.5419	0.193411	21.5419	!	1	3		NaN	NaN	NaN	NaN		NaN	0		238830	142170	543190	405920	203600	45445	65192	0
AT3G16240.1 | Symbols: DELTA-TIP, TIP2;1, DELTA-TIP1, AQP1, ATTIP2;1 | delta tonoplast integral protein | chr3:5505534-5506788 FORWARD LENGTH=250	AT3G16240.1	AT3G16240.1	2	2	31.2	0	28.913	7	23.0812	20.7627	21.436	NaN	21.76	1.19273	21.76	!	1	-1.08979		0.309834	3		22.973	NaN	NaN	22.7265	22.8498	0.17426	22.8498		1	2		NaN	NaN	NaN	NaN		NaN	0		16083000	3830100	9625200	0	7358000	0	0	9455300
AT2G20790.3 | Symbols: | clathrin adaptor complexes medium subunit family protein | chr2:8950574-8952054 REVERSE LENGTH=427;AT2G20790.2 | Symbols: | clathrin adaptor complexes medium subunit family protein | chr2:8950162-8952054 REVERSE LENGTH=475;AT2G20	AT2G20790.3;AT2G20790.2;AT2G20790.1	AT2G20790.3;AT2G20790.2;AT2G20790.1	1	1	6.6	0.0026667	10.119	1	NaN	21.3486	21.7009	22.2216	21.757	0.439162	21.757	!	1	0.246067		0.433993	3		21.3601	21.7617	21.411	NaN	21.511	0.218642	21.511	!	1	3		NaN	NaN	NaN	NaN		NaN	0		0	614320	922910	1111300	444290	454320	351120	0
AT5G60170.1 | Symbols: | RNA binding (RRM/RBD/RNP motifs) family protein | chr5:24228178-24232394 FORWARD LENGTH=985;AT5G60170.2 | Symbols: | RNA binding (RRM/RBD/RNP motifs) family protein | chr5:24228178-24232394 FORWARD LENGTH=987	AT5G60170.1;AT5G60170.2	AT5G60170.1;AT5G60170.2	2	2	4	0	13.222	2	21.5951	21.9079	NaN	21.7554	21.7528	0.156417	21.7528	!	1	21.7528	!	1	3		NaN	NaN	NaN	NaN		NaN	0		1	0		NaN	NaN	NaN	NaN		NaN	0		203550	310280	0	300040	0	0	0	0
AT1G53440.1 | Symbols: | Leucine-rich repeat transmembrane protein kinase | chr1:19945959-19951562 FORWARD LENGTH=1035	AT1G53440.1	AT1G53440.1	3	1	3.7	0.0073631	6.4807	1	21.8569	21.8357	21.9404	21.2995	21.7331	0.292571	21.7331	!	1	0.136318		0.581902	4		21.6971	NaN	21.4965	NaN	21.5968	0.141825	21.5968		1	2		NaN	NaN	NaN	NaN		NaN	0		251890	290580	309760	205560	170670	0	95179	0
AT5G57350.2 | Symbols: HA3 | H(+)-ATPase 3 | chr5:23231208-23236381 REVERSE LENGTH=949;AT5G57350.1 | Symbols: AHA3, ATAHA3, HA3 | H(+)-ATPase 3 | chr5:23231208-23236381 REVERSE LENGTH=949	AT5G57350.2;AT5G57350.1;AT1G17260.1;AT3G60330.2;AT3G60330.1	AT5G57350.2;AT5G57350.1	13	4	17	0	24.035	5	22.1337	21.6267	NaN	21.4334	21.7313	0.361671	21.7313	!	1	21.7313	!	1	3		NaN	NaN	NaN	NaN		NaN	0		1	0		NaN	NaN	NaN	NaN		NaN	0		406510	231410	0	175880	0	0	0	0
AT4G10840.2 | Symbols: | Tetratricopeptide repeat (TPR)-like superfamily protein | chr4:6656614-6658702 FORWARD LENGTH=531;AT4G10840.1 | Symbols: | Tetratricopeptide repeat (TPR)-like superfamily protein | chr4:6656614-6659033 FORWARD LENGTH=609	AT4G10840.2;AT4G10840.1	AT4G10840.2;AT4G10840.1	4	4	10	0	23.948	9	21.6877	21.3501	21.4601	22.4262	21.731	0.484293	21.731	!	1	-0.795269		0.0568558	4		22.8774	22.3916	22.3098	NaN	22.5263	0.306852	22.5263	!	1	3		NaN	NaN	NaN	NaN		NaN	0		141000	350170	125130	728970	973710	655420	562020	0
AT5G22640.2 | Symbols: emb1211 | MORN (Membrane Occupation and Recognition Nexus) repeat-containing protein | chr5:7529423-7533641 FORWARD LENGTH=752;AT5G22640.1 | Symbols: emb1211 | MORN (Membrane Occupation and Recognition Nexus) repeat-containing protei	AT5G22640.2;AT5G22640.1	AT5G22640.2;AT5G22640.1	1	1	1.7	0.0026028	8.5818	7	21.7217	21.584	21.5354	22.0567	21.7244	0.235144	21.7244	!	1	-0.336151		0.0508063	4		21.9093	22.1573	21.9674	22.2084	22.0606	0.144671	22.0606	!	1	4		NaN	NaN	NaN	NaN		NaN	0		425540	459470	409560	633520	409740	285170	314170	448260
AT5G46520.1 | Symbols: | Disease resistance protein (TIR-NBS-LRR class) family | chr5:18867840-18871976 FORWARD LENGTH=1168;AT5G46270.1 | Symbols: | Disease resistance protein (TIR-NBS-LRR class) family | chr5:18764833-18769090 REVERSE LENGTH=1139;AT5G46	AT5G46520.1;AT5G46270.1;AT5G46510.1	AT5G46520.1;AT5G46270.1;AT5G46510.1	2	2	2.7	0	12.848	2	21.0748	21.5972	21.5433	22.6459	21.7153	0.663277	21.7153	!	1	-0.319496		1	4		NaN	22.0348	NaN	NaN	22.0348	NaN	22.0348		1	1		NaN	NaN	NaN	NaN		NaN	0		119250	385450	249990	440900	0	49895	0	0
AT4G04540.1 | Symbols: CRK39 | cysteine-rich RLK (RECEPTOR-like protein kinase) 39 | chr4:2259580-2262138 FORWARD LENGTH=659;AT4G04570.2 | Symbols: CRK40 | cysteine-rich RLK (RECEPTOR-like protein kinase) 40 | chr4:2290045-2292255 FORWARD LENGTH=571;AT4G04	AT4G04540.1;AT4G04570.2;AT4G04570.1;AT4G23290.1;AT4G23290.2	AT4G04540.1;AT4G04570.2;AT4G04570.1	3	2	6.1	0	20.504	8	21.8213	21.0176	21.4448	22.5716	21.7138	0.65939	21.7138	!	1	1.48041		1	4		20.2334	NaN	NaN	NaN	20.2334	NaN	20.2334		1	1		NaN	NaN	NaN	NaN		NaN	0		153740	909770	129690	1176700	48930	0	0	0
AT4G32180.3 | Symbols: ATPANK2, PANK2 | pantothenate kinase 2 | chr4:15538340-15543715 REVERSE LENGTH=783;AT4G32180.2 | Symbols: ATPANK2, PANK2 | pantothenate kinase 2 | chr4:15538340-15543715 REVERSE LENGTH=783;AT4G32180.1 | Symbols: ATPANK2, PANK2 | pant	AT4G32180.3;AT4G32180.2;AT4G32180.1	AT4G32180.3;AT4G32180.2;AT4G32180.1	3	3	6.1	0	23.285	7	21.9042	21.893	21.297	21.7047	21.6997	0.283661	21.6997	!	1	21.6997	!	1	4		NaN	NaN	NaN	NaN		NaN	0		1	0		NaN	NaN	NaN	NaN		NaN	0		271520	320050	306820	279080	222610	0	0	0
AT1G22850.1 | Symbols: | SNARE associated Golgi protein family | chr1:8080671-8082816 REVERSE LENGTH=344	AT1G22850.1	AT1G22850.1	2	2	7.8	0	15.668	5	21.3168	20.5742	22.745	22.147	21.6958	0.949719	21.6958	!	1	0.102192		0.879059	4		22.1674	20.9247	21.6886	NaN	21.5936	0.62676	21.5936	!	1	3		NaN	NaN	NaN	NaN		NaN	0		567570	339430	1407100	2843800	727890	518200	1037600	0
AT4G23400.1 | Symbols: PIP1D, PIP1;5 | plasma membrane intrinsic protein 1;5 | chr4:12220792-12222155 FORWARD LENGTH=287	AT4G23400.1	AT4G23400.1	4	2	30	0	13.763	7	21.3011	22.0037	21.6744	21.7917	21.6927	0.2945	21.6927	!	1	-0.378584		0.164056	4		22.115	22.0276	NaN	NaN	22.0713	0.0618446	22.0713		1	2		NaN	NaN	NaN	NaN		NaN	0		836620	1690200	2302400	2783400	2075500	777910	0	0
AT5G11840.1 | Symbols: | Protein of unknown function (DUF1230) | chr5:3813610-3814805 REVERSE LENGTH=265	AT5G11840.1	AT5G11840.1	1	1	5.7	0.0043269	6.8868	4	21.903	NaN	21.5311	21.6289	21.6877	0.192805	21.6877	!	1	21.6877	!	1	3		NaN	NaN	NaN	NaN		NaN	0		1	0		NaN	NaN	NaN	NaN		NaN	0		1039300	0	879510	1014400	0	0	0	0
AT2G30140.2 | Symbols: | UDP-Glycosyltransferase superfamily protein | chr2:12872200-12873691 FORWARD LENGTH=454;AT2G30140.1 | Symbols: | UDP-Glycosyltransferase superfamily protein | chr2:12872200-12873691 FORWARD LENGTH=455	AT2G30140.2;AT2G30140.1	AT2G30140.2;AT2G30140.1	2	2	5.1	0	13.07	4	21.77	NaN	21.5954	NaN	21.6827	0.123477	21.6827		1	-0.0571404		0.515722	2		21.6746	21.7645	21.7806	NaN	21.7399	0.05712	21.7399	!	1	3		NaN	NaN	NaN	NaN		NaN	0		287120	0	616700	0	612120	389630	586850	0
AT5G19940.2 | Symbols: | Plastid-lipid associated protein PAP / fibrillin family protein | chr5:6739693-6740747 FORWARD LENGTH=235;AT5G19940.1 | Symbols: | Plastid-lipid associated protein PAP / fibrillin family protein | chr5:6739693-6740661 FORWARD LEN	AT5G19940.2;AT5G19940.1	AT5G19940.2;AT5G19940.1	2	2	10.2	0.0016484	10.918	3	21.1886	20.936	21.9678	22.6196	21.678	0.766086	21.678	!	1	0.190092		1	4		21.4879	NaN	NaN	NaN	21.4879	NaN	21.4879		1	1		NaN	NaN	NaN	NaN		NaN	0		453750	495590	1117200	1581700	523710	0	0	0
AT4G23210.2 | Symbols: CRK13 | cysteine-rich RLK (RECEPTOR-like protein kinase) 13 | chr4:12149499-12151418 REVERSE LENGTH=524;AT4G23210.1 | Symbols: CRK13 | cysteine-rich RLK (RECEPTOR-like protein kinase) 13 | chr4:12149154-12151418 REVERSE LENGTH=610;AT	AT4G23210.2;AT4G23210.1;AT4G23210.3	AT4G23210.2;AT4G23210.1;AT4G23210.3	1	1	3.4	0.001675	11.264	4	21.6888	21.7675	21.435	21.8169	21.677	0.169768	21.677	!	1	21.677	!	1	4		NaN	NaN	NaN	NaN		NaN	0		1	0		NaN	NaN	NaN	NaN		NaN	0		388210	487000	356560	500740	0	0	0	0
AT1G65220.1 | Symbols: | ARM repeat superfamily protein | chr1:24226204-24228799 FORWARD LENGTH=411	AT1G65220.1	AT1G65220.1	4	1	10	0.0043457	6.9481	5	21.2952	21.6787	22.0296	NaN	21.6678	0.367318	21.6678	!	1	-0.255466		0.739722	3		22.1357	NaN	22.9896	20.6446	21.9233	1.18687	21.9233	!	1	3		NaN	NaN	NaN	NaN		NaN	0		390740	772620	711920	0	837800	0	787440	172790
AT3G26830.1 | Symbols: PAD3, CYP71B15 | Cytochrome P450 superfamily protein | chr3:9887990-9889560 FORWARD LENGTH=490	AT3G26830.1	AT3G26830.1	2	2	4.3	0	17.481	2	22.1339	21.2478	21.6183	NaN	21.6667	0.445007	21.6667	!	1	21.6667	!	1	3		NaN	NaN	NaN	NaN		NaN	0		1	0		NaN	NaN	NaN	NaN		NaN	0		469900	284730	438700	0	0	0	0	0
AT3G54150.1 | Symbols: | S-adenosyl-L-methionine-dependent methyltransferases superfamily protein | chr3:20050802-20052742 REVERSE LENGTH=323	AT3G54150.1	AT3G54150.1	2	1	6.8	0.0039351	7.2016	1	21.7189	21.9009	21.3513	NaN	21.657	0.279948	21.657	!	1	21.657	!	1	3		NaN	NaN	NaN	NaN		NaN	0		1	0		NaN	NaN	NaN	NaN		NaN	0		749690	857820	493230	0	0	0	0	0
AT4G34050.1 | Symbols: CCoAOMT1 | S-adenosyl-L-methionine-dependent methyltransferases superfamily protein | chr4:16310844-16311973 FORWARD LENGTH=259	AT4G34050.1	AT4G34050.1	1	1	7.7	0.0039005	7.0773	1	21.944	21.3459	21.6539	NaN	21.6479	0.299091	21.6479	!	1	0.28381		1	3		NaN	NaN	21.3641	NaN	21.3641	NaN	21.3641		1	1		NaN	NaN	NaN	NaN		NaN	0		1167500	605240	785280	0	0	0	325400	0
AT5G56340.1 | Symbols: ATCRT1 | RING/U-box superfamily protein | chr5:22818254-22819444 FORWARD LENGTH=396	AT5G56340.1	AT5G56340.1	3	3	12.6	0	19.079	6	NaN	21.6242	21.9712	21.3272	21.6409	0.322351	21.6409	!	1	21.6409	!	1	3		NaN	NaN	NaN	NaN		NaN	0		1	0		NaN	NaN	NaN	NaN		NaN	0		0	1428400	581590	658030	0	0	0	0
AT2G43770.1 | Symbols: | Transducin/WD40 repeat-like superfamily protein | chr2:18134272-18135303 REVERSE LENGTH=343	AT2G43770.1	AT2G43770.1	1	1	8.7	0.0025747	8.0484	3	22.0008	NaN	21.2702	NaN	21.6355	0.516634	21.6355		1	0.16754		0.594599	2		21.5554	21.3592	21.4892	NaN	21.468	0.0998191	21.468	!	1	3		NaN	NaN	NaN	NaN		NaN	0		749630	0	494750	0	491670	234970	338030	0
AT1G14410.1 | Symbols: ATWHY1, PTAC1, WHY1 | ssDNA-binding transcriptional regulator | chr1:4929352-4930810 REVERSE LENGTH=263	AT1G14410.1	AT1G14410.1	2	2	12.5	0	13.034	3	21.9737	21.5767	21.3512	NaN	21.6339	0.315195	21.6339	!	1	21.6339	!	1	3		NaN	NaN	NaN	NaN		NaN	0		1	0		NaN	NaN	NaN	NaN		NaN	0		1128400	1161400	367430	0	0	0	0	0
AT1G17840.1 | Symbols: WBC11, ABCG11, DSO, COF1, ATWBC11 | white-brown complex homolog protein 11 | chr1:6142870-6145894 FORWARD LENGTH=703	AT1G17840.1	AT1G17840.1	3	3	4.8	0	17.295	4	21.2154	21.3362	21.6428	22.3098	21.6261	0.490028	21.6261	!	1	0.352524		0.369413	4		21.3931	20.7931	21.6344	NaN	21.2735	0.433175	21.2735	!	1	3		NaN	NaN	NaN	NaN		NaN	0		211260	329360	418400	624440	228500	58292	276940	0
AT5G59250.1 | Symbols: | Major facilitator superfamily protein | chr5:23903958-23906853 FORWARD LENGTH=558	AT5G59250.1	AT5G59250.1	2	2	3.6	0	11.59	3	21.7136	21.7603	21.7286	21.2941	21.6241	0.220908	21.6241	!	1	-1.05134	+	0.00286241	4		22.3389	22.7965	22.8911	NaN	22.6755	0.295327	22.6755	!	1	3		NaN	NaN	NaN	NaN		NaN	0		519090	647250	577360	525350	840750	624870	1099400	0
AT3G62450.1 | Symbols: | unknown protein;FUNCTIONS IN: molecular_function unknown;INVOLVED IN: biological_process unknown;LOCATED IN: endomembrane system;EXPRESSED IN: 24 plant structures;EXPRESSED DURING: 15 growth stages;Has 35 Blast hits to 35 pr	AT3G62450.1	AT3G62450.1	1	1	16.2	0.0039663	7.3334	2	21.9386	22.0616	NaN	20.862	21.6207	0.659993	21.6207	!	1	1.33045		0.030668	3		20.3115	20.0359	20.5234	NaN	20.2903	0.244459	20.2903	!	1	3		NaN	NaN	NaN	NaN		NaN	0		2424800	3136800	0	2065400	834800	367350	766370	0
AT5G41190.1 | Symbols: | CONTAINS InterPro DOMAIN/s: Nin one binding (NOB1) Zn-ribbon like (InterPro:IPR014881), D-site 20S pre-rRNA nuclease (InterPro:IPR017117);Has 1807 Blast hits to 1807 proteins in 277 species: Archae - 0;Bacteria - 0;Metazoa - 73	AT5G41190.1	AT5G41190.1	1	1	3.7	0.0011319	11.478	1	NaN	21.145	21.3992	22.2987	21.6143	0.606187	21.6143	!	1	21.6143	!	1	3		NaN	NaN	NaN	NaN		NaN	0		1	0		NaN	NaN	NaN	NaN		NaN	0		0	349180	457940	761530	0	0	0	0
AT3G11560.4 | Symbols: | LETM1-like protein | chr3:3639553-3645506 FORWARD LENGTH=872;AT3G11560.3 | Symbols: | LETM1-like protein | chr3:3639553-3645506 FORWARD LENGTH=872;AT3G11560.2 | Symbols: | LETM1-like protein | chr3:3639553-3645506 FORWARD LENGTH	AT3G11560.4;AT3G11560.3;AT3G11560.2;AT3G11560.1	AT3G11560.4;AT3G11560.3;AT3G11560.2	3	3	6.1	0	18.609	5	21.3313	21.026	22.5497	21.5433	21.6126	0.659864	21.6126	!	1	0.155563		0.774704	4		NaN	21.2699	21.6442	NaN	21.457	0.264681	21.457		1	2		NaN	NaN	NaN	NaN		NaN	0		318570	275630	642120	175450	0	61359	108980	0
AT1G05010.1 | Symbols: EFE, ACO4, EAT1 | ethylene-forming enzyme | chr1:1431419-1432695 REVERSE LENGTH=323	AT1G05010.1	AT1G05010.1	3	3	13.3	0	18.188	8	22.0032	21.6309	21.5146	21.247	21.5989	0.313777	21.5989	!	1	0.0110226		0.970701	4		NaN	21.334	21.8418	NaN	21.5879	0.359057	21.5879		1	2		NaN	NaN	NaN	NaN		NaN	0		1442400	723200	1168400	532530	0	237450	442280	0
AT5G61780.1 | Symbols: Tudor2, AtTudor2, TSN2 | TUDOR-SN protein 2 | chr5:24822012-24826641 FORWARD LENGTH=985	AT5G61780.1	AT5G61780.1	2	2	2.7	0.001128	11.438	6	21.9095	21.6885	21.1959	NaN	21.598	0.365326	21.598	!	1	-0.0917072		0.866538	3		21.1321	22.6162	21.3206	NaN	21.6897	0.807942	21.6897	!	1	3		NaN	NaN	NaN	NaN		NaN	0		385170	312110	225340	0	82633	136940	72438	0
AT4G27585.1 | Symbols: | SPFH/Band 7/PHB domain-containing membrane-associated protein family | chr4:13766984-13769832 REVERSE LENGTH=411	AT4G27585.1;AT5G54100.1	AT4G27585.1	3	3	8.8	0	20.894	6	21.6132	21.2312	21.8248	21.7171	21.5966	0.258455	21.5966	!	1	21.5966	!	1	4		NaN	NaN	NaN	NaN		NaN	0		1	0		NaN	NaN	NaN	NaN		NaN	0		433570	372210	549820	612930	35807	0	10152	0
AT4G23180.1 | Symbols: CRK10, RLK4 | cysteine-rich RLK (RECEPTOR-like protein kinase) 10 | chr4:12138171-12140780 FORWARD LENGTH=669	AT4G23180.1	AT4G23180.1	4	2	7.2	0	14.888	6	21.654	21.1408	21.6171	21.9545	21.5916	0.336414	21.5916	!	1	21.5916	!	1	4		NaN	NaN	NaN	NaN		NaN	0		1	0		NaN	NaN	NaN	NaN		NaN	0		219730	378780	393920	319400	0	0	0	0
AT4G02340.1 | Symbols: | alpha/beta-Hydrolases superfamily protein | chr4:1035722-1037403 FORWARD LENGTH=324	AT4G02340.1	AT4G02340.1	2	2	11.1	0	13.608	2	21.546	21.632	21.5657	NaN	21.5812	0.0450721	21.5812	!	1	-0.0654888		0.638814	3		21.4288	21.867	21.6444	NaN	21.6467	0.219131	21.6467	!	1	3		NaN	NaN	NaN	NaN		NaN	0		854150	1231100	399750	0	1036200	274620	253490	0
AT3G62720.2 | Symbols: ATXT1, XT1, XXT1 | xylosyltransferase 1 | chr3:23201326-23202708 FORWARD LENGTH=460;AT3G62720.1 | Symbols: ATXT1, XT1, XXT1 | xylosyltransferase 1 | chr3:23201326-23202708 FORWARD LENGTH=460;AT4G02500.1 | Symbols: ATXT2, XXT2, XT2 |	AT3G62720.2;AT3G62720.1;AT4G02500.1	AT3G62720.2;AT3G62720.1;AT4G02500.1	2	2	6.7	0.0026824	10.496	1	21.8463	21.3025	21.7447	21.3645	21.5645	0.271146	21.5645	!	1	21.5645	!	1	4		NaN	NaN	NaN	NaN		NaN	0		1	0		NaN	NaN	NaN	NaN		NaN	0		907070	275590	469030	372500	0	0	0	0
AT1G33290.1 | Symbols: | P-loop containing nucleoside triphosphate hydrolases superfamily protein | chr1:12074125-12075989 FORWARD LENGTH=379;AT1G33290.2 | Symbols: | P-loop containing nucleoside triphosphate hydrolases superfamily protein | chr1:1207412	AT1G33290.1;AT1G33290.2	AT1G33290.1;AT1G33290.2	2	2	9.8	0	14.1	4	21.2303	21.4177	21.7353	21.8384	21.5555	0.281125	21.5555	!	1	-0.262358		0.247438	4		21.5506	21.9465	21.9564	NaN	21.8178	0.231502	21.8178	!	1	3		NaN	NaN	NaN	NaN		NaN	0		466690	820350	249440	1214100	491240	379890	480680	0
AT3G06850.2 | Symbols: BCE2, LTA1, DIN3 | 2-oxoacid dehydrogenases acyltransferase family protein | chr3:2158212-2160465 REVERSE LENGTH=483;AT3G06850.1 | Symbols: BCE2, LTA1, DIN3 | 2-oxoacid dehydrogenases acyltransferase family protein | chr3:2158212-216	AT3G06850.2;AT3G06850.1	AT3G06850.2;AT3G06850.1	2	2	7.2	0	12.167	2	21.6584	21.3722	21.5976	21.5461	21.5436	0.123144	21.5436	!	1	0.598124		0.0297967	4		20.6913	NaN	21.1996	NaN	20.9455	0.359439	20.9455		1	2		NaN	NaN	NaN	NaN		NaN	0		701740	532180	313530	314610	68909	0	293080	0
AT3G48690.1 | Symbols: ATCXE12, CXE12 | alpha/beta-Hydrolases superfamily protein | chr3:18037186-18038160 REVERSE LENGTH=324	AT3G48690.1	AT3G48690.1	2	2	10.2	0	16.505	5	NaN	20.908	22.1428	21.5595	21.5368	0.61771	21.5368	!	1	-0.420378		0.372732	3		22.3528	22.3361	21.2394	21.9002	21.9571	0.522378	21.9571	!	1	4		NaN	NaN	NaN	NaN		NaN	0		0	142910	303180	279530	942710	1297200	420060	1155000
AT1G71840.1 | Symbols: | transducin family protein / WD-40 repeat family protein | chr1:27022424-27024380 FORWARD LENGTH=407	AT1G71840.1	AT1G71840.1	2	2	6.4	0	12.865	4	20.861	21.4724	22.2111	21.5456	21.5225	0.5522	21.5225	!	1	0.128143		0.753314	4		21.884	21.1165	21.1826	NaN	21.3944	0.4253	21.3944	!	1	3		NaN	NaN	NaN	NaN		NaN	0		623800	594600	1705700	637460	1049400	196630	230600	0
AT1G72170.1 | Symbols: | Domain of unknown function (DUF543) | chr1:27156403-27157516 FORWARD LENGTH=102	AT1G72170.1	AT1G72170.1	2	2	30.4	0	12.521	5	21.8199	21.7596	21.2343	21.2414	21.5138	0.319595	21.5138	!	1	0.193956		1	4		21.3198	NaN	NaN	NaN	21.3198	NaN	21.3198		1	1		NaN	NaN	NaN	NaN		NaN	0		2725000	3308400	1070100	1136100	894140	0	0	0
AT1G73060.1 | Symbols: LPA3 | Low PSII Accumulation 3 | chr1:27479027-27481258 FORWARD LENGTH=358	AT1G73060.1	AT1G73060.1	1	1	4.2	0.0065944	6.6705	2	21.6128	21.6794	NaN	21.2241	21.5054	0.245892	21.5054	!	1	21.5054	!	1	3		NaN	NaN	NaN	NaN		NaN	0		1	0		NaN	NaN	NaN	NaN		NaN	0		552430	687240	0	498040	0	0	0	0
AT1G22940.1 | Symbols: TH1, TH-1, THIE | thiamin biosynthesis protein, putative | chr1:8122384-8124908 FORWARD LENGTH=522	AT1G22940.1	AT1G22940.1	2	2	6.9	0	12.555	3	21.7651	21.5353	21.8684	20.8493	21.5045	0.458434	21.5045	!	1	-0.840942		0.0555067	4		22.7736	22.3266	21.9362	NaN	22.3455	0.419041	22.3455	!	1	3		NaN	NaN	NaN	NaN		NaN	0		357200	343150	347030	180860	501780	433500	260530	0
AT1G12240.1 | Symbols: ATBETAFRUCT4, VAC-INV | Glycosyl hydrolases family 32 protein | chr1:4153699-4157457 FORWARD LENGTH=664	AT1G12240.1	AT1G12240.1	1	1	2.4	0.0043373	6.9233	1	NaN	21.6946	21.2381	21.5712	21.5013	0.236162	21.5013	!	1	0.904242		1	3		20.597	NaN	NaN	NaN	20.5971	NaN	20.5971		1	1		NaN	NaN	NaN	NaN		NaN	0		0	508220	248800	425580	167580	0	0	0
AT5G46860.1 | Symbols: VAM3, ATVAM3, SYP22, ATSYP22, SGR3 | Syntaxin/t-SNARE family protein | chr5:19012342-19013795 REVERSE LENGTH=268	AT5G46860.1	AT5G46860.1	1	1	10.8	0.0047916	6.8318	1	21.1759	21.9301	21.3689	NaN	21.4916	0.391789	21.4916	!	1	21.4916	!	1	3		NaN	NaN	NaN	NaN		NaN	0		1	0		NaN	NaN	NaN	NaN		NaN	0		521400	1046600	746260	0	0	0	0	0
AT1G73805.1 | Symbols: | Calmodulin binding protein-like | chr1:27745761-27749178 REVERSE LENGTH=451	AT1G73805.1	AT1G73805.1	1	1	4.4	0.0025189	7.5649	1	20.735	22.2899	21.4039	21.4417	21.4676	0.637066	21.4676	!	1	-0.069788		0.895114	4		NaN	21.7608	NaN	21.3141	21.5374	0.315864	21.5374		1	2		NaN	NaN	NaN	NaN		NaN	0		178930	799430	495260	562440	0	367500	0	300170
AT5G26210.1 | Symbols: AL4 | alfin-like 4 | chr5:9158566-9160221 REVERSE LENGTH=255;AT5G20510.1 | Symbols: AL5 | alfin-like 5 | chr5:6939991-6942846 REVERSE LENGTH=260	AT5G26210.1;AT5G20510.1	AT5G26210.1;AT5G20510.1	2	2	7.8	0	13.418	8	21.3457	21.5612	21.1972	21.7466	21.4627	0.241172	21.4627	!	1	21.4627	!	1	4		NaN	NaN	NaN	NaN		NaN	0		1	0		NaN	NaN	NaN	NaN		NaN	0		1068600	2047400	1055900	2352800	0	0	0	0
AT5G42220.1 | Symbols: | Ubiquitin-like superfamily protein | chr5:16872962-16877455 FORWARD LENGTH=879	AT5G42220.1	AT5G42220.1	2	2	5.7	0	21.999	3	NaN	21.7076	21.4783	21.188	21.458	0.260393	21.458	!	1	0.0938435		1	3		NaN	21.3641	NaN	NaN	21.3642	NaN	21.3642		1	1		NaN	NaN	NaN	NaN		NaN	0		0	729300	304440	247490	0	127260	0	0
AT3G27240.1 | Symbols: | Cytochrome C1 family | chr3:10056144-10058370 REVERSE LENGTH=307	AT3G27240.1	AT3G27240.1	5	2	30.9	0.0016769	11.274	3	NaN	21.5	NaN	21.3956	21.4478	0.0738089	21.4478		1	0.38133		0.488699	2		20.93	20.4977	21.7718	NaN	21.0665	0.647931	21.0665	!	1	3		NaN	NaN	NaN	NaN		NaN	0		676350	762240	0	679470	421300	182970	530030	0
AT1G53000.1 | Symbols: KDSB | Nucleotide-diphospho-sugar transferases superfamily protein | chr1:19745330-19747133 REVERSE LENGTH=290	AT1G53000.1	AT1G53000.1	1	1	10	0.001652	10.948	2	21.8305	21.3108	21.3161	21.2938	21.4378	0.261969	21.4378	!	1	21.4378	!	1	4		NaN	NaN	NaN	NaN		NaN	0		1	0		NaN	NaN	NaN	NaN		NaN	0		793330	677210	608230	661070	0	0	0	0
AT5G38830.1 | Symbols: | Cysteinyl-tRNA synthetase, class Ia family protein | chr5:15545764-15548094 REVERSE LENGTH=511	AT5G38830.1	AT5G38830.1	3	3	6.3	0	17.923	4	21.1892	21.5238	21.2826	21.7494	21.4363	0.251907	21.4363	!	1	-0.521759		0.0414062	4		21.9872	22.1904	21.6964	NaN	21.958	0.2483	21.958	!	1	3		NaN	NaN	NaN	NaN		NaN	0		305790	473560	373720	621580	619220	432540	65718	0
AT1G79380.1 | Symbols: | Ca(2)-dependent phospholipid-binding protein (Copine) family | chr1:29860812-29863023 FORWARD LENGTH=401	AT1G79380.1	AT1G79380.1	3	3	8.7	0	19.886	8	21.3522	20.8399	21.8963	21.6424	21.4327	0.453398	21.4327	!	1	1.29355		0.0314314	4		NaN	20.4776	19.8007	NaN	20.1391	0.478702	20.1391		1	2		NaN	NaN	NaN	NaN		NaN	0		909230	1014300	719040	1586700	0	87974	67260	0
AT5G54180.1 | Symbols: PTAC15 | plastid transcriptionally active 15 | chr5:21988544-21990183 FORWARD LENGTH=500	AT5G54180.1	AT5G54180.1	2	2	6.2	0	15.008	2	21.146	21.1753	21.9551	NaN	21.4255	0.458893	21.4255	!	1	-0.241472		0.686113	3		21.1029	NaN	22.231	NaN	21.6669	0.797656	21.6669		1	2		NaN	NaN	NaN	NaN		NaN	0		259690	591100	304480	0	206840	0	305310	0
AT4G00026.1 | Symbols: | FUNCTIONS IN: molecular_function unknown;INVOLVED IN: biological_process unknown;LOCATED IN: chloroplast;EXPRESSED IN: cultured cell;CONTAINS InterPro DOMAIN/s: Mitochondrial inner membrane translocase complex, subunit Tim21 (	AT4G00026.1	AT4G00026.1	2	2	7.4	0.0021727	10.744	4	21.0533	21.9769	21.253	21.3965	21.4199	0.397103	21.4199	!	1	1.08692	+	0.00842628	4		20.1351	20.2904	20.5736	NaN	20.333	0.222331	20.333	!	1	3		NaN	NaN	NaN	NaN		NaN	0		556960	1309900	485700	501930	96865	66722	283380	0
AT5G15490.1 | Symbols: | UDP-glucose 6-dehydrogenase family protein | chr5:5027872-5029314 REVERSE LENGTH=480	AT5G15490.1	AT5G15490.1	7	1	17.9	0.0025394	7.722	3	21.4036	21.674	NaN	21.1737	21.4171	0.25042	21.4171	!	1	21.4171	!	1	3		NaN	NaN	NaN	NaN		NaN	0		1	0		NaN	NaN	NaN	NaN		NaN	0		329560	472190	0	331670	0	0	0	0
AT4G26410.1 | Symbols: | Uncharacterised conserved protein UCP022280 | chr4:13346760-13348791 FORWARD LENGTH=263	AT4G26410.1	AT4G26410.1	3	3	11	0	18.189	3	22.2022	21.1198	20.9242	NaN	21.4154	0.688375	21.4154	!	1	21.4154	!	1	3		NaN	NaN	NaN	NaN		NaN	0		1	0		NaN	NaN	NaN	NaN		NaN	0		1304700	880380	618810	0	0	0	0	0
AT1G65410.1 | Symbols: ATNAP11, TGD3, NAP11 | non-intrinsic ABC protein 11 | chr1:24295362-24297332 FORWARD LENGTH=345	AT1G65410.1	AT1G65410.1	2	2	8.4	0	11.916	2	NaN	21.9725	20.8518	NaN	21.4121	0.792438	21.4121		1	1.14153		0.081143	2		20.0591	20.4252	20.3275	NaN	20.2706	0.189591	20.2706	!	1	3		NaN	NaN	NaN	NaN		NaN	0		914850	926970	681940	452840	175440	170800	187460	0
AT1G25450.1 | Symbols: KCS5, CER60 | 3-ketoacyl-CoA synthase 5 | chr1:8938679-8940282 REVERSE LENGTH=492;AT1G68530.1 | Symbols: CUT1, POP1, CER6, G2, KCS6 | 3-ketoacyl-CoA synthase 6 | chr1:25712881-25714733 REVERSE LENGTH=497	AT1G25450.1;AT1G68530.1	AT1G25450.1;AT1G68530.1	1	1	2.6	0.0043415	6.9438	3	21.19	NaN	21.1375	21.9063	21.4113	0.429489	21.4113	!	1	0.521292		0.113969	3		20.8757	20.771	21.0232	NaN	20.89	0.126703	20.89	!	1	3		NaN	NaN	NaN	NaN		NaN	0		362910	0	376320	605860	221300	116320	173310	0
AT5G64220.2 | Symbols: | Calmodulin-binding transcription activator protein with CG-1 and Ankyrin domains | chr5:25686434-25691903 FORWARD LENGTH=1050;AT5G64220.1 | Symbols: | Calmodulin-binding transcription activator protein with CG-1 and Ankyrin domai	AT5G64220.2;AT5G64220.1	AT5G64220.2;AT5G64220.1	1	1	2.5	0.0025786	8.0924	2	21.4176	21.5383	21.2984	21.3534	21.4019	0.103135	21.4019	!	1	21.4019	!	1	4		NaN	NaN	NaN	NaN		NaN	0		1	0		NaN	NaN	NaN	NaN		NaN	0		217740	281230	220770	251920	0	0	0	0
AT5G03540.2 | Symbols: ATEXO70A1, EXO70A1 | exocyst subunit exo70 family protein A1 | chr5:890194-893916 FORWARD LENGTH=523;AT5G03540.1 | Symbols: ATEXO70A1, EXO70A1 | exocyst subunit exo70 family protein A1 | chr5:889606-893916 FORWARD LENGTH=638;AT5G0354	AT5G03540.2;AT5G03540.1;AT5G03540.3	AT5G03540.2;AT5G03540.1;AT5G03540.3	3	3	9	0	19.522	4	22.4035	20.7969	21.0379	21.3608	21.3998	0.707887	21.3998	!	1	-1.29716		1	4		NaN	22.6969	NaN	NaN	22.6969	NaN	22.6969		1	1		NaN	NaN	NaN	NaN		NaN	0		208750	524570	427190	147680	262770	504460	74050	0
AT1G48230.1 | Symbols: | nodulin MtN21 /EamA-like transporter family protein | chr1:17806264-17808604 FORWARD LENGTH=367	AT1G48230.1	AT1G48230.1	1	1	4.1	0.0035	7.4297	4	21.622	21.3554	21.2813	21.3385	21.3993	0.151821	21.3993	!	1	1.1649	+	0.0027942	4		NaN	20.0118	20.4569	NaN	20.2344	0.314747	20.2344		1	2		NaN	NaN	NaN	NaN		NaN	0		1090500	1076900	943070	1057500	0	187270	346090	0
AT2G31890.1 | Symbols: ATRAP, RAP | RAP | chr2:13557100-13559715 REVERSE LENGTH=671	AT2G31890.1	AT2G31890.1	1	1	1.9	0.0026082	8.6333	2	NaN	NaN	21.0402	21.7384	21.3893	0.493698	21.3893		1	0.78562		0.281631	2		20.9463	19.7706	21.0942	NaN	20.6037	0.725272	20.6037	!	1	3		NaN	NaN	NaN	NaN		NaN	0		0	0	295120	390500	206640	35667	131820	0
AT4G24520.1 | Symbols: ATR1, AR1 | P450 reductase 1 | chr4:12663065-12667066 REVERSE LENGTH=692;AT4G24520.2 | Symbols: ATR1 | P450 reductase 1 | chr4:12663065-12667066 REVERSE LENGTH=688	AT4G24520.1;AT4G24520.2	AT4G24520.1;AT4G24520.2	3	3	6.5	0	19.986	4	NaN	21.2796	NaN	21.498	21.3888	0.154406	21.3888		1	-0.175303		0.600434	2		21.252	21.9984	21.442	NaN	21.5641	0.387894	21.5641	!	1	3		NaN	NaN	NaN	NaN		NaN	0		0	286610	0	385440	360120	109160	93277	0
AT4G00630.1 | Symbols: KEA2, ATKEA2 | K+ efflux antiporter 2 | chr4:261655-267789 REVERSE LENGTH=1174;AT4G00630.2 | Symbols: KEA2 | K+ efflux antiporter 2 | chr4:261655-267789 REVERSE LENGTH=1185	AT4G00630.1;AT4G00630.2	AT4G00630.1;AT4G00630.2	4	2	4.1	0	17.892	8	21.4426	20.8539	NaN	21.8338	21.3768	0.493225	21.3768	!	1	0.352983		0.583443	3		20.6624	20.3606	NaN	22.0483	21.0238	0.900041	21.0238	!	1	3		NaN	NaN	NaN	NaN		NaN	0		133440	254410	0	244860	65696	26345	0	288050
AT5G61560.2 | Symbols: | U-box domain-containing protein kinase family protein | chr5:24753476-24756506 FORWARD LENGTH=794;AT5G61560.1 | Symbols: | U-box domain-containing protein kinase family protein | chr5:24753476-24756506 FORWARD LENGTH=796	AT5G61560.2;AT5G61560.1	AT5G61560.2;AT5G61560.1	2	2	5.8	0	18.795	4	21.288	21.0089	NaN	21.8019	21.3663	0.402263	21.3663	!	1	-0.193727		0.68078	3		21.1523	NaN	NaN	21.9677	21.56	0.576542	21.56		1	2		NaN	NaN	NaN	NaN		NaN	0		332150	430770	0	159460	169990	0	0	113930
AT1G05140.1 | Symbols: | Peptidase M50 family protein | chr1:1482681-1484006 FORWARD LENGTH=441	AT1G05140.1	AT1G05140.1	3	2	11.1	0	12.44	4	21.1204	NaN	21.4993	21.4665	21.3621	0.209917	21.3621	!	1	21.3621	!	1	3		NaN	NaN	NaN	NaN		NaN	0		1	0		NaN	NaN	NaN	NaN		NaN	0		461990	0	657890	693130	563540	0	355110	0
AT3G17430.1 | Symbols: | Nucleotide-sugar transporter family protein | chr3:5966597-5968962 FORWARD LENGTH=375	AT3G17430.1	AT3G17430.1	1	1	4.3	0.0039254	7.1863	2	NaN	21.2492	21.2837	21.5337	21.3555	0.155293	21.3555	!	1	21.3555	!	1	3		NaN	NaN	NaN	NaN		NaN	0		1	0		NaN	NaN	NaN	NaN		NaN	0		0	1020100	963210	1234500	0	0	0	0
AT3G57650.1 | Symbols: LPAT2 | lysophosphatidyl acyltransferase 2 | chr3:21349751-21352839 FORWARD LENGTH=389	AT3G57650.1	AT3G57650.1	1	1	3.9	0.0061787	6.7625	4	21.1834	21.3254	21.5168	21.3604	21.3465	0.136915	21.3465	!	1	0.0985413		0.542309	4		21.4223	21.0736	NaN	NaN	21.2479	0.246571	21.2479		1	2		NaN	NaN	NaN	NaN		NaN	0		470960	572090	643510	589420	450330	216260	0	0
AT5G39590.1 | Symbols: | TLD-domain containing nucleolar protein | chr5:15851483-15853768 FORWARD LENGTH=542	AT5G39590.1	AT5G39590.1	2	2	4.8	0	13.513	4	21.3417	21.5144	21.1909	21.3313	21.3446	0.132483	21.3446	!	1	21.3446	!	1	4		NaN	NaN	NaN	NaN		NaN	0		1	0		NaN	NaN	NaN	NaN		NaN	0		326990	437850	322560	383170	0	0	0	0
AT5G66055.2 | Symbols: EMB2036, AKRP | ankyrin repeat protein | chr5:26417805-26419234 REVERSE LENGTH=359;AT5G66055.1 | Symbols: EMB16, EMB2036, AKRP | ankyrin repeat protein | chr5:26417425-26419234 REVERSE LENGTH=435	AT5G66055.2;AT5G66055.1	AT5G66055.2;AT5G66055.1	1	1	9.7	0.0038911	7.0369	2	NaN	21.2217	21.6175	21.126	21.3217	0.26054	21.3217	!	1	-0.142004		1	3		NaN	NaN	21.4637	NaN	21.4637	NaN	21.4637		1	1		NaN	NaN	NaN	NaN		NaN	0		0	619280	751130	549840	0	0	412110	0
AT4G04720.1 | Symbols: CPK21 | calcium-dependent protein kinase 21 | chr4:2394817-2397631 REVERSE LENGTH=531	AT4G04720.1;AT4G04740.1;AT4G04740.2;AT4G21940.1;AT4G21940.2	AT4G04720.1	3	3	8.3	0	18.812	4	21.2029	21.1298	21.6188	NaN	21.3172	0.263773	21.3172	!	1	-0.139641		0.6904	3		21.4091	20.9832	21.9781	NaN	21.4568	0.49913	21.4568	!	1	3		NaN	NaN	NaN	NaN		NaN	0		288650	675510	421750	0	108990	50884	119070	0
AT1G24610.1 | Symbols: | Rubisco methyltransferase family protein | chr1:8720906-8722711 REVERSE LENGTH=476	AT1G24610.1	AT1G24610.1	1	1	3.2	0	12.012	2	22.1166	21.0834	20.7292	NaN	21.3097	0.720852	21.3097	!	1	0.254126		1	3		NaN	21.0556	NaN	NaN	21.0556	NaN	21.0556		1	1		NaN	NaN	NaN	NaN		NaN	0		661440	383930	280670	0	0	178300	0	0
AT1G05350.1 | Symbols: | NAD(P)-binding Rossmann-fold superfamily protein | chr1:1560891-1564005 REVERSE LENGTH=431	AT1G05350.1	AT1G05350.1	3	3	9	0	19.636	9	21.6601	21.4549	20.8073	NaN	21.3075	0.445101	21.3075	!	1	21.3075	!	1	3		NaN	NaN	NaN	NaN		NaN	0		1	0		NaN	NaN	NaN	NaN		NaN	0		698360	745640	229580	0	0	0	0	0
AT3G02350.1 | Symbols: GAUT9 | galacturonosyltransferase 9 | chr3:479248-481178 FORWARD LENGTH=561	AT3G02350.1	AT3G02350.1	2	2	6.2	0	12.696	5	21.4849	21.5855	20.9444	21.2065	21.3053	0.289109	21.3053	!	1	-2.31229		1	4		NaN	NaN	NaN	23.6176	23.6176	NaN	23.6176		1	1		NaN	NaN	NaN	NaN		NaN	0		546720	627410	392210	217880	0	0	0	738100
AT3G18680.1 | Symbols: | Amino acid kinase family protein | chr3:6427533-6429520 FORWARD LENGTH=339	AT3G18680.1	AT3G18680.1	3	3	14.5	0	21.745	8	21.5124	NaN	21.5982	20.8047	21.3051	0.435441	21.3051	!	1	-0.212297		0.572924	3		21.3981	NaN	21.6367	NaN	21.5174	0.168776	21.5174		1	2		NaN	NaN	NaN	NaN		NaN	0		539670	512350	1163400	390030	421540	0	366300	0
AT3G10380.1 | Symbols: SEC8, ATSEC8 | subunit of exocyst complex 8 | chr3:3219922-3228356 REVERSE LENGTH=1053	AT3G10380.1	AT3G10380.1	4	4	7.8	0	30.286	8	20.7799	21.5438	21.5266	21.3691	21.3048	0.35869	21.3048	!	1	-0.142416		0.622131	4		21.5456	21.7377	21.0585	NaN	21.4473	0.350125	21.4473	!	1	3		NaN	NaN	NaN	NaN		NaN	0		33612	67804	192140	59685	376870	95054	74598	0
AT3G25660.1 | Symbols: | Amidase family protein | chr3:9339640-9342044 REVERSE LENGTH=537	AT3G25660.1	AT3G25660.1	2	2	4.8	0	11.589	4	21.593	20.9888	NaN	21.2989	21.2936	0.302112	21.2936	!	1	0.196918		1	3		NaN	21.0967	NaN	NaN	21.0967	NaN	21.0967		1	1		NaN	NaN	NaN	NaN		NaN	0		435930	340670	0	419640	0	153130	215530	0
AT1G50670.1 | Symbols: | OTU-like cysteine protease family protein | chr1:18775086-18776552 REVERSE LENGTH=208	AT1G50670.1	AT1G50670.1	1	1	6.7	0.0027115	10.674	4	20.7359	21.8436	20.9756	21.5972	21.2881	0.51856	21.2881	!	1	0.196836		0.646422	4		20.9572	21.2252	NaN	NaN	21.0912	0.189503	21.0912		1	2		NaN	NaN	NaN	NaN		NaN	0		511210	1236500	698720	1035700	530380	335980	0	0
AT5G11710.1 | Symbols: | ENTH/VHS family protein | chr5:3772981-3776316 FORWARD LENGTH=560	AT5G11710.1	AT5G11710.1	2	2	5.4	0	12.856	4	21.2449	21.08	20.7693	22.041	21.2838	0.541945	21.2838	!	1	1.45148		0.0445702	4		20.3142	NaN	19.3505	NaN	19.8323	0.681438	19.8323		1	2		NaN	NaN	NaN	NaN		NaN	0		515380	546110	561140	859980	67349	0	13040	0
AT4G28440.1 | Symbols: | Nucleic acid-binding, OB-fold-like protein | chr4:14060054-14060970 FORWARD LENGTH=153	AT4G28440.1	AT4G28440.1	2	2	20.9	0	14.08	4	21.3268	21.3736	21.1275	NaN	21.276	0.13069	21.276	!	1	21.276	!	1	3		NaN	NaN	NaN	NaN		NaN	0		1	0		NaN	NaN	NaN	NaN		NaN	0		977270	1288900	943610	0	0	0	0	0
AT5G46450.1 | Symbols: | Disease resistance protein (TIR-NBS-LRR class) family | chr5:18835618-18839546 FORWARD LENGTH=1123	AT5G46450.1	AT5G46450.1	2	2	2.7	0	12.637	4	NaN	21.2722	21.0128	21.5263	21.2704	0.256749	21.2704	!	1	21.2704	!	1	3		NaN	NaN	NaN	NaN		NaN	0		1	0		NaN	NaN	NaN	NaN		NaN	0		0	188450	145140	223300	11643000	0	0	5874100
AT3G11800.1 | Symbols: | unknown protein;FUNCTIONS IN: molecular_function unknown;INVOLVED IN: biological_process unknown;LOCATED IN: endomembrane system;EXPRESSED IN: 24 plant structures;EXPRESSED DURING: 15 growth stages;BEST Arabidopsis thaliana	AT3G11800.1	AT3G11800.1	1	1	6.5	0.0038778	6.995	2	21.553	21.4233	21.308	20.7909	21.2688	0.333942	21.2688	!	1	21.2688	!	1	4		NaN	NaN	NaN	NaN		NaN	0		1	0		NaN	NaN	NaN	NaN		NaN	0		966460	1003200	912030	686840	0	0	0	0
AT5G56010.1 | Symbols: HSP81-3, Hsp81.3, AtHsp90-3, AtHsp90.3 | heat shock protein 81-3 | chr5:22681410-22683911 FORWARD LENGTH=699	AT5G56010.1	AT5G56010.1	44	1	56.2	0	17.051	13	20.4871	21.8799	21.19	21.4452	21.2505	0.583231	21.2505	!	1	0.418472		0.333034	4		21.0952	21.0036	20.3974	NaN	20.8321	0.379216	20.8321	!	1	3		NaN	NaN	NaN	NaN		NaN	0		142060	821890	267970	289440	275320	170850	153040	0
AT3G29400.1 | Symbols: ATEXO70E1, EXO70E1 | exocyst subunit exo70 family protein E1 | chr3:11297339-11299315 REVERSE LENGTH=658	AT3G29400.1	AT3G29400.1	1	1	3.3	0	16.046	2	NaN	NaN	20.3833	22.0916	21.2375	1.20793	21.2375		1	0.130587		0.871761	2		20.7332	21.6946	20.8928	NaN	21.1069	0.515171	21.1069	!	1	3		NaN	NaN	NaN	NaN		NaN	0		0	0	161230	524570	179110	167240	155710	0
AT1G49040.2 | Symbols: SCD1 | stomatal cytokinesis defective / SCD1 protein (SCD1) | chr1:18142007-18148826 REVERSE LENGTH=909;AT1G49040.3 | Symbols: SCD1 | stomatal cytokinesis defective / SCD1 protein (SCD1) | chr1:18140457-18148826 REVERSE LENGTH=1040;A	AT1G49040.2;AT1G49040.3;AT1G49040.1	AT1G49040.2;AT1G49040.3;AT1G49040.1	2	2	3.3	0	12.732	7	21.1314	21.4174	21.1462	NaN	21.2317	0.160986	21.2317	!	1	-0.158403		0.50393	3		21.143	21.2524	21.7748	NaN	21.3901	0.337636	21.3901	!	1	3		NaN	NaN	NaN	NaN		NaN	0		190220	308730	134670	0	205790	48571	219840	0
AT1G67930.1 | Symbols: | Golgi transport complex protein-related | chr1:25474218-25477332 REVERSE LENGTH=832	AT1G67930.1	AT1G67930.1	1	1	1.9	0.0025813	8.1359	5	21.3015	21.2984	21.16	21.0973	21.2143	0.102188	21.2143	!	1	0.561024	+	0.00927752	4		20.9153	20.6354	20.4093	NaN	20.6533	0.253475	20.6533	!	1	3		NaN	NaN	NaN	NaN		NaN	0		222550	263810	220960	488450	225290	72695	75103	0
AT5G56760.1 | Symbols: ATSERAT1;1, SAT5, SAT-52, SERAT1;1 | serine acetyltransferase 1;1 | chr5:22961498-22962582 REVERSE LENGTH=312	AT5G56760.1	AT5G56760.1	1	1	4.5	0.0061875	6.7719	1	21.3077	21.3844	21.1014	21.057	21.2126	0.158277	21.2126	!	1	-0.243546		0.31112	4		21.7693	NaN	21.5983	21.0009	21.4562	0.403437	21.4562	!	1	3		NaN	NaN	NaN	NaN		NaN	0		713460	942580	586900	594800	720640	0	664580	350510
AT2G22125.1 | Symbols: CSI1 | binding | chr2:9406793-9414223 FORWARD LENGTH=2150	AT2G22125.1	AT2G22125.1	5	5	3.6	0	28.745	8	20.6541	20.9721	21.9939	NaN	21.2067	0.70004	21.2067	!	1	-1.15998		0.0581114	3		22.2499	22.7128	22.1374	NaN	22.3667	0.304957	22.3667	!	1	3		NaN	NaN	NaN	NaN		NaN	0		79500	115500	68248	0	159750	72944	116890	0
AT1G02140.1 | Symbols: MEE63, MAGO, HAP1 | mago nashi family protein | chr1:403467-404401 REVERSE LENGTH=150	AT1G02140.1	AT1G02140.1	1	1	13.3	0.0025138	7.5395	4	21.5143	21.0933	20.9969	NaN	21.2015	0.275165	21.2015	!	1	0.960621		0.018485	3		20.2577	NaN	20.2241	NaN	20.2409	0.0237101	20.2409		1	2		NaN	NaN	NaN	NaN		NaN	0		1032000	915630	789540	0	365160	0	262760	0
AT4G19510.2 | Symbols: | Disease resistance protein (TIR-NBS-LRR class) | chr4:10633805-10637841 FORWARD LENGTH=1049;AT4G19510.1 | Symbols: | Disease resistance protein (TIR-NBS-LRR class) | chr4:10633685-10637841 FORWARD LENGTH=1210	AT4G19510.2;AT4G19510.1	AT4G19510.2;AT4G19510.1	3	3	4.1	0	21.044	7	NaN	21.0393	21.1106	21.4443	21.1981	0.216202	21.1981	!	1	21.1981	!	1	3		NaN	NaN	NaN	NaN		NaN	0		1	0		NaN	NaN	NaN	NaN		NaN	0		0	215230	97135	166270	0	0	0	0
AT5G51510.1 | Symbols: | unknown protein;CONTAINS InterPro DOMAIN/s: Protein of unknown function DUF1352 (InterPro:IPR009787);Has 30201 Blast hits to 17322 proteins in 780 species: Archae - 12;Bacteria - 1396;Metazoa - 17338;Fungi - 3422;Plants - 50	AT5G51510.1	AT5G51510.1	1	1	10.6	0.0048054	6.8851	1	21.0739	21.1119	21.4363	21.1694	21.1979	0.163717	21.1979	!	1	0.190161		0.22368	4		20.9748	20.8257	21.2226	NaN	21.0077	0.200469	21.0077	!	1	3		NaN	NaN	NaN	NaN		NaN	0		1454400	1821200	2632200	1856200	1071900	510810	1112900	0
AT5G52810.1 | Symbols: | NAD(P)-binding Rossmann-fold superfamily protein | chr5:21399524-21400501 FORWARD LENGTH=325	AT5G52810.1	AT5G52810.1	1	1	4.6	0.0025536	7.8131	3	20.9919	20.4936	22.0992	NaN	21.1949	0.821835	21.1949	!	1	21.1949	!	1	3		NaN	NaN	NaN	NaN		NaN	0		1	0		NaN	NaN	NaN	NaN		NaN	0		598710	503500	1412600	0	0	0	0	0
AT4G10060.1 | Symbols: | Beta-glucosidase, GBA2 type family protein | chr4:6289355-6295258 FORWARD LENGTH=922	AT4G10060.1	AT4G10060.1	2	2	4.2	0	13.723	4	21.17	NaN	21.2164	NaN	21.1932	0.0327599	21.1932		1	0.411673		0.256583	2		21.1825	20.7682	20.3939	NaN	20.7815	0.394437	20.7815	!	1	3		NaN	NaN	NaN	NaN		NaN	0		163900	0	185350	0	285290	64974	55331	0
AT4G03120.1 | Symbols: | C2H2 and C2HC zinc fingers superfamily protein | chr4:1385747-1387331 FORWARD LENGTH=207	AT4G03120.1	AT4G03120.1	1	1	8.7	0.0026483	9.2281	4	21.1353	21.1453	NaN	21.2682	21.1829	0.0740288	21.1829	!	1	1.27628		1	3		19.9066	NaN	NaN	NaN	19.9066	NaN	19.9066		1	1		NaN	NaN	NaN	NaN		NaN	0		1587000	1898400	0	2054000	572600	0	0	0
AT1G20050.1 | Symbols: HYD1 | C-8,7 sterol isomerase | chr1:6949160-6950135 FORWARD LENGTH=223	AT1G20050.1	AT1G20050.1	1	1	4.9	0.0025523	7.7914	7	21.7722	21.213	NaN	20.5628	21.1827	0.60529	21.1827	!	1	0.3211		1	3		20.8616	NaN	NaN	NaN	20.8616	NaN	20.8616		1	1		NaN	NaN	NaN	NaN		NaN	0		3526600	3945300	0	1259600	1110000	0	0	0
AT2G04280.1 | Symbols: | unknown protein;FUNCTIONS IN: molecular_function unknown;INVOLVED IN: biological_process unknown;EXPRESSED IN: 24 plant structures;EXPRESSED DURING: 13 growth stages;BEST Arabidopsis thaliana protein match is: unknown protein	AT2G04280.1	AT2G04280.1	2	2	7.2	0	11.884	2	NaN	NaN	21.1722	NaN	21.1722	NaN	21.1722		1	0.312935		1	1		20.3349	20.9495	21.2935	NaN	20.8593	0.4856	20.8593	!	1	3		NaN	NaN	NaN	NaN		NaN	0		0	122440	340570	0	160690	113150	229090	0
AT1G72340.1 | Symbols: | NagB/RpiA/CoA transferase-like superfamily protein | chr1:27236898-27238482 FORWARD LENGTH=382	AT1G72340.1	AT1G72340.1	2	2	7.3	0	12.548	2	21.2592	21.0012	20.967	21.4576	21.1713	0.231225	21.1713	!	1	21.1713	!	1	4		NaN	NaN	NaN	NaN		NaN	0		1	0		NaN	NaN	NaN	NaN		NaN	0		670840	601460	251570	380870	0	0	0	0
AT5G59160.3 | Symbols: TOPP2, PPO | type one serine/threonine protein phosphatase 2 | chr5:23879567-23881102 FORWARD LENGTH=312;AT5G59160.2 | Symbols: TOPP2, PPO | type one serine/threonine protein phosphatase 2 | chr5:23879567-23881102 FORWARD LENGTH=312;	AT5G59160.3;AT5G59160.2;AT5G59160.1;AT3G46820.1;AT2G39840.1	AT5G59160.3;AT5G59160.2;AT5G59160.1;AT3G46820.1;AT2G39840.1	1	1	4.8	0.0025304	7.6444	1	20.7167	20.9543	20.7788	22.1762	21.1565	0.687246	21.1565	!	1	0.808197		0.105446	4		20.2626	20.3221	20.4601	NaN	20.3483	0.101341	20.3483	!	1	3		NaN	NaN	NaN	NaN		NaN	0		382060	630900	456010	844930	172150	109550	166700	0
AT2G32680.1 | Symbols: AtRLP23, RLP23 | receptor like protein 23 | chr2:13859942-13862614 REVERSE LENGTH=890	AT2G32680.1	AT2G32680.1	3	3	3.9	0	17.513	5	21.5097	21.2675	20.8927	20.9521	21.1555	0.287789	21.1555	!	1	21.1555	!	1	4		NaN	NaN	NaN	NaN		NaN	0		1	0		NaN	NaN	NaN	NaN		NaN	0		158740	530890	113350	127290	0	0	0	0
AT2G25870.1 | Symbols: | haloacid dehalogenase-like hydrolase family protein | chr2:11031159-11034302 FORWARD LENGTH=584	AT2G25870.1	AT2G25870.1	2	2	5.1	0	11.839	2	NaN	NaN	NaN	21.1474	21.1474	NaN	21.1474		1	0.0802078		1	1		21.1904	21.2888	20.7225	NaN	21.0672	0.302562	21.0672	!	1	3		NaN	NaN	NaN	NaN		NaN	0		0	0	0	356550	271090	182080	156400	0
AT3G61820.1 | Symbols: | Eukaryotic aspartyl protease family protein | chr3:22880074-22881525 REVERSE LENGTH=483	AT3G61820.1	AT3G61820.1	4	4	13.5	0	24.093	6	21.347	20.9451	NaN	NaN	21.1461	0.28416	21.1461		1	-1.20439		0.308838	2		23.1372	21.7436	23.7801	20.741	22.3505	1.36888	22.3505	!	1	4		NaN	NaN	NaN	NaN		NaN	0		507090	396640	0	392520	949920	379490	1562200	203020
AT5G03040.3 | Symbols: iqd2 | IQ-domain 2 | chr5:710380-712406 REVERSE LENGTH=461;AT5G03040.2 | Symbols: iqd2 | IQ-domain 2 | chr5:710380-712406 REVERSE LENGTH=461;AT5G03040.1 | Symbols: iqd2 | IQ-domain 2 | chr5:710380-712406 REVERSE LENGTH=461	AT5G03040.3;AT5G03040.2;AT5G03040.1	AT5G03040.3;AT5G03040.2;AT5G03040.1	3	3	12.4	0	17.367	5	21.4397	20.7591	21.2497	21.1113	21.14	0.287373	21.14	!	1	-0.218452		0.490159	4		NaN	21.0469	21.67	NaN	21.3584	0.440615	21.3584		1	2		NaN	NaN	NaN	NaN		NaN	0		425480	318630	724590	461330	0	81233	140730	0
AT4G37190.2 | Symbols: | LOCATED IN: cytosol, plasma membrane;EXPRESSED IN: 20 plant structures;EXPRESSED DURING: 13 growth stages;CONTAINS InterPro DOMAIN/s: Misato Segment II, myosin-like (InterPro:IPR019605), Tubulin/FtsZ, N-terminal (InterPro:IPR01	AT4G37190.2;AT4G37190.1	AT4G37190.2;AT4G37190.1	2	2	4.7	0	13.444	3	NaN	21.4532	21.0529	20.9051	21.1371	0.283601	21.1371	!	1	-0.810602		1	3		21.9477	NaN	NaN	NaN	21.9477	NaN	21.9477		1	1		NaN	NaN	NaN	NaN		NaN	0		0	622590	234190	240030	354200	0	0	0
AT4G18060.1 | Symbols: | SH3 domain-containing protein | chr4:10027668-10029662 REVERSE LENGTH=351	AT4G18060.1	AT4G18060.1	2	2	8.8	0	12.229	2	21.1869	21.232	20.9806	NaN	21.1332	0.134079	21.1332	!	1	0.0156002		0.91809	3		21.2484	NaN	20.9868	NaN	21.1176	0.185011	21.1176		1	2		NaN	NaN	NaN	NaN		NaN	0		527500	406080	202670	0	332300	0	170280	0
AT1G15125.1 | Symbols: | S-adenosyl-L-methionine-dependent methyltransferases superfamily protein | chr1:5204625-5205912 FORWARD LENGTH=351	AT1G15125.1	AT1G15125.1	2	2	6.6	0	13.034	6	21.3752	NaN	21.7424	20.2772	21.1316	0.762364	21.1316	!	1	-0.268402		0.580345	3		21.4677	21.2476	21.4847	NaN	21.4	0.132244	21.4	!	1	3		NaN	NaN	NaN	NaN		NaN	0		1249500	0	1187900	90057	581340	483660	549040	0
AT5G60990.1 | Symbols: | DEA(D/H)-box RNA helicase family protein | chr5:24546601-24549148 REVERSE LENGTH=456	AT5G60990.1	AT5G60990.1	1	1	3.9	0.0025988	8.4952	1	20.7701	20.8681	21.0015	21.8834	21.1308	0.510653	21.1308	!	1	21.1308	!	1	4		NaN	NaN	NaN	NaN		NaN	0		1	0		NaN	NaN	NaN	NaN		NaN	0		239880	326440	362090	575150	0	0	0	0
AT4G00330.1 | Symbols: CRCK2 | calmodulin-binding receptor-like cytoplasmic kinase 2 | chr4:142787-144427 REVERSE LENGTH=411	AT4G00330.1	AT4G00330.1	1	1	4.1	0.006993	6.5583	2	NaN	20.7594	21.1341	21.4741	21.1225	0.357484	21.1225	!	1	0.362801		0.261157	3		21.0337	20.4061	20.8394	NaN	20.7597	0.32127	20.7597	!	1	3		NaN	NaN	NaN	NaN		NaN	0		0	281890	336960	554240	251170	76656	151140	0
AT4G30340.1 | Symbols: ATDGK7, DGK7 | diacylglycerol kinase 7 | chr4:14838465-14840941 REVERSE LENGTH=492	AT4G30340.1	AT4G30340.1	2	2	5.7	0.0016565	10.994	2	20.9698	21.3165	20.9415	21.2527	21.1201	0.192048	21.1201	!	1	21.1201	!	1	4		NaN	NaN	NaN	NaN		NaN	0		1	0		NaN	NaN	NaN	NaN		NaN	0		226830	671320	238840	362820	0	0	0	0
AT3G47610.1 | Symbols: | transcription regulators;zinc ion binding | chr3:17549178-17551204 FORWARD LENGTH=408	AT3G47610.1	AT3G47610.1	2	2	5.4	0.0016447	10.901	3	21.3534	21.2521	20.872	20.9895	21.1167	0.223892	21.1167	!	1	0.016592		1	4		NaN	NaN	21.1001	NaN	21.1001	NaN	21.1001		1	1		NaN	NaN	NaN	NaN		NaN	0		359420	397990	283660	345470	0	0	204470	0
AT4G17770.1 | Symbols: ATTPS5, TPS5 | trehalose phosphatase/synthase 5 | chr4:9877055-9880084 FORWARD LENGTH=862	AT4G17770.1	AT4G17770.1	2	2	2.9	0	12.012	6	21.0066	21.2057	NaN	NaN	21.1061	0.140846	21.1061		1	-0.5019		0.0180611	2		21.4963	21.8159	21.4901	21.6299	21.608	0.15283	21.608	!	1	4		NaN	NaN	NaN	NaN		NaN	0		119970	163610	0	0	198540	156430	162270	96051
AT1G64900.1 | Symbols: CYP89A2, CYP89 | cytochrome P450, family 89, subfamily A, polypeptide 2 | chr1:24113283-24114803 FORWARD LENGTH=506	AT1G64900.1	AT1G64900.1	2	2	4.3	0.0011344	11.513	2	NaN	20.6707	21.0221	21.6227	21.1052	0.481372	21.1052	!	1	0.654839		0.186636	3		20.2669	NaN	20.6337	NaN	20.4503	0.259336	20.4503		1	2		NaN	NaN	NaN	NaN		NaN	0		0	242160	363380	392150	98477	0	120590	0
AT3G13300.2 | Symbols: VCS | Transducin/WD40 repeat-like superfamily protein | chr3:4304085-4309949 FORWARD LENGTH=1309;AT3G13300.1 | Symbols: VCS | Transducin/WD40 repeat-like superfamily protein | chr3:4304085-4309949 FORWARD LENGTH=1344;AT3G13290.1 | Sy	AT3G13300.2;AT3G13300.1;AT3G13290.1	AT3G13300.2;AT3G13300.1;AT3G13290.1	2	2	2.4	0	16.308	6	21.232	21.3513	20.9393	20.8453	21.092	0.238753	21.092	!	1	0.344753		0.253962	4		20.4416	21.0528	NaN	NaN	20.7472	0.432157	20.7472		1	2		NaN	NaN	NaN	NaN		NaN	0		87031	112290	77809	78567	58842	111090	0	0
AT1G67310.1 | Symbols: | Calmodulin-binding transcription activator protein with CG-1 and Ankyrin domains | chr1:25198182-25203126 REVERSE LENGTH=1016	AT1G67310.1	AT1G67310.1	2	2	3.1	0	12.362	8	NaN	21.0145	20.9783	21.2552	21.0827	0.15047	21.0827	!	1	0.00157356		0.995848	3		20.5449	21.2847	21.4137	NaN	21.0811	0.468817	21.0811	!	1	3		NaN	NaN	NaN	NaN		NaN	0		0	278530	27645	290240	125910	141220	161130	0
AT4G24830.1 | Symbols: | arginosuccinate synthase family | chr4:12793085-12795857 REVERSE LENGTH=494;AT4G24830.2 | Symbols: | arginosuccinate synthase family | chr4:12793085-12795857 REVERSE LENGTH=450	AT4G24830.1;AT4G24830.2	AT4G24830.1;AT4G24830.2	2	2	3.2	0.0026983	10.604	2	21.3726	20.8836	21.2216	20.8259	21.076	0.263784	21.076	!	1	21.076	!	1	4		NaN	NaN	NaN	NaN		NaN	0		1	0		NaN	NaN	NaN	NaN		NaN	0		276560	360590	295170	210820	0	0	0	0
AT5G18660.1 | Symbols: PCB2 | NAD(P)-binding Rossmann-fold superfamily protein | chr5:6220872-6222125 REVERSE LENGTH=417	AT5G18660.1	AT5G18660.1	2	2	6.2	0	11.6	3	20.9232	NaN	21.2025	NaN	21.0628	0.197481	21.0628		1	-1.35112	+	0.0126982	2		22.0335	22.9668	22.4362	22.2192	22.4139	0.403671	22.4139	!	1	4		NaN	NaN	NaN	NaN		NaN	0		116570	0	170670	0	245760	862350	350000	936830
AT1G74920.2 | Symbols: ALDH10A8 | aldehyde dehydrogenase 10A8 | chr1:28139175-28142573 REVERSE LENGTH=496;AT1G74920.1 | Symbols: ALDH10A8 | aldehyde dehydrogenase 10A8 | chr1:28139175-28142573 REVERSE LENGTH=501	AT1G74920.2;AT1G74920.1	AT1G74920.2;AT1G74920.1	1	1	3.6	0.0039604	7.3184	3	21.6597	20.1197	NaN	21.3756	21.0517	0.819489	21.0517	!	1	1.131		0.145321	3		20.7243	19.3725	19.6653	NaN	19.9207	0.711167	19.9207	!	1	3		NaN	NaN	NaN	NaN		NaN	0		441110	180200	0	427580	274660	46148	76016	0
AT4G31080.1 | Symbols: | Protein of unknown function (DUF2296) | chr4:15121186-15123072 FORWARD LENGTH=409;AT4G31080.2 | Symbols: | Protein of unknown function (DUF2296) | chr4:15121186-15123072 FORWARD LENGTH=443	AT4G31080.1;AT4G31080.2	AT4G31080.1;AT4G31080.2	1	1	3.7	0.006967	6.5373	2	20.8839	21.0625	21.1124	NaN	21.0196	0.120145	21.0196	!	1	1.12227		1	3		NaN	NaN	19.8973	NaN	19.8973	NaN	19.8973		1	1		NaN	NaN	NaN	NaN		NaN	0		295090	449020	443620	0	0	0	119030	0
AT5G25230.1 | Symbols: | Ribosomal protein S5/Elongation factor G/III/V family protein | chr5:8739709-8743594 FORWARD LENGTH=973;AT1G06220.2 | Symbols: MEE5 | Ribosomal protein S5/Elongation factor G/III/V family protein | chr1:1900524-1904583 FORWARD LEN	AT5G25230.1;AT1G06220.2;AT1G06220.1	AT5G25230.1;AT1G06220.2;AT1G06220.1	2	2	2.5	0.0016807	11.324	3	NaN	NaN	21.016	NaN	21.016	NaN	21.016		1	-0.0659409		1	1		20.7831	21.0755	21.3872	NaN	21.0819	0.302089	21.0819	!	1	3		NaN	NaN	NaN	NaN		NaN	0		0	0	117820	0	141870	109880	56683	0
AT3G59990.4 | Symbols: MAP2B | methionine aminopeptidase 2B | chr3:22155921-22158551 REVERSE LENGTH=439;AT3G59990.3 | Symbols: MAP2B | methionine aminopeptidase 2B | chr3:22155921-22158551 REVERSE LENGTH=439;AT3G59990.2 | Symbols: MAP2B | methionine aminop	AT3G59990.4;AT3G59990.3;AT3G59990.2;AT3G59990.1	AT3G59990.4;AT3G59990.3;AT3G59990.2;AT3G59990.1	1	1	5.7	0.0039565	7.3058	2	20.7432	20.9501	21.3593	21.0062	21.0147	0.256082	21.0147	!	1	-0.169573		0.640364	4		NaN	20.734	21.6346	NaN	21.1843	0.636829	21.1843		1	2		NaN	NaN	NaN	NaN		NaN	0		357290	526250	558760	554320	0	175340	384500	0
AT2G44350.1 | Symbols: ATCS, CSY4 | Citrate synthase family protein | chr2:18316673-18320524 FORWARD LENGTH=473;AT2G44350.2 | Symbols: ATCS, CSY4 | Citrate synthase family protein | chr2:18316673-18320524 FORWARD LENGTH=474	AT2G44350.1;AT2G44350.2	AT2G44350.1;AT2G44350.2	1	1	2.7	0.0039643	7.3306	4	20.7606	21.0236	NaN	21.2287	21.0043	0.234645	21.0043	!	1	21.0043	!	1	3		NaN	NaN	NaN	NaN		NaN	0		1	0		NaN	NaN	NaN	NaN		NaN	0		266090	379320	0	434460	0	0	0	0
AT1G71820.1 | Symbols: SEC6 | SEC6 | chr1:27010022-27016745 FORWARD LENGTH=752;AT1G71820.2 | Symbols: SEC6 | SEC6 | chr1:27010022-27016745 FORWARD LENGTH=774	AT1G71820.1;AT1G71820.2	AT1G71820.1;AT1G71820.2	2	2	2.3	0.0016844	11.355	6	21.1607	20.5788	21.2209	NaN	20.9868	0.354594	20.9868	!	1	-0.17182		0.558549	3		20.9627	21.5086	21.0046	NaN	21.1586	0.303785	21.1586	!	1	3		NaN	NaN	NaN	NaN		NaN	0		90001	252770	359480	0	66336	270460	44907	0
AT4G08520.1 | Symbols: | SNARE-like superfamily protein | chr4:5417887-5420295 FORWARD LENGTH=181;AT1G60970.1 | Symbols: | SNARE-like superfamily protein | chr1:22448008-22449387 REVERSE LENGTH=177	AT4G08520.1;AT1G60970.1	AT4G08520.1;AT1G60970.1	2	2	12.7	0	12.874	5	20.1969	21.5415	21.2185	NaN	20.9856	0.701901	20.9856	!	1	20.9856	!	1	3		NaN	NaN	NaN	NaN		NaN	0		1	0		NaN	NaN	NaN	NaN		NaN	0		828120	2498400	1841200	0	0	0	0	0
AT4G10480.2 | Symbols: | Nascent polypeptide-associated complex (NAC), alpha subunit family protein | chr4:6478089-6479079 REVERSE LENGTH=211;AT4G10480.1 | Symbols: | Nascent polypeptide-associated complex (NAC), alpha subunit family protein | chr4:64780	AT4G10480.2;AT4G10480.1	AT4G10480.2;AT4G10480.1	1	1	7.1	0.0039043	7.1127	4	21.3269	20.4653	20.7499	21.3515	20.9734	0.438158	20.9734	!	1	0.458214		1	4		NaN	NaN	20.5152	NaN	20.5152	NaN	20.5152		1	1		NaN	NaN	NaN	NaN		NaN	0		1006900	658290	739250	1208900	0	0	357220	0
AT4G34700.1 | Symbols: CIB22, AtCIB22 | LYR family of Fe/S cluster biogenesis protein | chr4:16556874-16558362 FORWARD LENGTH=117	AT4G34700.1	AT4G34700.1	2	2	23.9	0	11.889	4	21.3274	20.6301	20.9513	NaN	20.9696	0.349016	20.9696	!	1	0.351643		0.167378	3		20.5582	20.7269	20.569	NaN	20.618	0.0944773	20.618	!	1	3		NaN	NaN	NaN	NaN		NaN	0		2286000	878700	983820	0	663970	437390	492650	0
AT1G72810.1 | Symbols: | Pyridoxal-5-phosphate-dependent enzyme family protein | chr1:27398760-27400393 REVERSE LENGTH=516	AT1G72810.1	AT1G72810.1	1	1	2.1	0.0034843	7.3795	2	20.7233	21.7393	20.8445	20.547	20.9635	0.531438	20.9635	!	1	20.9635	!	1	4		NaN	NaN	NaN	NaN		NaN	0		1	0		NaN	NaN	NaN	NaN		NaN	0		270840	641260	336470	278810	0	0	0	0
AT3G42790.1 | Symbols: AL3 | alfin-like 3 | chr3:14878128-14879618 REVERSE LENGTH=250	AT3G42790.1	AT3G42790.1	2	2	8.4	0	13.841	6	20.7287	21.0968	NaN	21.0319	20.9524	0.196503	20.9524	!	1	0.796297		0.0209689	3		20.0193	NaN	20.293	NaN	20.1562	0.193533	20.1562		1	2		NaN	NaN	NaN	NaN		NaN	0		1226700	1800600	0	2247600	450630	0	427410	0
AT3G49240.1 | Symbols: emb1796 | Pentatricopeptide repeat (PPR) superfamily protein | chr3:18256086-18257975 FORWARD LENGTH=629	AT3G49240.1	AT3G49240.1	1	1	1.9	0.0043478	6.9543	2	20.8867	20.5349	21.3903	NaN	20.9373	0.429929	20.9373	!	1	-2.39481		1	3		NaN	NaN	NaN	23.3321	23.3321	NaN	23.3321		1	1		NaN	NaN	NaN	NaN		NaN	0		171200	159350	161220	0	0	0	0	833440
AT2G05100.1 | Symbols: LHCB2.1, LHCB2 | photosystem II light harvesting complex gene 2.1 | chr2:1823449-1824331 REVERSE LENGTH=265	AT2G05100.1	AT2G05100.1	11	1	65.7	0.0026164	8.7466	3	NaN	NaN	NaN	20.9249	20.9249	NaN	20.9249		1	-1.0165		1	1		22.0207	22.5175	21.286	NaN	21.9414	0.619575	21.9414	!	1	3		NaN	NaN	NaN	NaN		NaN	0		0	0	0	899450	1377100	1138800	609490	0
AT2G29560.1 | Symbols: ENOC | cytosolic enolase | chr2:12646635-12649694 FORWARD LENGTH=475	AT2G29560.1	AT2G29560.1	1	1	3.8	0.0038854	7.0052	2	NaN	20.903	20.6808	21.1754	20.9197	0.247701	20.9197	!	1	0.673864		0.0398409	3		20.3224	NaN	20.1694	NaN	20.2459	0.108166	20.2459		1	2		NaN	NaN	NaN	NaN		NaN	0		0	364450	231270	351170	141820	0	89096	0
AT4G30720.1 | Symbols: | FAD/NAD(P)-binding oxidoreductase family protein | chr4:14972212-14975461 REVERSE LENGTH=707	AT4G30720.1	AT4G30720.1	3	3	4	0	17.376	5	NaN	21.1392	20.5572	21.0406	20.9123	0.311476	20.9123	!	1	-0.00414467		0.986886	3		20.906	NaN	20.927	NaN	20.9165	0.0148964	20.9165		1	2		NaN	NaN	NaN	NaN		NaN	0		0	200830	123690	313890	121260	0	91061	0
AT3G07330.1 | Symbols: ATCSLC06, CSLC06, ATCSLC6, CSLC6 | Cellulose-synthase-like C6 | chr3:2336121-2338942 REVERSE LENGTH=682	AT3G07330.1	AT3G07330.1	1	1	1.8	0.0025947	8.4414	2	19.9243	21.0161	21.0978	21.4929	20.8828	0.672073	20.8828	!	1	0.459488		0.458753	4		19.4515	21.049	20.7694	NaN	20.4233	0.853168	20.4233	!	1	3		NaN	NaN	NaN	NaN		NaN	0		132570	250900	251820	409270	80767	108290	101770	0
AT3G19400.2 | Symbols: | Cysteine proteinases superfamily protein | chr3:6725510-6726557 FORWARD LENGTH=290;AT3G19400.1 | Symbols: | Cysteine proteinases superfamily protein | chr3:6725510-6726878 FORWARD LENGTH=362	AT3G19400.2;AT3G19400.1	AT3G19400.2;AT3G19400.1	1	1	5.5	0.0066131	6.6889	2	20.7379	20.9484	20.9447	NaN	20.877	0.120515	20.877	!	1	20.877	!	1	3		NaN	NaN	NaN	NaN		NaN	0		1	0		NaN	NaN	NaN	NaN		NaN	0		430320	591530	543930	0	0	0	0	0
AT4G17100.1 | Symbols: | CONTAINS InterPro DOMAIN/s: Endoribonuclease XendoU (InterPro:IPR018998);Has 943 Blast hits to 770 proteins in 162 species: Archae - 0;Bacteria - 61;Metazoa - 472;Fungi - 40;Plants - 78;Viruses - 35;Other Eukaryotes - 257 (	AT4G17100.1;AT4G17100.2	AT4G17100.1;AT4G17100.2	1	1	5.3	0.0025126	7.5386	1	20.7776	21.3725	20.5394	20.8007	20.8725	0.353583	20.8725	!	1	20.8725	!	1	4		NaN	NaN	NaN	NaN		NaN	0		1	0		NaN	NaN	NaN	NaN		NaN	0		317620	494350	250010	387020	0	0	0	0
AT2G44100.2 | Symbols: ATGDI1, AT-GDI1, GDI1 | guanosine nucleotide diphosphate dissociation inhibitor 1 | chr2:18241804-18244731 FORWARD LENGTH=431;AT2G44100.1 | Symbols: ATGDI1, AT-GDI1, GDI1 | guanosine nucleotide diphosphate dissociation inhibitor 1 |	AT2G44100.2;AT2G44100.1;AT3G59920.1	AT2G44100.2;AT2G44100.1;AT3G59920.1	2	2	5.3	0.0016511	10.939	3	20.7982	21.0895	21.0155	20.5701	20.8683	0.234141	20.8683	!	1	0.0773373		1	4		20.791	NaN	NaN	NaN	20.791	NaN	20.791		1	1		NaN	NaN	NaN	NaN		NaN	0		433080	632990	551380	48331	47029	0	0	0
AT5G04720.1 | Symbols: ADR1-L2 | ADR1-like 2 | chr5:1360748-1363665 FORWARD LENGTH=811	AT5G04720.1	AT5G04720.1	2	2	2.5	0.0016556	10.978	3	NaN	20.9506	20.8525	20.757	20.8534	0.096804	20.8534	!	1	20.8534	!	1	3		NaN	NaN	NaN	NaN		NaN	0		1	0		NaN	NaN	NaN	NaN		NaN	0		0	218270	187980	189620	0	0	0	0
AT5G63890.1 | Symbols: ATHDH, HISN8, HDH | histidinol dehydrogenase | chr5:25565600-25567879 REVERSE LENGTH=452;AT5G63890.2 | Symbols: ATHDH, HISN8, HDH | histidinol dehydrogenase | chr5:25565600-25568104 REVERSE LENGTH=466	AT5G63890.1;AT5G63890.2	AT5G63890.1;AT5G63890.2	1	1	2.9	0.00251	7.5339	4	20.5437	NaN	21.2673	20.6946	20.8352	0.38176	20.8352	!	1	20.8352	!	1	3		NaN	NaN	NaN	NaN		NaN	0		1	0		NaN	NaN	NaN	NaN		NaN	0		309770	0	560190	405930	0	0	0	0
AT3G26935.1 | Symbols: | DHHC-type zinc finger family protein | chr3:9933001-9935218 REVERSE LENGTH=443	AT3G26935.1	AT3G26935.1	1	1	5.6	0.0026344	9.0694	2	NaN	20.7179	20.3071	21.4754	20.8335	0.592647	20.8335	!	1	0.31846		1	3		20.515	NaN	NaN	NaN	20.515	NaN	20.515		1	1		NaN	NaN	NaN	NaN		NaN	0		0	298610	213770	833580	204870	0	0	0
AT1G04430.2 | Symbols: | S-adenosyl-L-methionine-dependent methyltransferases superfamily protein | chr1:1198860-1201301 FORWARD LENGTH=623;AT1G04430.1 | Symbols: | S-adenosyl-L-methionine-dependent methyltransferases superfamily protein | chr1:1198860-1	AT1G04430.2;AT1G04430.1	AT1G04430.2;AT1G04430.1	1	1	5.1	0.0021716	10.733	1	20.6251	21.0353	20.7623	NaN	20.8076	0.208827	20.8076	!	1	0.0985451		0.713732	3		20.4563	NaN	20.9617	NaN	20.709	0.357342	20.709		1	2		NaN	NaN	NaN	NaN		NaN	0		158560	285570	180320	0	91096	0	135170	0
AT5G65270.1 | Symbols: AtRABA4a, RABA4a | RAB GTPase homolog A4A | chr5:26083437-26084550 FORWARD LENGTH=226	AT5G65270.1	AT5G65270.1	2	1	13.3	0.002661	9.9595	6	NaN	20.5473	20.7083	21.1486	20.8014	0.311253	20.8014	!	1	-0.135857		0.73974	3		20.5457	NaN	21.3288	NaN	20.9372	0.553776	20.9372		1	2		NaN	NaN	NaN	NaN		NaN	0		0	418080	430940	630170	297240	0	376710	0
AT5G26860.1 | Symbols: LON_ARA_ARA, LON1 | lon protease 1 | chr5:9451183-9456631 FORWARD LENGTH=940	AT5G26860.1;AT3G05780.1	AT5G26860.1	3	3	4.5	0	18.606	7	20.4328	20.3895	21.3354	21.0405	20.7996	0.464715	20.7996	!	1	-1.34073	+	0.00591618	4		22.3076	21.9104	22.203	NaN	22.1403	0.205896	22.1403	!	1	3		NaN	NaN	NaN	NaN		NaN	0		44068	50803	187320	79260	279690	181170	288660	0
AT2G11000.2 | Symbols: ATMAK10, MAK10 | MAK10 homologue | chr2:4341328-4347768 REVERSE LENGTH=713;AT2G11000.1 | Symbols: ATMAK10, MAK10 | MAK10 homologue | chr2:4341328-4347768 REVERSE LENGTH=728	AT2G11000.2;AT2G11000.1	AT2G11000.2;AT2G11000.1	1	1	2	0.0061816	6.7637	1	20.6784	21.1346	20.5391	NaN	20.7841	0.311492	20.7841	!	1	20.7841	!	1	3		NaN	NaN	NaN	NaN		NaN	0		1	0		NaN	NaN	NaN	NaN		NaN	0		187440	276340	169250	0	0	0	0	0
AT2G45820.1 | Symbols: | Remorin family protein | chr2:18863147-18864576 REVERSE LENGTH=190	AT2G45820.1	AT2G45820.1	1	1	13.7	0.0025589	7.8747	7	20.8517	20.804	20.4392	21.0319	20.7817	0.248551	20.7817	!	1	-0.206884		0.688265	4		20.072	21.9864	20.9074	NaN	20.9886	0.959791	20.9886	!	1	3		NaN	NaN	NaN	NaN		NaN	0		543280	624350	447000	726530	267560	591070	351610	0
AT2G34460.1 | Symbols: | NAD(P)-binding Rossmann-fold superfamily protein | chr2:14529635-14530732 FORWARD LENGTH=280	AT2G34460.1	AT2G34460.1	1	1	4.6	0.0039139	7.1568	2	21.2346	NaN	20.6787	20.431	20.7814	0.41153	20.7814	!	1	20.7814	!	1	3		NaN	NaN	NaN	NaN		NaN	0		1	0		NaN	NaN	NaN	NaN		NaN	0		566720	0	422180	383230	0	0	0	0
AT5G24810.1 | Symbols: | ABC1 family protein | chr5:8516902-8522616 REVERSE LENGTH=1009;AT5G24810.2 | Symbols: | ABC1 family protein | chr5:8516902-8522616 REVERSE LENGTH=1040	AT5G24810.1;AT5G24810.2	AT5G24810.1;AT5G24810.2	1	1	1.2	0.0038929	7.0412	4	NaN	20.3317	20.8611	21.128	20.7736	0.405304	20.7736	!	1	0.160063		0.635488	3		20.6646	20.5624	NaN	NaN	20.6135	0.0722201	20.6135		1	2		NaN	NaN	NaN	NaN		NaN	0		0	103280	137430	178220	95060	50689	0	0
AT4G38460.1 | Symbols: GGR | geranylgeranyl reductase | chr4:17994849-17995974 FORWARD LENGTH=326	AT4G38460.1	AT4G38460.1	1	1	6.1	0.0043353	6.9178	2	21.4188	21.1061	20.6262	19.936	20.7718	0.645531	20.7718	!	1	20.7718	!	1	4		NaN	NaN	NaN	NaN		NaN	0		1	0		NaN	NaN	NaN	NaN		NaN	0		542090	518470	425670	223850	0	0	0	0
AT1G75460.1 | Symbols: | ATP-dependent protease La (LON) domain protein | chr1:28327986-28328822 FORWARD LENGTH=278	AT1G75460.1	AT1G75460.1	1	1	5	0.0026247	8.9266	7	20.5311	20.7019	20.7128	21.1034	20.7623	0.242163	20.7623	!	1	0.131563		0.540117	4		20.5197	20.4132	20.9593	NaN	20.6307	0.289489	20.6307	!	1	3		NaN	NaN	NaN	NaN		NaN	0		401560	536930	498770	704720	336850	183360	336430	0
AT2G31040.1 | Symbols: | ATP synthase protein I -related | chr2:13209094-13211012 REVERSE LENGTH=350	AT2G31040.1	AT2G31040.1	2	2	8.3	0	11.878	4	20.6862	20.7685	20.4252	21.1593	20.7598	0.303889	20.7598	!	1	-0.348425		0.206812	4		21.4894	20.9106	20.9246	NaN	21.1082	0.33018	21.1082	!	1	3		NaN	NaN	NaN	NaN		NaN	0		539920	675030	125570	741060	263790	349930	108000	0
AT3G09740.1 | Symbols: SYP71, ATSYP71 | syntaxin of plants 71 | chr3:2989615-2991354 FORWARD LENGTH=266	AT3G09740.1	AT3G09740.1	2	2	7.9	0.0016657	11.101	2	NaN	20.6076	21.0415	20.6043	20.7511	0.251495	20.7511	!	1	20.7511	!	1	3		NaN	NaN	NaN	NaN		NaN	0		1	0		NaN	NaN	NaN	NaN		NaN	0		0	479070	510700	423930	0	0	0	0
AT2G29080.1 | Symbols: ftsh3 | FTSH protease 3 | chr2:12489911-12492999 REVERSE LENGTH=809;AT1G07510.1 | Symbols: ftsh10 | FTSH protease 10 | chr1:2305689-2309380 FORWARD LENGTH=813	AT2G29080.1;AT1G07510.1	AT2G29080.1;AT1G07510.1	2	2	5.8	0	13.161	3	20.4758	20.1981	20.7335	21.5505	20.7395	0.583229	20.7395	!	1	-0.582533		0.2698	4		21.6907	20.5608	21.7145	NaN	21.322	0.659349	21.322	!	1	3		NaN	NaN	NaN	NaN		NaN	0		89230	167530	252700	272660	230680	48298	111240	0
AT5G58870.1 | Symbols: ftsh9 | FTSH protease 9 | chr5:23770080-23773719 REVERSE LENGTH=806	AT5G58870.1	AT5G58870.1	2	2	3.5	0	11.632	6	20.3205	20.5224	20.7425	21.2845	20.7175	0.41548	20.7175	!	1	0.851126		0.0458471	4		20.1356	19.3693	20.0942	NaN	19.8663	0.430964	19.8663	!	1	3		NaN	NaN	NaN	NaN		NaN	0		97120	103580	111220	262950	121230	19980	49066	0
AT3G11930.1 | Symbols: | Adenine nucleotide alpha hydrolases-like superfamily protein | chr3:3776371-3777393 FORWARD LENGTH=199;AT3G11930.2 | Symbols: | Adenine nucleotide alpha hydrolases-like superfamily protein | chr3:3776371-3777393 FORWARD LENGTH=20	AT3G11930.1;AT3G11930.2;AT3G11930.4;AT3G11930.3	AT3G11930.1;AT3G11930.2;AT3G11930.4;AT3G11930.3	1	1	16.6	0	15.696	2	21.4381	20.5034	20.1631	NaN	20.7015	0.660162	20.7015	!	1	20.7015	!	1	3		NaN	NaN	NaN	NaN		NaN	0		1	0		NaN	NaN	NaN	NaN		NaN	0		1398300	869010	632850	0	0	0	0	0
AT4G23190.1 | Symbols: CRK11, AT-RLK3 | cysteine-rich RLK (RECEPTOR-like protein kinase) 11 | chr4:12141197-12143710 REVERSE LENGTH=667	AT4G23190.1;AT4G23300.1;AT1G56120.1	AT4G23190.1	3	1	5.7	0	13.842	5	20.6658	20.162	21.2552	NaN	20.6943	0.547163	20.6943	!	1	-0.200253		1	3		NaN	20.8946	NaN	NaN	20.8946	NaN	20.8946		1	1		NaN	NaN	NaN	NaN		NaN	0		89226	303320	147030	0	0	128720	0	0
AT3G28540.2 | Symbols: | P-loop containing nucleoside triphosphate hydrolases superfamily protein | chr3:10694444-10696009 FORWARD LENGTH=508;AT3G28540.1 | Symbols: | P-loop containing nucleoside triphosphate hydrolases superfamily protein | chr3:1069444	AT3G28540.2;AT3G28540.1;AT3G28520.1;AT3G28580.1;AT5G40010.1;AT3G28510.1	AT3G28540.2;AT3G28540.1;AT3G28520.1;AT3G28580.1;AT5G40010.1;AT3G28510.1	2	2	5.1	0	13.66	4	21.1299	20.6227	20.1899	NaN	20.6475	0.470507	20.6475	!	1	20.6475	!	1	3		NaN	NaN	NaN	NaN		NaN	0		1	0		NaN	NaN	NaN	NaN		NaN	0		329410	275310	188030	0	0	0	0	0
AT1G43690.1 | Symbols: | ubiquitin interaction motif-containing protein | chr1:16478519-16482589 FORWARD LENGTH=599	AT1G43690.1	AT1G43690.1	2	2	6	0.0016474	10.916	2	NaN	20.5568	20.7019	20.4361	20.5649	0.133087	20.5649	!	1	-0.866156		1	3		NaN	NaN	NaN	21.4311	21.4311	NaN	21.4311		1	1		NaN	NaN	NaN	NaN		NaN	0		0	189110	166190	123900	304710	0	177890	313460
AT1G06190.2 | Symbols: | Rho termination factor | chr1:1892589-1894078 REVERSE LENGTH=292;AT1G06190.1 | Symbols: | Rho termination factor | chr1:1892467-1894078 REVERSE LENGTH=401	AT1G06190.2;AT1G06190.1	AT1G06190.2;AT1G06190.1	1	1	5.8	0.0034826	7.3703	1	20.1926	19.9755	21.1422	20.9391	20.5623	0.56546	20.5623	!	1	0.311815		1	4		20.2505	NaN	NaN	NaN	20.2505	NaN	20.2505		1	1		NaN	NaN	NaN	NaN		NaN	0		238300	209520	490790	791670	218330	0	0	0
AT3G48030.1 | Symbols: | hypoxia-responsive family protein / zinc finger (C3HC4-type RING finger) family protein | chr3:17725410-17727954 REVERSE LENGTH=349	AT3G48030.1	AT3G48030.1	1	1	4	0.0026497	9.3476	6	NaN	21.0387	20.4389	20.1895	20.5557	0.436441	20.5557	!	1	-0.132208		0.726966	3		NaN	20.8413	20.5345	NaN	20.6879	0.216942	20.6879		1	2		NaN	NaN	NaN	NaN		NaN	0		0	881590	536300	486230	0	320710	325820	0
AT2G40190.1 | Symbols: LEW3 | UDP-Glycosyltransferase superfamily protein | chr2:16785232-16787257 FORWARD LENGTH=463	AT2G40190.1	AT2G40190.1	1	1	2.6	0.0043541	6.9667	4	20.4469	20.8173	20.3516	20.5669	20.5457	0.201361	20.5457	!	1	20.5457	!	1	4		NaN	NaN	NaN	NaN		NaN	0		1	0		NaN	NaN	NaN	NaN		NaN	0		223820	343720	229460	287090	0	0	0	0
AT1G58270.1 | Symbols: ZW9 | TRAF-like family protein | chr1:21612394-21614089 REVERSE LENGTH=396	AT1G58270.1	AT1G58270.1	2	2	6.8	0	11.651	2	20.3383	20.7236	20.5222	NaN	20.528	0.1927	20.528	!	1	0.382254		0.279296	3		19.8075	NaN	20.484	NaN	20.1458	0.478373	20.1458		1	2		NaN	NaN	NaN	NaN		NaN	0		218070	441900	308150	0	161810	0	166190	0
AT4G21390.1 | Symbols: B120 | S-locus lectin protein kinase family protein | chr4:11394458-11397474 REVERSE LENGTH=849;AT4G21230.1 | Symbols: CRK27 | cysteine-rich RLK (RECEPTOR-like protein kinase) 27 | chr4:11319244-11321679 REVERSE LENGTH=642;AT4G05200.	AT4G21390.1;AT4G21230.1;AT4G05200.1;AT1G61610.1;AT1G65800.1;AT3G16030.1;AT1G11340.1	AT4G21390.1;AT4G21230.1;AT4G05200.1;AT1G61610.1;AT1G65800.1;AT3G16030.1;AT1G11340.1	2	1	2.5	0.0016676	11.135	3	20.0005	21.0535	NaN	20.4988	20.5176	0.526784	20.5176	!	1	-0.0419025		0.911115	3		20.757	20.7177	20.2037	NaN	20.5595	0.308744	20.5595	!	1	3		NaN	NaN	NaN	NaN		NaN	0		54870	208120	0	73190	126350	64459	82975	0
AT1G55530.1 | Symbols: | RING/U-box superfamily protein | chr1:20729472-20730527 REVERSE LENGTH=351	AT1G55530.1	AT1G55530.1	1	1	5.4	0	24.377	3	NaN	20.0089	20.958	NaN	20.4835	0.671092	20.4835		1	-0.122473		0.773902	2		20.5798	20.4007	20.8374	NaN	20.606	0.219504	20.606	!	1	3		NaN	NaN	NaN	NaN		NaN	0		0	330720	588650	0	360550	179080	307850	0
AT1G13210.1 | Symbols: ACA.l | autoinhibited Ca2+/ATPase II | chr1:4509252-4513774 REVERSE LENGTH=1203	AT1G13210.1;AT1G68710.1;AT3G25610.1	AT1G13210.1	3	3	2.7	0	18.017	6	20.2906	20.4926	20.4165	20.5769	20.4441	0.121517	20.4441	!	1	-1.69634		1	4		22.1405	NaN	NaN	NaN	22.1405	NaN	22.1405		1	1		NaN	NaN	NaN	NaN		NaN	0		111600	151500	49149	179240	189490	0	0	0
AT2G41620.1 | Symbols: | Nucleoporin interacting component (Nup93/Nic96-like) family protein | chr2:17350419-17354997 REVERSE LENGTH=861	AT2G41620.1	AT2G41620.1	1	1	2	0.0038986	7.0671	3	20.4842	20.2613	20.153	20.7802	20.4197	0.277089	20.4197	!	1	-0.0738583		1	4		20.4936	NaN	NaN	NaN	20.4936	NaN	20.4936		1	1		NaN	NaN	NaN	NaN		NaN	0		118950	121070	103550	172820	94987	0	0	0
AT3G17930.1 | Symbols: | unknown protein;FUNCTIONS IN: molecular_function unknown;INVOLVED IN: biological_process unknown;LOCATED IN: chloroplast thylakoid membrane;EXPRESSED IN: 22 plant structures;EXPRESSED DURING: 13 growth stages;CONTAINS InterP	AT3G17930.1	AT3G17930.1	2	2	17.4	0	20.427	2	20.6818	20.164	20.5514	20.2753	20.4181	0.239623	20.4181	!	1	-0.339436		0.148028	4		20.8566	NaN	20.6585	NaN	20.7575	0.140073	20.7575		1	2		NaN	NaN	NaN	NaN		NaN	0		1629000	177490	189970	1310200	223880	0	125290	0
AT2G13540.1 | Symbols: ENS, ABH1, CBP80, ATCBP80 | ARM repeat superfamily protein | chr2:5637053-5642813 FORWARD LENGTH=848	AT2G13540.1	AT2G13540.1	1	1	1.9	0.0025707	7.9586	1	20.4126	20.6397	20.1621	NaN	20.4048	0.23888	20.4048	!	1	0.0790482		0.631931	3		20.2982	20.4504	20.2287	NaN	20.3258	0.113399	20.3258	!	1	3		NaN	NaN	NaN	NaN		NaN	0		104060	177900	84597	0	78862	57074	52745	0
AT3G04210.1 | Symbols: | Disease resistance protein (TIR-NBS class) | chr3:1106243-1108005 REVERSE LENGTH=531	AT3G04210.1	AT3G04210.1	2	2	4.3	0.0011312	11.472	2	20.3583	NaN	NaN	NaN	20.3583	NaN	20.3583		1	0.367363		1	1		19.6414	19.8469	20.4845	NaN	19.991	0.439628	19.991	!	1	3		NaN	NaN	NaN	NaN		NaN	0		143410	0	0	235710	60923	47470	144400	0
AT1G07630.1 | Symbols: PLL5 | pol-like 5 | chr1:2349189-2351437 FORWARD LENGTH=662	AT1G07630.1	AT1G07630.1	1	1	2.4	0.0025342	7.6697	1	NaN	NaN	19.821	20.8604	20.3407	0.734952	20.3407		1	0.612753		0.216193	2		19.6404	19.738	19.8054	NaN	19.7279	0.0829711	19.7279	!	1	3		NaN	NaN	NaN	NaN		NaN	0		0	0	133780	236450	80409	53948	74441	0
AT1G05805.1 | Symbols: | basic helix-loop-helix (bHLH) DNA-binding superfamily protein | chr1:1744843-1747427 FORWARD LENGTH=362	AT1G05805.1	AT1G05805.1	1	1	4.7	0.0026596	9.865	2	NaN	20.4751	20.3619	20.0245	20.2871	0.234417	20.2871	!	1	20.2871	!	1	3		NaN	NaN	NaN	NaN		NaN	0		1	0		NaN	NaN	NaN	NaN		NaN	0		0	372800	317750	271050	0	0	0	0
AT1G49820.1 | Symbols: ATMTK, MTK | S-methyl-5-thioribose kinase | chr1:18443005-18444907 FORWARD LENGTH=420	AT1G49820.1	AT1G49820.1	3	3	10	0	17.144	6	20.4001	20.1535	20.5327	19.9869	20.2683	0.244702	20.2683	!	1	-0.131989		0.625997	4		20.8932	20.0811	NaN	20.2266	20.4003	0.433021	20.4003	!	1	3		NaN	NaN	NaN	NaN		NaN	0		198380	189220	226890	167510	224900	140280	0	128320
AT5G45090.1 | Symbols: AtPP2-A7, PP2-A7 | phloem protein 2-A7 | chr5:18202753-18205000 REVERSE LENGTH=332	AT5G45090.1	AT5G45090.1	1	1	3.9	0.006167	6.7374	2	20.2098	20.0823	19.8614	20.7462	20.2249	0.376143	20.2249	!	1	20.2249	!	1	4		NaN	NaN	NaN	NaN		NaN	0		1	0		NaN	NaN	NaN	NaN		NaN	0		220560	205900	189720	408000	0	0	0	0
AT2G28630.1 | Symbols: KCS12 | 3-ketoacyl-CoA synthase 12 | chr2:12275719-12277149 REVERSE LENGTH=476;AT1G07720.1 | Symbols: KCS3 | 3-ketoacyl-CoA synthase 3 | chr1:2390970-2392406 REVERSE LENGTH=478	AT2G28630.1;AT1G07720.1	AT2G28630.1;AT1G07720.1	1	1	3.2	0.0026069	8.6254	4	20.0543	20.1472	NaN	20.3219	20.1745	0.135869	20.1745	!	1	0.209816		0.431502	3		19.6854	NaN	20.2439	NaN	19.9646	0.394899	19.9646		1	2		NaN	NaN	NaN	NaN		NaN	0		159660	187510	0	210290	95999	0	105100	0
AT5G45020.2 | Symbols: | Glutathione S-transferase family protein | chr5:18169206-18170488 FORWARD LENGTH=325;AT5G45020.1 | Symbols: | Glutathione S-transferase family protein | chr5:18169206-18170488 FORWARD LENGTH=325	AT5G45020.2;AT5G45020.1	AT5G45020.2;AT5G45020.1	3	2	11.1	0	13.394	2	20.0695	20.5088	19.8863	NaN	20.1549	0.319904	20.1549	!	1	20.1549	!	1	3		NaN	NaN	NaN	NaN		NaN	0		1	0		NaN	NaN	NaN	NaN		NaN	0		216460	310490	183920	0	0	0	0	0
AT1G12010.1 | Symbols: | 2-oxoglutarate (2OG) and Fe(II)-dependent oxygenase superfamily protein | chr1:4056274-4057670 FORWARD LENGTH=320	AT1G12010.1	AT1G12010.1	1	1	7.5	0.0026441	9.1789	3	20.0378	20.0588	20.1924	20.2958	20.1462	0.120984	20.1462	!	1	-0.959255		1	4		21.1055	NaN	NaN	NaN	21.1055	NaN	21.1055		1	1		NaN	NaN	NaN	NaN		NaN	0		338750	408310	354610	478130	636580	0	0	0
AT3G20790.1 | Symbols: | NAD(P)-binding Rossmann-fold superfamily protein | chr3:7268802-7271099 FORWARD LENGTH=355	AT3G20790.1	AT3G20790.1	1	1	3.1	0.0026695	10.213	1	20.2466	20.194	19.9516	NaN	20.1307	0.157317	20.1307	!	1	-3.35909		0.2504	3		NaN	20.3225	NaN	26.6572	23.4898	4.47932	23.4898		1	2		NaN	NaN	NaN	NaN		NaN	0		689670	761770	501780	0	0	379630	0	14928000
AT1G48860.2 | Symbols: | RNA 3-terminal phosphate cyclase/enolpyruvate transferase, alpha/beta | chr1:18068892-18071074 REVERSE LENGTH=489;AT1G48860.1 | Symbols: | RNA 3-terminal phosphate cyclase/enolpyruvate transferase, alpha/beta | chr1:18068892-18	AT1G48860.2;AT1G48860.1;AT2G45300.1	AT1G48860.2;AT1G48860.1;AT2G45300.1	2	2	5.5	0	12.038	3	NaN	20.266	19.9103	20.0817	20.086	0.177919	20.086	!	1	-0.525166		1	3		NaN	20.6112	NaN	NaN	20.6112	NaN	20.6112		1	1		NaN	NaN	NaN	NaN		NaN	0		0	219980	160740	207040	0	116560	0	0
AT2G40290.3 | Symbols: | Eukaryotic translation initiation factor 2 subunit 1 | chr2:16829872-16830889 REVERSE LENGTH=241;AT2G40290.2 | Symbols: | Eukaryotic translation initiation factor 2 subunit 1 | chr2:16829872-16830889 REVERSE LENGTH=241;AT2G40290.	AT2G40290.3;AT2G40290.2;AT2G40290.1	AT2G40290.3;AT2G40290.2;AT2G40290.1	1	1	5	0.002524	7.6172	4	19.9319	19.786	20.5042	NaN	20.074	0.37959	20.074	!	1	0.544891		0.150706	3		19.4982	19.56	NaN	NaN	19.5291	0.04371	19.5291		1	2		NaN	NaN	NaN	NaN		NaN	0		215370	231240	350700	0	134820	82469	0	0
AT2G47800.1 | Symbols: ATMRP4, EST3, MRP4, ABCC4 | multidrug resistance-associated protein 4 | chr2:19574944-19580383 FORWARD LENGTH=1516	AT2G47800.1	AT2G47800.1	1	1	1.1	0.0061641	6.7175	1	19.9627	19.6948	20.1679	NaN	19.9418	0.23723	19.9418	!	1	19.9418	!	1	3		NaN	NaN	NaN	NaN		NaN	0		1	0		NaN	NaN	NaN	NaN		NaN	0		51066	42897	76195	0	0	0	0	0
AT3G12490.1 | Symbols: ATCYSB, ATCYS6, CYSB | cystatin B | chr3:3960523-3961777 REVERSE LENGTH=201;AT3G12490.2 | Symbols: ATCYSB, ATCYS6, CYSB | cystatin B | chr3:3960523-3961876 REVERSE LENGTH=234	AT3G12490.1;AT3G12490.2	AT3G12490.1;AT3G12490.2	1	1	8	0.0025278	7.631	4	NaN	NaN	19.5971	20.2137	19.9054	0.435993	19.9054		1	-1.4627		0.0203218	2		21.5697	21.0154	21.5193	NaN	21.3681	0.306541	21.3681	!	1	3		NaN	NaN	NaN	NaN		NaN	0		0	0	272030	449520	824270	328940	586180	0
AT5G66890.1 | Symbols: | Leucine-rich repeat (LRR) family protein | chr5:26712944-26714383 REVERSE LENGTH=415	AT5G66890.1	AT5G66890.1	36	36	63.9	0	323.31	225	19.8289	17.8635	NaN	21.8341	19.8422	1.98538	19.8422	!	1	-12.3205	+	6.47416e-05	3		32.8394	32.3002	31.8324	31.6785	32.1626	0.522943	32.1626	!	1	4		NaN	NaN	NaN	NaN		NaN	0		701100	124730	0	129750	603310000	589450000	526540000	569820000
AT5G36880.1 | Symbols: ACS | acetyl-CoA synthetase | chr5:14534961-14539084 REVERSE LENGTH=693;AT5G36880.2 | Symbols: ACS | acetyl-CoA synthetase | chr5:14534961-14540296 REVERSE LENGTH=743	AT5G36880.1;AT5G36880.2	AT5G36880.1;AT5G36880.2	2	2	2.9	0.0016826	11.342	4	19.988	19.8597	19.385	NaN	19.7442	0.317635	19.7442	!	1	-1.10067		1	3		20.8449	NaN	NaN	NaN	20.8449	NaN	20.8449		1	1		NaN	NaN	NaN	NaN		NaN	0		96071	122630	69019	0	147110	0	0	0
AT2G31390.1 | Symbols: | pfkB-like carbohydrate kinase family protein | chr2:13383635-13386116 REVERSE LENGTH=325;AT1G06030.1 | Symbols: | pfkB-like carbohydrate kinase family protein | chr1:1826880-1828130 FORWARD LENGTH=329;AT1G06020.1 | Symbols: | pf	AT2G31390.1;AT1G06030.1;AT1G06020.1;AT3G59480.1	AT2G31390.1;AT1G06030.1;AT1G06020.1	3	2	11.1	0	12.109	3	19.5803	19.691	19.8037	NaN	19.6917	0.111688	19.6917	!	1	19.6917	!	1	3		NaN	NaN	NaN	NaN		NaN	0		1	0		NaN	NaN	NaN	NaN		NaN	0		150040	192440	191820	0	0	0	0	0
AT2G03510.1 | Symbols: | SPFH/Band 7/PHB domain-containing membrane-associated protein family | chr2:1066717-1068934 FORWARD LENGTH=356	AT2G03510.1	AT2G03510.1	2	2	5.9	0	12.426	8	20.9654	18.8387	18.9648	19.6241	19.5983	0.974321	19.5983	!	1	1.14704		0.108282	4		18.721	18.3271	18.3056	NaN	18.4512	0.233875	18.4512	!	1	3		NaN	NaN	NaN	NaN		NaN	0		580330	246550	171180	271990	137250	34131	42047	0
AT4G24290.2 | Symbols: | MAC/Perforin domain-containing protein | chr4:12594856-12597815 FORWARD LENGTH=606;AT1G28380.1 | Symbols: NSL1 | MAC/Perforin domain-containing protein | chr1:9963696-9966060 FORWARD LENGTH=612	AT4G24290.2;AT1G28380.1	AT4G24290.2;AT1G28380.1	1	1	3	0.0043499	6.9646	3	19.416	19.3439	19.5401	19.4978	19.4494	0.0872141	19.4494	!	1	-2.23441		1	4		NaN	21.6838	NaN	NaN	21.6838	NaN	21.6838		1	1		NaN	NaN	NaN	NaN		NaN	0		65933	106840	112850	118110	0	265710	0	0
AT5G10630.1 | Symbols: | Translation elongation factor EF1A/initiation factor IF2gamma family protein | chr5:3360561-3364414 FORWARD LENGTH=667;AT5G10630.2 | Symbols: | Translation elongation factor EF1A/initiation factor IF2gamma family protein | chr5:3	AT5G10630.1;AT5G10630.2	AT5G10630.1;AT5G10630.2	2	2	4	0.0011299	11.469	2	NaN	19.4829	19.6791	19.155	19.439	0.26483	19.439	!	1	-0.538944		0.07217	3		19.8798	19.7615	20.2925	NaN	19.978	0.278801	19.978	!	1	3		NaN	NaN	NaN	NaN		NaN	0		0	170570	80303	55579	72238	40727	122830	0
AT5G64090.1 | Symbols: | FUNCTIONS IN: molecular_function unknown;INVOLVED IN: biological_process unknown;LOCATED IN: plasma membrane;EXPRESSED IN: 23 plant structures;EXPRESSED DURING: 13 growth stages;CONTAINS InterPro DOMAIN/s: Hyccin (InterPro:IP	AT5G64090.1	AT5G64090.1	1	1	4	0.0070323	6.6341	2	19.2211	19.1116	19.402	19.6229	19.3394	0.223752	19.3394	!	1	19.3394	!	1	4		NaN	NaN	NaN	NaN		NaN	0		1	0		NaN	NaN	NaN	NaN		NaN	0		90889	91092	112840	154010	0	0	0	0
AT1G10140.1 | Symbols: | Uncharacterised conserved protein UCP031279 | chr1:3322970-3323473 REVERSE LENGTH=167	AT1G10140.1	AT1G10140.1	1	1	9	0.00661	6.6879	3	18.7361	19.0544	19.343	19.4606	19.1486	0.323608	19.1486	!	1	19.1486	!	1	4		NaN	NaN	NaN	NaN		NaN	0		1	0		NaN	NaN	NaN	NaN		NaN	0		150440	222810	250910	293380	0	0	0	0
AT3G06300.1 | Symbols: AT-P4H-2 | P4H isoform 2 | chr3:1907744-1909675 FORWARD LENGTH=299	AT3G06300.1	AT3G06300.1	1	1	5.7	0.0070258	6.6213	3	18.8555	18.4017	18.989	18.8082	18.7636	0.253093	18.7636	!	1	18.7636	!	1	4		NaN	NaN	NaN	NaN		NaN	0		1	0		NaN	NaN	NaN	NaN		NaN	0		116720	101240	140220	133320	0	0	0	0
AT5G49460.1 | Symbols: ACLB-2 | ATP citrate lyase subunit B 2 | chr5:20055048-20058195 FORWARD LENGTH=608	AT5G49460.1	AT5G49460.1	12	1	27.5	0.0052531	6.8072	3	18.5186	19.8147	17.8287	18.186	18.587	0.865586	18.587	!	1	-0.267447		0.747681	4		19.5483	NaN	18.1605	NaN	18.8544	0.981282	18.8544		1	2		NaN	NaN	NaN	NaN		NaN	0		52197	191590	27899	43598	61561	0	43433	0
AT5G10760.1 | Symbols: | Eukaryotic aspartyl protease family protein | chr5:3400671-3402165 REVERSE LENGTH=464	AT5G10760.1	AT5G10760.1	2	2	4.1	0.0016584	10.997	3	18.5804	18.0379	18.9802	NaN	18.5328	0.47295	18.5328	!	1	-0.0875969		1	3		NaN	NaN	NaN	18.6204	18.6204	NaN	18.6204		1	1		NaN	NaN	NaN	NaN		NaN	0		106240	86651	155620	0	0	0	0	73490
AT3G48080.1 | Symbols: | alpha/beta-Hydrolases superfamily protein | chr3:17753104-17755145 REVERSE LENGTH=629	AT3G48080.1	AT3G48080.1	71	65	85.5	0	323.31	851	33.5934	32.8097	33.824	35.3413	33.8921	1.0592	11.5192	+	2.49716e-05	5.24771	+	0.000254428	4		28.5473	29.3345	29.2342	27.4616	28.6444	0.862627	6.27147	+	0.000259927	4		23.0651	21.2965	NaN	22.7571	22.3729	0.944805	3		1660900000	1195000000	2060100000	3583500000	35056000	33995000	69092000	39172000
AT2G37040.1 | Symbols: PAL1, ATPAL1 | PHE ammonia lyase 1 | chr2:15557602-15560237 REVERSE LENGTH=725	AT2G37040.1;AT3G10340.1	AT2G37040.1	23	13	42.3	0	215.34	60	26.4773	26.7425	26.227	27.3834	26.7076	0.497326	5.50593	+	7.0183e-06	3.8231	+	0.00287551	4		23.2433	23.9927	21.4174	NaN	22.8845	1.32466	1.68284		0.0683033	3		21.4446	21.8912	20.5896	20.8811	21.2016	0.580762	4		8679700	12070000	8103200	16031000	1330900	707700	225370	0
AT1G06530.1 | Symbols: | Tropomyosin-related | chr1:2001625-2002596 FORWARD LENGTH=323	AT1G06530.1	AT1G06530.1	10	10	44.3	0	89.182	41	30.0906	29.4993	30.2262	29.672	29.872	0.342588	5.17258	+	5.85968e-05	1.47081		0.115084	4		27.7191	27.6835	27.4671	30.7351	28.4012	1.55994	3.70177	+	0.0347507	4		24.9214	24.4775	NaN	NaN	24.6994	0.313894	2		266590000	308880000	162270000	14060000	29576000	29962000	35378000	417110000
AT3G54110.1 | Symbols: ATPUMP1, UCP, PUMP1, ATUCP1, UCP1 | plant uncoupling mitochondrial protein 1 | chr3:20038890-20040996 FORWARD LENGTH=306	AT3G54110.1	AT3G54110.1	11	11	36.9	0	123.99	42	26.5072	26.2392	26.5793	26.261	26.3967	0.17202	5.1647	+	0.000128978	1.6596	+	8.15119e-05	4		24.8382	25.0561	24.7316	24.3224	24.7371	0.307657	3.5051	+	0.00095986	4		NaN	NaN	21.771	20.6929	21.232	0.762335	2		15561000	16909000	17812000	19043000	6965000	2941300	5180400	4556900
AT5G37510.1 | Symbols: EMB1467, CI76 | NADH-ubiquinone dehydrogenase, mitochondrial, putative | chr5:14897490-14900352 FORWARD LENGTH=745;AT5G37510.2 | Symbols: EMB1467, CI76 | NADH-ubiquinone dehydrogenase, mitochondrial, putative | chr5:14897490-14900447	AT5G37510.1;AT5G37510.2	AT5G37510.1;AT5G37510.2	18	18	33.6	0	198.1	72	27.7044	26.8852	26.4357	26.0617	26.7717	0.707069	4.74544	+	4.03578e-05	1.59836	+	0.0130473	4		25.7405	25.2839	25.3139	24.3552	25.1734	0.583942	3.14708	+	0.000218284	4		22.4778	22.3295	21.2609	22.037	22.0263	0.542145	4		12177000	15502000	9512400	10882000	6157200	2180200	3716800	1531600
ATCG00430.1 | Symbols: PSBG | photosystem II reaction center protein G | chrC:49257-49934 REVERSE LENGTH=225	ATCG00430.1	ATCG00430.1	5	5	38.7	0	51.319	38	25.6319	25.2756	24.7867	24.5067	25.0502	0.501353	4.5827	+	0.000297941	-0.198616		0.673183	4		26.2219	25.1447	25.2152	24.4136	25.2488	0.743045	4.78131	+	0.00107809	4		NaN	20.303	20.6321	NaN	20.4675	0.232736	2		17540000	15621000	10131000	7865400	17736000	5935900	10064000	6857100
AT1G51980.1 | Symbols: | Insulinase (Peptidase family M16) protein | chr1:19323692-19326771 REVERSE LENGTH=503;AT1G51980.2 | Symbols: | Insulinase (Peptidase family M16) protein | chr1:19323929-19326771 REVERSE LENGTH=451	AT1G51980.1;AT1G51980.2;AT3G16480.1	AT1G51980.1;AT1G51980.2	14	14	38.4	0	149.74	61	26.8243	26.4497	26.0407	26.1041	26.3547	0.361011	4.48611	+	3.17425e-05	2.58784		0.0195085	4		25.5029	23.8773	24.0508	21.6364	23.7669	1.59638	1.89827		0.108557	4		22.2478	21.322	NaN	22.036	21.8686	0.485094	3		19893000	22938000	15709000	11356000	5892600	1843200	3476400	227960
AT2G21330.3 | Symbols: FBA1 | fructose-bisphosphate aldolase 1 | chr2:9128416-9130152 REVERSE LENGTH=389;AT2G21330.1 | Symbols: FBA1 | fructose-bisphosphate aldolase 1 | chr2:9128416-9130152 REVERSE LENGTH=399;AT2G21330.2 | Symbols: FBA1 | fructose-bisphos	AT2G21330.3;AT2G21330.1;AT2G21330.2	AT2G21330.3;AT2G21330.1;AT2G21330.2	18	10	51.7	0	277.34	116	28.7901	28.2977	28.167	28.0957	28.3376	0.312999	4.41126	+	0.0117576	1.86384	+	0.00170876	4		27.2527	26.2364	26.616	25.7901	26.4738	0.619325	2.54743		0.0903945	4		25.4225	25.6287	20.3577	24.2966	23.9264	2.45009	4		99459000	92370000	61620000	72942000	27106000	10484000	13523000	10648000
AT3G61470.1 | Symbols: LHCA2 | photosystem I light harvesting complex gene 2 | chr3:22745736-22747032 FORWARD LENGTH=257	AT3G61470.1	AT3G61470.1	4	4	26.5	0	155.72	41	28.3106	27.0492	27.6486	27.7636	27.693	0.517358	4.39833	+	0.0169442	-0.150536		0.695615	4		27.858	28.3371	28.057	27.1221	27.8435	0.51957	4.54887	+	0.0151746	4		NaN	21.5859	NaN	25.0034	23.2947	2.41654	2		142350000	69632000	99083000	114620000	76775000	54115000	73878000	12335000
ATMG00480.1 | Symbols: ORFB, ATP8 | Plant mitochondrial ATPase, F0 complex, subunit 8 protein | chrM:129909-130385 FORWARD LENGTH=158;AT2G07707.1 | Symbols: | Plant mitochondrial ATPase, F0 complex, subunit 8 protein | chr2:3386292-3386768 FORWARD LENGTH=	ATMG00480.1;AT2G07707.1	ATMG00480.1;AT2G07707.1	4	4	27.2	0	27.77	15	25.0104	24.638	24.0907	23.8807	24.405	0.514601	4.35395	+	0.000461312	1.73346		0.0520293	4		22.5151	21.4336	24.5615	22.1759	22.6715	1.33849	2.62049	+	0.0341957	4		19.059	20.2326	20.8614	NaN	20.051	0.914809	3		14120000	13733000	11785000	8432600	1009800	1028500	4001400	2618200
AT5G52640.1 | Symbols: HSP81-1, ATHS83, HSP81.1, HSP83, ATHSP90.1, AtHsp90-1, HSP90.1 | heat shock protein 90.1 | chr5:21352542-21355147 FORWARD LENGTH=705	AT5G52640.1	AT5G52640.1	23	15	34.3	0	137.99	55	25.5601	26.7523	25.2734	26.1006	25.9216	0.651387	4.34272	+	0.000586712	1.54314		0.320769	4		23.8033	22.8231	22.4344	28.453	24.3785	2.77674	2.79959		0.159188	4		NaN	22.2187	20.6132	21.9047	21.5789	0.850941	3		6249000	14323000	7906100	16603000	1413600	948100	357860	18597000
ATCG00540.1 | Symbols: PETA | photosynthetic electron transfer A | chrC:61657-62619 FORWARD LENGTH=320	ATCG00540.1	ATCG00540.1	10	10	40.3	0	84.573	46	26.7821	26.8131	26.7605	26.467	26.7057	0.160598	4.27024	+	0.00054949	2.51765		0.0332151	4		25.7097	24.8954	24.6012	21.5458	24.188	1.8228	1.75258		0.165717	4		23.6762	23.3776	21.4687	21.2193	22.4354	1.27025	4		19060000	25440000	22577000	19231000	9904700	4337200	3635400	661630
AT3G48750.1 | Symbols: CDKA;1, CDC2AAT, CDK2, CDC2, CDC2A, CDKA1 | cell division control 2 | chr3:18072238-18074296 FORWARD LENGTH=294	AT3G48750.1;AT5G01850.1;AT5G50180.1;AT1G66750.1;AT5G40540.1;AT3G27560.1;AT3G50720.1;AT1G18040.1;AT1G73690.1;AT5G66710.1;AT5G64960.2;AT5G10270.1;AT5G64960.1	AT3G48750.1	10	9	35	0	77.254	54	25.994	26.4877	26.3752	26.3541	26.3027	0.214046	4.23992	+	2.15156e-05	0.641548		0.260008	4		25.2754	26.0629	26.8248	24.4815	25.6612	1.00926	3.59837	+	0.00917834	4		22.2132	21.9124	NaN	NaN	22.0628	0.212752	2		13042000	17472000	18474000	16653000	11435000	6343800	11286000	3894800
AT4G22710.1 | Symbols: CYP706A2 | cytochrome P450, family 706, subfamily A, polypeptide 2 | chr4:11935038-11936618 FORWARD LENGTH=526;AT4G22690.1 | Symbols: CYP706A1 | cytochrome P450, family 706, subfamily A, polypeptide 1 | chr4:11929847-11931520 FORWARD	AT4G22710.1;AT4G22690.1;AT4G12300.1	AT4G22710.1;AT4G22690.1	11	11	26.6	0	83.882	47	25.9017	25.9472	26.2239	25.8799	25.9882	0.15965	4.20664	+	0.000303359	0.876343		0.16691	4		25.7523	24.309	26.3294	24.0566	25.1118	1.10314	3.3303	+	0.00545006	4		21.8905	20.895	21.0174	23.3232	21.7815	1.11928	4		7454400	7928800	11201000	7710200	8896800	2320900	5024100	1423900
AT5G27380.1 | Symbols: GSH2, GSHB | glutathione synthetase 2 | chr5:9668211-9670912 REVERSE LENGTH=539	AT5G27380.1	AT5G27380.1	19	19	49.2	0	157.52	73	27.6079	27.1418	27.1207	26.3345	27.0512	0.528109	4.02571	+	0.00021213	0.692944		0.249572	4		27.0857	26.8314	26.5443	24.9718	26.3583	0.950409	3.33276	+	0.00204441	4		22.4327	24.244	22.3839	23.0414	23.0255	0.865648	4		19030000	19291000	13544000	9836700	13708000	6630100	10677000	3508600
AT1G06700.2 | Symbols: | Protein kinase superfamily protein | chr1:2052750-2054552 REVERSE LENGTH=361;AT1G06700.1 | Symbols: | Protein kinase superfamily protein | chr1:2052750-2054552 REVERSE LENGTH=361	AT1G06700.2;AT1G06700.1;AT2G41970.1;AT1G48220.1	AT1G06700.2;AT1G06700.1	5	3	19.7	0	51.796	24	24.3805	24.2895	24.1897	24.4984	24.3395	0.13148	4.00046		1	0.444927		0.231731	4		23.0009	24.0793	23.928	24.5702	23.8946	0.655838	3.55553		1	4		NaN	NaN	NaN	20.3391	20.3391	NaN	1		3288400	4431200	3439300	3858700	1414400	1321700	1260100	2346300
AT5G55610.2 | Symbols: | unknown protein;LOCATED IN: mitochondrion, plastid, membrane;EXPRESSED IN: 25 plant structures;EXPRESSED DURING: 13 growth stages;Has 35333 Blast hits to 34131 proteins in 2444 species: Archae - 798;Bacteria - 22429;Metazoa	AT5G55610.2;AT5G55610.1	AT5G55610.2;AT5G55610.1	6	6	22.1	0	95.889	40	26.7841	26.7902	26.718	27.2096	26.8755	0.225159	3.93031	+	4.88532e-06	1.32298	+	0.00221455	4		25.4221	25.8786	25.9606	24.9487	25.5525	0.467054	2.60733	+	0.00021127	4		23.4306	22.827	22.3611	23.1619	22.9452	0.461037	4		18268000	23637000	18950000	25629000	4723400	4680900	6856400	4642900
AT1G35720.1 | Symbols: ANNAT1, OXY5, ATOXY5 | annexin 1 | chr1:13225304-13226939 FORWARD LENGTH=317	AT1G35720.1	AT1G35720.1	16	16	58.7	0	176.2	66	27.2866	27.0084	26.838	26.8964	27.0073	0.199126	3.88901	+	0.000390695	2.54147	+	0.00345652	4		25.506	24.5841	24.8029	22.9705	24.4659	1.07171	1.34755		0.126386	4		24.3611	23.3881	21.7639	22.9602	23.1183	1.07653	4		25421000	27847000	24971000	24642000	6369700	1768500	3181800	773230
AT1G30470.3 | Symbols: | SIT4 phosphatase-associated family protein | chr1:10779435-10786415 FORWARD LENGTH=764;AT1G30470.2 | Symbols: | SIT4 phosphatase-associated family protein | chr1:10779435-10786415 FORWARD LENGTH=805;AT1G30470.1 | Symbols: | SIT4	AT1G30470.3;AT1G30470.2;AT1G30470.1	AT1G30470.3;AT1G30470.2;AT1G30470.1	8	8	17.3	0	126.01	40	25.6574	25.4457	25.0329	24.848	25.246	0.371025	3.87729	+	0.00132286	-0.134501		0.696411	4		25.5726	25.7861	25.5825	24.5808	25.3805	0.54215	4.01179	+	0.00212063	4		20.7209	NaN	NaN	22.0165	21.3687	0.916124	2		3781200	5478100	3712900	4269100	2874100	2063400	2668000	1409400
AT1G73110.1 | Symbols: | P-loop containing nucleoside triphosphate hydrolases superfamily protein | chr1:27494344-27496844 REVERSE LENGTH=432	AT1G73110.1	AT1G73110.1	18	18	55.8	0	323.31	104	27.9018	28.0688	27.9327	28.2985	28.0505	0.180606	3.81994	+	4.90244e-05	0.833851		0.017442	4		27.1662	26.5779	27.4135	27.7088	27.2166	0.480118	2.98609	+	0.00064515	4		24.0441	23.7777	NaN	24.8698	24.2305	0.56944	3		22865000	34541000	26804000	42856000	19280000	5318500	15219000	54275000
AT5G65020.1 | Symbols: ANNAT2 | annexin 2 | chr5:25973915-25975554 FORWARD LENGTH=317;AT5G65020.2 | Symbols: ANNAT2 | annexin 2 | chr5:25974366-25975554 FORWARD LENGTH=302	AT5G65020.1;AT5G65020.2	AT5G65020.1;AT5G65020.2	10	10	42	0	71.971	33	25.059	25.1041	24.59	24.6495	24.8506	0.268383	3.80012		1	1.96291		0.0206291	4		24.0337	21.69	22.9394	NaN	22.8877	1.17269	1.83721		1	3		NaN	NaN	21.0505	NaN	21.0505	NaN	1		6909000	7867200	4205200	6491500	2858900	296530	577820	0
AT5G22060.1 | Symbols: ATJ2, J2 | DNAJ homologue 2 | chr5:7303798-7305668 REVERSE LENGTH=419	AT5G22060.1	AT5G22060.1	15	5	40.6	0	39.071	26	24.6478	25.7081	25.6708	25.4093	25.359	0.492404	3.79362	+	9.794e-05	1.30728	+	0.0046369	4		24.1318	23.6155	24.4278	24.0318	24.0517	0.335942	2.48634	+	0.000569307	4		22.5047	20.9147	21.3786	21.4636	21.5654	0.671027	4		6202100	10973000	16512000	6082000	2845000	2220000	1977400	1589900
AT3G50930.1 | Symbols: BCS1 | cytochrome BC1 synthesis | chr3:18929817-18931547 FORWARD LENGTH=576	AT3G50930.1	AT3G50930.1	12	11	30.2	0	191.99	52	25.7796	26.4001	25.8556	25.5077	25.8858	0.374021	3.75196	+	0.000130499	1.92021	+	0.00215005	4		24.1472	23.6808	24.7721	23.2621	23.9656	0.647935	1.83175	+	0.011241	4		22.8647	22.6665	21.8298	21.1741	22.1338	0.781324	4		6876000	13359000	6533700	6992800	1797400	1319100	1540300	622450
AT3G11590.1 | Symbols: | unknown protein;LOCATED IN: plasma membrane;EXPRESSED IN: 22 plant structures;EXPRESSED DURING: 13 growth stages;BEST Arabidopsis thaliana protein match is: unknown protein (TAIR:AT5G22310.1);Has 22320 Blast hits to 15179 pro	AT3G11590.1	AT3G11590.1	2	2	3.5	0.0026911	10.545	3	25.3288	21.0319	20.0307	22.192	22.1459	2.29841	3.72853		1	0.783585		0.55145	4		21.2708	22.2732	20.0873	21.8178	21.3623	0.943591	2.94495		1	4		NaN	NaN	18.4173	NaN	18.4173	NaN	1		3376700	2448300	275220	497450	144680	147160	199140	227170
AT3G14840.2 | Symbols: | Leucine-rich repeat transmembrane protein kinase | chr3:4988271-4993891 FORWARD LENGTH=1020	AT3G14840.2	AT3G14840.2	16	14	22.8	0	157.1	74	25.9766	26.0852	26.0062	26.5221	26.1475	0.253864	3.71841	+	9.10871e-05	1.29142	+	0.0109987	4		24.0968	24.5007	25.4556	25.3713	24.8561	0.665237	2.42699	+	0.00934552	4		NaN	22.6502	22.208	NaN	22.4291	0.312661	2		5283900	6185500	5350200	7491500	866560	805830	2050400	1199300
AT1G50250.1 | Symbols: FTSH1 | FTSH protease 1 | chr1:18614398-18616930 REVERSE LENGTH=716	AT1G50250.1	AT1G50250.1	30	7	46.9	0	95.602	43	25.3108	25.812	25.4254	25.5993	25.5369	0.21842	3.68976	+	0.000347664	0.560875		0.0190499	4		24.8597	24.6786	25.0374	25.3284	24.976	0.276843	3.12888	+	0.000851982	4		21.3662	22.8231	NaN	21.352	21.8471	0.845278	3		3903300	6275200	4704500	6004200	2820900	1613700	3017500	3883000
AT5G41750.2 | Symbols: | Disease resistance protein (TIR-NBS-LRR class) family | chr5:16694047-16697527 FORWARD LENGTH=1068;AT5G41750.1 | Symbols: | Disease resistance protein (TIR-NBS-LRR class) family | chr5:16694047-16697527 FORWARD LENGTH=1068	AT5G41750.2;AT5G41750.1;AT5G41740.1;AT5G41740.2	AT5G41750.2;AT5G41750.1	25	25	29.4	0	203.19	74	25.7341	27.3625	26.2387	27.4845	26.705	0.85633	3.66948	+	0.00130524	0.582705		0.325276	4		25.5228	27.0763	26.0417	25.8482	26.1223	0.671115	3.08677	+	0.00197185	4		22.3107	23.3561	24.2699	22.2052	23.0355	0.973191	4		2748400	7980000	4735200	9969100	3524000	3321900	2817600	2694300
AT2G23670.1 | Symbols: YCF37 | homolog of Synechocystis YCF37 | chr2:10063307-10063810 REVERSE LENGTH=167	AT2G23670.1	AT2G23670.1	5	5	19.8	0	87.204	17	25.7555	24.8582	25.2472	26.1238	25.4962	0.556792	3.62961		1	0.517977		0.129679	4		25.1695	24.9191	25.0934	24.7309	24.9782	0.195391	3.11163		1	4		NaN	NaN	21.8666	NaN	21.8666	NaN	1		21355000	13207000	13862000	32190000	8845900	9703700	10612000	7036500
AT3G50480.1 | Symbols: HR4 | homolog of RPW8 4 | chr3:18733287-18734180 FORWARD LENGTH=200	AT3G50480.1	AT3G50480.1	13	13	67.5	0	115.96	71	25.8256	27.1627	26.8735	27.4794	26.8353	0.717152	3.61195	+	8.76639e-05	2.82512		0.0184607	4		25.0678	25.2039	24.0459	21.7231	24.0102	1.6099	0.786831		0.373648	4		23.3091	23.3778	23.4261	22.7804	23.2234	0.299192	4		21102000	63088000	41648000	72505000	7369500	3350500	4631900	953590
AT1G29930.1 | Symbols: CAB1, AB140, CAB140, LHCB1.3 | chlorophyll A/B binding protein 1 | chr1:10478071-10478874 FORWARD LENGTH=267	AT1G29930.1	AT1G29930.1	14	1	75.7	0	253.2	65	30.261	29.8308	29.8592	29.9269	29.9695	0.198493	3.56847	+	0.00241206	0.392853		0.388085	4		29.8587	29.992	30.1015	28.3544	29.5766	0.820859	3.17562	+	0.0100223	4		27.1383	24.9175	NaN	27.1472	26.401	1.28475	3		560250000	402140000	508700000	616230000	416170000	175600000	333190000	96024000
AT1G53240.1 | Symbols: mMDH1 | Lactate/malate dehydrogenase family protein | chr1:19854966-19856802 REVERSE LENGTH=341;AT3G15020.2 | Symbols: mMDH2 | Lactate/malate dehydrogenase family protein | chr3:5056139-5057865 FORWARD LENGTH=316;AT3G15020.1 | Symbol	AT1G53240.1;AT3G15020.2;AT3G15020.1	AT1G53240.1;AT3G15020.2;AT3G15020.1	11	9	49.6	0	141.68	26	26.0267	26.8616	24.8535	25.2041	25.7365	0.896863	3.56048	+	0.0114585	2.66368		0.018858	4		24.0091	23.6854	20.9741	23.6227	23.0728	1.40932	0.896799		0.477412	4		22.8966	21.4554	NaN	NaN	22.176	1.01906	2		17284000	20529000	10887000	14046000	3142800	2445900	733440	3016500
AT3G08940.2 | Symbols: LHCB4.2 | light harvesting complex photosystem II | chr3:2717717-2718665 FORWARD LENGTH=287;AT3G08940.1 | Symbols: LHCB4.2 | light harvesting complex photosystem II | chr3:2717717-2718400 FORWARD LENGTH=227	AT3G08940.2;AT3G08940.1	AT3G08940.2;AT3G08940.1	12	9	53.3	0	323.31	102	29.8672	29.5226	29.1324	28.9032	29.3564	0.425888	3.49698	+	3.46179e-05	1.30159		0.0223083	4		28.5058	28.5952	28.1266	26.9915	28.0548	0.737373	2.19538	+	0.00245122	4		26.4045	25.7266	26.0289	25.2776	25.8594	0.476753	4		233810000	214750000	156260000	137350000	78580000	45528000	45480000	20277000
AT5G03290.1 | Symbols: IDH-V | isocitrate dehydrogenase V | chr5:794043-795939 FORWARD LENGTH=374	AT5G03290.1	AT5G03290.1	13	7	42	0	101.34	20	25.794	25.4373	24.7357	25.498	25.3662	0.448293	3.44913		1	2.98443	+	0.000505643	4		22.9925	22.2241	21.9288	NaN	22.3818	0.549105	0.464705		1	3		21.9171	NaN	NaN	NaN	21.9171	NaN	1		12078000	8004400	8437700	8580400	2288200	157280	538830	0
AT4G16950.1 | Symbols: RPP5 | Disease resistance protein (TIR-NBS-LRR class) family | chr4:9539010-9544340 REVERSE LENGTH=1449;AT4G16950.2 | Symbols: RPP5 | Disease resistance protein (TIR-NBS-LRR class) family | chr4:9539166-9544340 REVERSE LENGTH=1404	AT4G16950.1;AT4G16950.2	AT4G16950.1;AT4G16950.2	15	6	14.8	0	124.35	35	24.8012	26.2019	25.5496	25.8801	25.6082	0.600284	3.41437	+	0.000352554	1.70217	+	0.00534503	4		23.6046	24.6195	23.4228	23.9774	23.906	0.528677	1.71221	+	0.00508448	4		22.4236	21.7675	22.3903	NaN	22.1938	0.369564	3		1112000	4188900	1989000	2988200	587280	847960	385780	277060
AT3G55360.1 | Symbols: CER10, ECR, ATTSC13, TSC13 | 3-oxo-5-alpha-steroid 4-dehydrogenase family protein | chr3:20521186-20522856 REVERSE LENGTH=310	AT3G55360.1	AT3G55360.1	6	6	14.8	0	127.64	34	26.0135	25.8716	25.3932	25.6949	25.7433	0.267345	3.40882	+	3.10694e-05	1.42286		0.0508824	4		24.3865	25.037	25.1665	22.6918	24.3205	1.13816	1.98596	+	0.0358661	4		22.7637	NaN	22.1549	22.0849	22.3345	0.373318	3		14062000	15344000	13115000	16965000	8033000	6283500	6784900	1145200
AT2G36250.2 | Symbols: FTSZ2-1, ATFTSZ2-1 | Tubulin/FtsZ family protein | chr2:15197661-15199932 REVERSE LENGTH=478;AT2G36250.1 | Symbols: FTSZ2-1, ATFTSZ2-1 | Tubulin/FtsZ family protein | chr2:15197661-15199932 REVERSE LENGTH=478	AT2G36250.2;AT2G36250.1	AT2G36250.2;AT2G36250.1	17	10	49	0	281.43	131	28.6258	29.3235	28.7348	29.3072	28.9978	0.369387	3.35541	+	0.00139736	0.332054		0.252823	4		28.4771	28.6719	29.1844	28.3296	28.6658	0.373122	3.02335	+	0.0023818	4		26.205	24.9432	24.4649	26.9565	25.6424	1.14291	4		30293000	562810000	35838000	56720000	25548000	15296000	28923000	14774000
AT3G56940.1 | Symbols: CRD1, CHL27, ACSF | dicarboxylate diiron protein, putative (Crd1) | chr3:21076594-21078269 FORWARD LENGTH=409;AT3G56940.2 | Symbols: CRD1 | dicarboxylate diiron protein, putative (Crd1) | chr3:21076825-21078269 FORWARD LENGTH=332	AT3G56940.1;AT3G56940.2	AT3G56940.1;AT3G56940.2	19	19	48.4	0	289.29	71	27.8842	27.2736	27.7446	27.8177	27.68	0.276906	3.29927	+	0.00017994	0.764427		0.0211926	4		27.0074	26.5833	27.4561	26.6155	26.9156	0.408645	2.53484	+	0.00111494	4		24.4934	23.7311	24.9178	NaN	24.3808	0.601313	3		40767000	33967000	40576000	43505000	18078000	7986600	19558000	7718500
AT3G53180.1 | Symbols: | glutamate-ammonia ligases;catalytics;glutamate-ammonia ligases | chr3:19707068-19711188 FORWARD LENGTH=852	AT3G53180.1	AT3G53180.1	17	17	29.3	0	159.03	55	25.16	26.0679	25.3269	23.7107	25.0664	0.986164	3.29216	+	0.00218042	0.0156612		0.991174	4		26.7703	26.7474	25.2857	21.3996	25.0507	2.53125	3.27649		0.0490412	4		22.0681	22.6729	21.6475	20.7085	21.7743	0.825792	4		4364400	5638800	4920300	2560200	7190000	3466700	4364300	165790
AT5G55070.1 | Symbols: | Dihydrolipoamide succinyltransferase | chr5:22347637-22350409 FORWARD LENGTH=464	AT5G55070.1	AT5G55070.1	6	4	15.1	0	36.867	13	25.3062	24.5637	25.0057	25.2348	25.0276	0.33476	3.26609		1	2.96218	+	4.47212e-05	4		22.4316	21.9566	22.4093	21.4642	22.0654	0.456668	0.303909		1	4		NaN	NaN	21.7615	NaN	21.7615	NaN	1		4829400	6058100	6588900	6695500	677770	239470	463120	230490
AT2G34470.1 | Symbols: UREG, PSKF109 | urease accessory protein G | chr2:14530900-14532411 REVERSE LENGTH=275;AT2G34470.2 | Symbols: UREG, PSKF109 | urease accessory protein G | chr2:14530900-14532411 REVERSE LENGTH=276	AT2G34470.1;AT2G34470.2	AT2G34470.1;AT2G34470.2	3	3	17.8	0	23.451	7	21.6552	NaN	22.1312	21.418	21.7348	0.363208	3.26058		1	0.598269		0.263534	3		20.6781	NaN	21.5949	NaN	21.1365	0.648258	2.66231		1	2		NaN	18.4742	NaN	NaN	18.4742	NaN	1		124030	0	1471600	507930	448520	0	487030	0
AT4G01100.1 | Symbols: ADNT1 | adenine nucleotide transporter 1 | chr4:477411-479590 FORWARD LENGTH=352;AT4G01100.2 | Symbols: ADNT1 | adenine nucleotide transporter 1 | chr4:477411-479590 FORWARD LENGTH=366	AT4G01100.1;AT4G01100.2	AT4G01100.1;AT4G01100.2	8	8	31.2	0	93.067	21	25.2791	24.5863	25.0605	24.7787	24.9262	0.305432	3.23219		1	1.15425	+	0.0111144	4		24.4161	23.0711	23.9293	23.6711	23.7719	0.560065	2.07794		1	4		NaN	NaN	NaN	21.694	21.694	NaN	1		6327900	4602800	6153500	6712000	1732100	480380	947040	1048900
AT1G01790.1 | Symbols: KEA1, ATKEA1 | K+ efflux antiporter 1 | chr1:284781-290869 FORWARD LENGTH=1193	AT1G01790.1	AT1G01790.1	10	8	13.3	0	124.96	48	26.929	26.0851	25.9314	26.2045	26.2875	0.442025	3.22944	+	0.0014423	0.767155		0.21284	4		26.26	25.3115	26.3315	24.1784	25.5203	1.00825	2.46229	+	0.0156148	4		23.7439	23.6781	23.3446	21.4656	23.0581	1.07591	4		8694800	6952400	7119900	5694600	5079800	1643300	3848000	903950
AT4G34200.1 | Symbols: EDA9 | D-3-phosphoglycerate dehydrogenase | chr4:16374041-16376561 REVERSE LENGTH=603	AT4G34200.1	AT4G34200.1	7	4	15.8	0	56.017	34	25.4337	25.5373	25.2541	24.9965	25.3054	0.236832	3.21481	+	0.000118194	0.278517		0.578681	4		25.482	25.3551	25.6132	23.6573	25.0269	0.919121	2.93629	+	0.0137638	4		22.2907	NaN	21.8906	NaN	22.0906	0.282919	2		3988600	7140700	4966300	9272400	4847300	2370400	2626900	1168900
AT5G02890.1 | Symbols: | HXXXD-type acyl-transferase family protein | chr5:670207-671454 REVERSE LENGTH=353	AT5G02890.1	AT5G02890.1	4	4	15.9	0	39.905	15	23.3847	23.3055	23.4635	23.1486	23.3256	0.134482	3.20953		1	0.488245		0.0877944	4		22.3211	23.0652	23.1256	NaN	22.8373	0.448047	2.72128		1	3		NaN	NaN	NaN	20.116	20.116	NaN	1		1960900	1566900	2197400	1200600	452360	666260	1045700	0
AT1G66090.1 | Symbols: | Disease resistance protein (TIR-NBS class) | chr1:24602221-24604573 FORWARD LENGTH=429	AT1G66090.1	AT1G66090.1	13	13	42.9	0	323.31	94	26.663	27.5928	26.8317	27.4845	27.143	0.464146	3.20926	+	0.000813124	0.459118		0.242381	4		26.4157	27.4836	26.3653	26.4712	26.6839	0.534837	2.75014	+	0.00212689	4		23.2113	25.1296	24.2007	23.1935	23.9338	0.925797	4		13221000	38617000	19667000	32680000	13443000	16120000	9494800	8020800
AT2G39730.2 | Symbols: RCA | rubisco activase | chr2:16571046-16573345 REVERSE LENGTH=446	AT2G39730.2	AT2G39730.2	44	1	80.5	0	21.741	20	25.4322	25.6045	25.9601	26.1955	25.7981	0.344254	3.19178	+	0.00137856	0.904152		0.192405	4		25.0692	23.7282	24.3134	26.4649	24.8939	1.18248	2.28762		0.0407368	4		21.89	23.6735	22.2554	NaN	22.6063	0.942082	3		8352900	11181000	13305000	16823000	5446900	1259900	2375300	12783000
AT2G33040.1 | Symbols: ATP3 | gamma subunit of Mt ATP synthase | chr2:14018978-14021047 REVERSE LENGTH=325	AT2G33040.1	AT2G33040.1	14	14	55.1	0	323.31	81	28.1056	27.7811	27.9036	27.6527	27.8607	0.192685	3.19076	+	0.000108514	0.142422		0.838462	4		28.6127	28.0726	28.4271	25.7609	27.7183	1.32403	3.04833	+	0.00644368	4		23.8903	24.4055	24.8837	25.5005	24.67	0.68635	4		45721000	43075000	50454000	43321000	73722000	27458000	39580000	8018500
AT5G24650.1 | Symbols: | Mitochondrial import inner membrane translocase subunit Tim17/Tim22/Tim23 family protein | chr5:8437123-8438859 FORWARD LENGTH=259	AT5G24650.1	AT5G24650.1	6	6	25.1	0	48.317	26	24.7895	23.9057	24.6728	24.5196	24.4719	0.393315	3.1902		1	0.208834		0.559856	4		24.2997	23.7482	24.7414	NaN	24.2631	0.497624	2.98136		1	3		21.2817	NaN	NaN	NaN	21.2817	NaN	1		12404000	12672000	12046000	14334000	4330600	1096100	4634200	0
AT3G01290.1 | Symbols: | SPFH/Band 7/PHB domain-containing membrane-associated protein family | chr3:88252-89356 REVERSE LENGTH=285	AT3G01290.1	AT3G01290.1	5	5	20.4	0	78.279	17	27.0164	26.6542	25.9764	26.915	26.6405	0.46827	3.18879	+	0.00137282	2.9957	+	0.000566063	4		24.3342	24.2926	22.9641	22.9882	23.6448	0.772324	0.193081		0.775238	4		24.5667	22.0722	23.7306	23.4375	23.4517	1.03671	4		21812000	24297000	13207000	24733000	2883100	906040	892510	980870
AT5G01530.1 | Symbols: LHCB4.1 | light harvesting complex photosystem II | chr5:209084-210243 FORWARD LENGTH=290	AT5G01530.1	AT5G01530.1	8	5	29	0	74.092	70	28.5338	28.4917	28.0842	27.504	28.1534	0.478073	3.18492	+	7.44744e-05	1.21169	+	0.00803033	4		26.9153	27.3424	27.1042	26.405	26.9417	0.398189	1.97323	+	0.000652525	4		25.6337	24.8629	24.5588	24.8185	24.9685	0.46334	4		101950000	108570000	70021000	75113000	27990000	24652000	18831000	18756000
AT3G28610.1 | Symbols: | P-loop containing nucleoside triphosphate hydrolases superfamily protein | chr3:10724990-10726414 FORWARD LENGTH=474;AT4G05380.1 | Symbols: | P-loop containing nucleoside triphosphate hydrolases superfamily protein | chr4:2737146	AT3G28610.1;AT4G05380.1;AT5G17760.2;AT3G50940.1;AT3G28570.1;AT5G40000.1;AT5G17730.1;AT1G43910.1;AT2G18190.1;AT2G18193.1;AT5G17760.1;AT4G25835.1;AT4G30250.1;AT5G57480.1;AT5G17740.1	AT3G28610.1;AT4G05380.1;AT5G17760.2;AT3G50940.1;AT3G28570.1;AT5G40000.1;AT5G17730.1;AT1G43910.1;AT2G18190.1;AT2G18193.1;AT5G17760.1;AT4G25835.1;AT4G30250.1;AT5G57480.1;AT5G17740.1	2	1	7	0.0061846	6.7651	6	29.4479	29.2626	29.2243	NaN	29.3116	0.119601	3.16216	+	4.93384e-05	1.20883	+	0.000868786	3		NaN	28.0989	28.1066	NaN	28.1028	0.00548516	1.95333	+	7.45936e-06	2		NaN	NaN	26.1458	26.1531	26.1494	0.00518035	2		100920000	105430000	94653000	0	0	19630000	24802000	0
AT2G42210.4 | Symbols: ATOEP16-3, OEP16-3 | Mitochondrial import inner membrane translocase subunit Tim17/Tim22/Tim23 family protein | chr2:17590642-17591591 FORWARD LENGTH=159;AT2G42210.3 | Symbols: ATOEP16-3, OEP16-3 | Mitochondrial import inner membrane	AT2G42210.4;AT2G42210.3;AT2G42210.1;AT2G42210.2	AT2G42210.4;AT2G42210.3;AT2G42210.1;AT2G42210.2	6	6	37.7	0	38.642	27	25.4099	25.6215	24.9915	24.9825	25.2514	0.317237	3.08743		1	0.691019		0.0142133	4		24.2548	24.6199	24.8594	24.5073	24.5603	0.251085	2.39641		1	4		NaN	NaN	22.1639	NaN	22.1639	NaN	1		33497000	36405000	23594000	32694000	7733500	6680700	11525000	7764200
AT2G47650.1 | Symbols: UXS4 | UDP-xylose synthase 4 | chr2:19538751-19541364 REVERSE LENGTH=443;AT2G47650.2 | Symbols: UXS4 | UDP-xylose synthase 4 | chr2:19538751-19541364 REVERSE LENGTH=449	AT2G47650.1;AT2G47650.2;AT2G28760.3;AT2G28760.2;AT2G28760.1	AT2G47650.1;AT2G47650.2	8	2	28.2	0	149.75	26	25.7489	25.2072	24.5356	25.5693	25.2653	0.536061	3.0392	+	0.00544271	1.59105		0.0274835	4		24.6536	23.6134	24.0443	22.3856	23.6742	0.95923	1.44815		0.130875	4		23.5558	21.7886	21.3339	NaN	22.2261	1.17379	3		6749300	6141000	6213600	6503100	1823700	796360	1232000	281700
AT4G23250.1 | Symbols: EMB1290, DUF26-21, RKC1, CRK17 | kinases;protein kinases | chr4:12162004-12167026 REVERSE LENGTH=1035;AT4G23260.2 | Symbols: CRK18 | cysteine-rich RLK (RECEPTOR-like protein kinase) 18 | chr4:12167528-12170055 REVERSE LENGTH=648;AT4G	AT4G23250.1;AT4G23260.2;AT4G23260.1	AT4G23250.1;AT4G23260.2;AT4G23260.1	5	2	5.4	0	31.817	26	24.3685	24.8694	25.0286	24.3886	24.6638	0.335792	3.03028	+	0.000557932	1.28587	+	0.00535504	4		23.2404	23.8181	23.0752	NaN	23.3779	0.390085	1.74441	+	0.0224865	3		21.9361	21.6562	22.4727	20.469	21.6335	0.847028	4		1652600	2250700	2270400	1882000	870810	377770	697450	5062400
AT2G22250.1 | Symbols: ATAAT, AAT, MEE17 | aspartate aminotransferase | chr2:9458011-9460028 REVERSE LENGTH=428;AT2G22250.3 | Symbols: ATAAT, AAT, MEE17 | aspartate aminotransferase | chr2:9458011-9460297 REVERSE LENGTH=475;AT2G22250.2 | Symbols: ATAAT, AA	AT2G22250.1;AT2G22250.3;AT2G22250.2	AT2G22250.1;AT2G22250.3;AT2G22250.2	9	9	25.5	0	74.675	43	24.8981	25.0587	25.3059	25.0337	25.0741	0.169855	3.02344		1	0.480568		0.337667	4		25.2587	24.97	24.8913	23.2541	24.5935	0.906833	2.54287		1	4		NaN	NaN	22.0507	NaN	22.0507	NaN	1		7240300	8814000	6970100	9016500	5610000	2910200	4897300	1126600
AT2G37710.1 | Symbols: RLK | receptor lectin kinase | chr2:15814934-15816961 REVERSE LENGTH=675	AT2G37710.1	AT2G37710.1	5	5	11.7	0	35.543	16	24.3482	24.478	24.4401	25.7228	24.7473	0.652607	3.01646	+	0.003642	2.28024	+	0.0125071	4		22.1411	22.7929	NaN	NaN	22.467	0.460864	0.736227		0.165625	2		NaN	NaN	21.6209	21.8407	21.7308	0.155405	2		2740900	3525500	4361300	6231200	360030	459540	0	0
AT5G19760.1 | Symbols: | Mitochondrial substrate carrier family protein | chr5:6679591-6681845 REVERSE LENGTH=298	AT5G19760.1	AT5G19760.1	14	14	64.1	0	263.82	133	28.2927	28.2387	28.0486	28.0396	28.1549	0.129864	3.01506	+	7.15755e-05	1.4835	+	0.000948817	4		27.238	26.2355	26.3242	26.8879	26.6714	0.47554	1.53156	+	0.00752669	4		24.9875	24.9918	24.5709	26.0092	25.1398	0.612241	4		66355000	77964000	71871000	65584000	33627000	10307000	14309000	10318000
AT3G20000.1 | Symbols: TOM40 | translocase of the outer mitochondrial membrane 40 | chr3:6967685-6970247 FORWARD LENGTH=309	AT3G20000.1	AT3G20000.1	9	9	40.1	0	63.23	29	25.6597	26.7123	25.1037	25.4044	25.72	0.699454	3.00649	+	0.00512492	1.44312		0.0210187	4		24.5439	24.2938	23.9929	NaN	24.2769	0.275895	1.56337	+	0.00926329	3		22.928	22.499	NaN	NaN	22.7135	0.303316	2		20137000	23965000	11362000	17032000	4834900	2372700	1457300	0
AT3G52730.1 | Symbols: | ubiquinol-cytochrome C reductase UQCRX/QCR9-like family protein | chr3:19543146-19544167 REVERSE LENGTH=72	AT3G52730.1	AT3G52730.1	3	3	31.9	0	25.401	23	26.7165	26.5071	26.6764	26.1588	26.5147	0.254025	3.00098	+	9.58229e-05	1.18464	+	0.00962632	4		25.3289	25.7719	25.709	24.5104	25.3301	0.580397	1.81634	+	0.0140236	4		23.5355	NaN	23.4919	NaN	23.5137	0.0308326	2		97343000	98492000	98764000	78673000	36494000	27475000	29689000	10376000
AT4G25080.4 | Symbols: CHLM | magnesium-protoporphyrin IX methyltransferase | chr4:12877216-12878128 FORWARD LENGTH=245;AT4G25080.5 | Symbols: CHLM | magnesium-protoporphyrin IX methyltransferase | chr4:12877015-12878128 FORWARD LENGTH=312;AT4G25080.3 | Sy	AT4G25080.4;AT4G25080.5;AT4G25080.3;AT4G25080.2;AT4G25080.1	AT4G25080.4;AT4G25080.5;AT4G25080.3;AT4G25080.2;AT4G25080.1	8	8	32.7	0	59.935	29	24.6368	23.7391	24.935	25.0149	24.5815	0.584661	2.99786		1	0.138643		0.741423	4		24.8062	24.0057	24.5166	NaN	24.4428	0.405285	2.85921		1	3		NaN	21.5836	NaN	NaN	21.5836	NaN	1		6837000	6133000	6385200	8084000	4000000	1121700	3726000	427700
AT4G02450.2 | Symbols: | HSP20-like chaperones superfamily protein | chr4:1073987-1075765 REVERSE LENGTH=240;AT4G02450.1 | Symbols: | HSP20-like chaperones superfamily protein | chr4:1073987-1075765 REVERSE LENGTH=241	AT4G02450.2;AT4G02450.1	AT4G02450.2;AT4G02450.1	6	6	30	0	48.117	16	25.3363	25.1472	25.5226	26.1924	25.5496	0.455072	2.98808	+	0.00462113	2.9556	+	0.000134272	4		22.6239	22.4139	22.7443	NaN	22.594	0.167169	0.0324745		0.952027	3		23.2073	NaN	NaN	21.9158	22.5616	0.913189	2		17994000	20687000	25779000	37195000	2496100	1501600	2054700	0
AT3G09820.1 | Symbols: ADK1, ATADK1 | adenosine kinase 1 | chr3:3012122-3014624 FORWARD LENGTH=344;AT3G09820.2 | Symbols: ADK1 | adenosine kinase 1 | chr3:3012645-3014624 FORWARD LENGTH=302	AT3G09820.1;AT3G09820.2	AT3G09820.1;AT3G09820.2	9	3	33.7	0	85.181	41	25.9495	25.998	26.0497	25.7967	25.9485	0.109116	2.98316	+	0.00119536	2.17497	+	0.00117412	4		24.6786	23.199	24.088	23.1283	23.7735	0.74486	0.808182		0.250668	4		24.4711	22.7853	22.2471	22.3577	22.9653	1.03035	4		13362000	15300000	12667000	17377000	7097800	1228700	2443500	1238200
AT1G06950.1 | Symbols: ATTIC110, TIC110 | translocon at the inner envelope membrane of chloroplasts 110 | chr1:2130303-2135563 REVERSE LENGTH=1016	AT1G06950.1	AT1G06950.1	42	42	48.7	0	323.31	254	29.5283	29.2198	29.4077	29.5168	29.4181	0.142961	2.97262	+	0.000245882	0.199402		0.463355	4		29.0902	29.6097	29.5939	28.5811	29.2187	0.488794	2.77321	+	0.000837476	4		26.6988	26.2172	25.5396	27.3264	26.4455	0.755616	4		98533000	50742000	48889000	61658000	30493000	23504000	29298000	16183000
AT1G24300.2 | Symbols: | GYF domain-containing protein | chr1:8614515-8620420 REVERSE LENGTH=1490;AT1G24300.1 | Symbols: | GYF domain-containing protein | chr1:8614515-8620420 REVERSE LENGTH=1495	AT1G24300.2;AT1G24300.1	AT1G24300.2;AT1G24300.1	8	5	9.1	0	105.17	15	23.2781	24.9289	24.5607	23.072	23.9599	0.92251	2.95131	+	0.00477967	23.9599	!	1	4		NaN	NaN	NaN	NaN		NaN	-21.0086		1	0		NaN	20.3688	21.4708	21.1862	21.0086	0.572082	3		588180	980150	1100500	1272500	0	0	0	0
AT4G33090.1 | Symbols: APM1, ATAPM1 | aminopeptidase M1 | chr4:15965915-15970418 REVERSE LENGTH=879	AT4G33090.1	AT4G33090.1	12	12	16	0	84.933	49	24.3781	24.595	25.2383	24.7453	24.7392	0.365315	2.92429	+	0.00139805	0.234146		0.827842	4		25.9692	24.7923	25.7017	21.557	24.505	2.02889	2.69014		0.156011	4		NaN	NaN	21.4069	22.2229	21.8149	0.577053	2		1441900	2179900	2726300	3296400	3590300	1026200	2382300	143160
AT2G27530.2 | Symbols: PGY1 | Ribosomal protein L1p/L10e family | chr2:11763443-11764570 REVERSE LENGTH=216;AT2G27530.1 | Symbols: PGY1 | Ribosomal protein L1p/L10e family | chr2:11763443-11764570 REVERSE LENGTH=216	AT2G27530.2;AT2G27530.1	AT2G27530.2;AT2G27530.1	6	3	28.2	0	42.964	40	27.0559	26.1485	26.5214	26.0644	26.4475	0.451593	2.91259	+	0.000506331	2.82711	+	0.00179291	4		24.4848	22.9869	24.3994	22.6105	23.6204	0.96182	0.0854797		0.892152	4		22.4659	23.9383	23.667	24.0685	23.5349	0.732033	4		43857000	37449000	39730000	35376000	11176000	1512900	4149100	1562400
AT1G72750.1 | Symbols: ATTIM23-2, TIM23-2 | translocase inner membrane subunit 23-2 | chr1:27383577-27384143 FORWARD LENGTH=188	AT1G72750.1	AT1G72750.1	4	4	31.4	0	59.47	22	25.0265	25.4528	25.3671	25.5148	25.3403	0.217789	2.90391	+	0.000183485	0.931767		0.119008	4		24.4354	24.9495	25.2552	22.994	24.4085	1.00185	1.97214	+	0.0288331	4		21.8167	22.8608	22.6315	NaN	22.4364	0.548713	3		16844000	24252000	21083000	25801000	8939600	4084000	11273000	4353200
AT5G46800.1 | Symbols: BOU | Mitochondrial substrate carrier family protein | chr5:18988779-18989810 REVERSE LENGTH=300	AT5G46800.1	AT5G46800.1	15	15	48.7	0	274.45	145	28.0666	28.2028	28.5214	28.9144	28.4263	0.377085	2.90066	+	0.00173683	0.201338		0.390368	4		28.5324	28.0537	28.0932	28.2206	28.225	0.216961	2.69932	+	0.00201855	4		24.1881	26.659	25.611	25.6445	25.5256	1.01567	4		81270000	110340000	99975000	169780000	78389000	27924000	51648000	64337000
AT1G15140.3 | Symbols: | FAD/NAD(P)-binding oxidoreductase | chr1:5210642-5212137 REVERSE LENGTH=271;AT1G15140.2 | Symbols: | FAD/NAD(P)-binding oxidoreductase | chr1:5210642-5212137 REVERSE LENGTH=271;AT1G15140.1 | Symbols: | FAD/NAD(P)-binding oxidore	AT1G15140.3;AT1G15140.2;AT1G15140.1	AT1G15140.3;AT1G15140.2;AT1G15140.1	5	5	16.2	0	30.141	13	24.7668	24.1564	24.6805	25.3618	24.7414	0.493789	2.89257	+	0.000261627	1.54723	+	0.00811254	4		23.12	23.6771	22.7852	NaN	23.1941	0.450535	1.34534	+	0.0106571	3		21.9916	21.9953	21.5595	NaN	21.8488	0.250545	3		9256700	9532200	8175900	12792000	2006600	3671500	1309500	0
AT5G04130.1 | Symbols: GYRB2 | DNA GYRASE B2 | chr5:1122084-1128031 REVERSE LENGTH=732;AT5G04130.2 | Symbols: | DNA GYRASE B2 | chr5:1123729-1128031 REVERSE LENGTH=519	AT5G04130.1;AT5G04130.2	AT5G04130.1;AT5G04130.2	10	3	18	0	70.482	26	24.2795	23.769	24.6548	24.6111	24.3286	0.408987	2.88811	+	0.00077913	0.582651		0.223305	4		23.8261	23.9444	24.5074	22.7059	23.746	0.754359	2.30546	+	0.0155358	4		21.3285	21.5525	NaN	NaN	21.4405	0.158383	2		2008200	2172800	2856600	3250600	1469900	604820	1132900	92317
AT1G22280.1 | Symbols: PAPP2C | phytochrome-associated protein phosphatase type 2C | chr1:7874236-7875496 FORWARD LENGTH=281;AT1G22280.3 | Symbols: PAPP2C | phytochrome-associated protein phosphatase type 2C | chr1:7874236-7875496 FORWARD LENGTH=287;AT1G22	AT1G22280.1;AT1G22280.3;AT1G22280.2	AT1G22280.1;AT1G22280.3;AT1G22280.2	7	7	30.6	0	44.006	18	24.1827	24.4149	24.2094	23.1298	23.9842	0.578971	2.84138	+	0.000471574	0.598246		0.141774	4		23.3715	23.3503	23.4361	NaN	23.3859	0.0446782	2.24314	+	2.29513e-05	3		21.0613	21.0328	NaN	21.3343	21.1428	0.166495	3		5125400	6028200	6195400	3595200	1309600	668950	1300700	0
AT5G66420.2 | Symbols: | LOCATED IN: cellular_component unknown;EXPRESSED IN: 23 plant structures;EXPRESSED DURING: 13 growth stages;CONTAINS InterPro DOMAIN/s: Uncharacterised conserved protein UCP033271 (InterPro:IPR008322), TIM-barrel signal transdu	AT5G66420.2;AT5G66420.1	AT5G66420.2;AT5G66420.1	15	15	33	0	161.92	52	25.8243	25.7692	25.7113	24.741	25.5114	0.515701	2.83036	+	0.00340871	-1.11729		0.029062	4		26.4766	27.2844	26.8578	25.8961	26.6287	0.589455	3.94765	+	0.000715961	4		23.656	23.5317	22.1272	21.4094	22.6811	1.09514	4		4116700	4477100	4173600	4806100	6938500	6089500	5556500	4912500
AT1G55160.2 | Symbols: | unknown protein;FUNCTIONS IN: molecular_function unknown;INVOLVED IN: biological_process unknown;LOCATED IN: mitochondrion, plastid;EXPRESSED IN: 22 plant structures;EXPRESSED DURING: 13 growth stages;BEST Arabidopsis thalia	AT1G55160.2;AT1G55160.1;AT1G55160.3	AT1G55160.2;AT1G55160.1;AT1G55160.3	1	1	10.2	0.0026123	8.7062	2	22.2746	23.7206	23.503	21.8364	22.8336	0.920459	2.82535	+	0.0151771	1.73029		0.0248998	4		NaN	21.0251	21.2046	21.0804	21.1033	0.0918898	1.09506	+	0.00194934	3		19.8993	20.1173	NaN	NaN	20.0083	0.154177	2		6435200	7944400	6298700	4815900	0	869770	1317200	1397700
AT2G44120.1 | Symbols: | Ribosomal protein L30/L7 family protein | chr2:18249227-18250402 REVERSE LENGTH=242;AT2G44120.2 | Symbols: | Ribosomal protein L30/L7 family protein | chr2:18249227-18250417 REVERSE LENGTH=247;AT3G13580.3 | Symbols: | Ribosomal	AT2G44120.1;AT2G44120.2;AT3G13580.3;AT3G13580.2;AT3G13580.1;AT2G01250.2	AT2G44120.1;AT2G44120.2;AT3G13580.3;AT3G13580.2;AT3G13580.1	8	5	43	0	115.19	30	25.4367	26.2827	25.2494	25.6947	25.6659	0.449919	2.78367	+	0.000168592	2.50914	+	0.00212406	4		24.2645	22.9311	22.1777	23.2536	23.1567	0.865242	0.274527		0.602586	4		22.4565	23.3277	22.4417	23.3028	22.8822	0.500217	4		12816000	19837000	13196000	18369000	3937700	957790	603310	1400700
AT5G60790.1 | Symbols: ATGCN1, GCN1 | ABC transporter family protein | chr5:24453760-24455767 REVERSE LENGTH=595	AT5G60790.1	AT5G60790.1	13	13	30.8	0	134.6	53	24.6439	24.9869	25.3184	25.4437	25.0982	0.358988	2.77774	+	0.00198855	0.542442		0.203416	4		25.02	24.8029	24.8394	23.5609	24.5558	0.670011	2.2353	+	0.0100217	4		22.6488	20.8355	22.7619	23.0359	22.3205	1.00329	4		3819600	4336300	5012400	7193400	3521700	2493300	2507200	1063500
AT3G29320.1 | Symbols: | Glycosyl transferase, family 35 | chr3:11252871-11257587 FORWARD LENGTH=962	AT3G29320.1	AT3G29320.1	30	29	43.9	0	323.31	123	27.3029	27.3017	26.9374	26.5367	27.0197	0.365077	2.771	+	0.00485785	-0.590506		0.243046	4		27.3745	27.6593	28.7089	26.6982	27.6102	0.836025	3.36151	+	0.00393722	4		25.3089	25.2897	23.0118	23.3844	24.2487	1.22265	4		10434000	12665000	8779600	7181500	14760000	10629000	14070000	8339700
AT4G24750.1 | Symbols: | Rhodanese/Cell cycle control phosphatase superfamily protein | chr4:12758422-12760749 REVERSE LENGTH=292	AT4G24750.1	AT4G24750.1	3	3	20.9	0	39.174	21	25.3373	25.1999	25.3751	25.404	25.3291	0.0903471	2.75307	+	0.000189396	0.875751	+	0.00927301	4		24.6748	24.2337	24.9649	23.9399	24.4533	0.455539	1.87731	+	0.00461135	4		23.2354	22.2717	NaN	22.2209	22.576	0.571649	3		10957000	11526000	11466000	17988000	10024000	4583100	8158600	4053500
AT1G18500.1 | Symbols: MAML-4, IPMS1 | methylthioalkylmalate synthase-like 4 | chr1:6369347-6372861 FORWARD LENGTH=631	AT1G18500.1;AT5G23010.1	AT1G18500.1	17	7	41.8	0	175.99	69	25.9601	25.4322	26.3233	26.4288	26.0361	0.449859	2.74319		1	0.341526		0.286917	4		25.6582	25.9222	26.0152	25.1827	25.6946	0.373247	2.40166		1	4		23.2929	NaN	NaN	NaN	23.2929	NaN	1		6530700	7647500	9380900	11183000	3938200	3037100	5039100	1978600
AT4G29130.1 | Symbols: ATHXK1, GIN2, HXK1 | hexokinase 1 | chr4:14352338-14354865 REVERSE LENGTH=496	AT4G29130.1;AT2G19860.2;AT2G19860.1	AT4G29130.1	13	13	42.1	0	121.71	55	26.0555	25.8074	25.9332	25.4347	25.8077	0.268531	2.74137	+	1.90661e-06	0.522661		0.125847	4		25.3634	25.591	25.662	24.5237	25.285	0.523276	2.21871	+	0.00018059	4		22.8616	23.1348	23.1931	23.0758	23.0663	0.144656	4		11735000	10190000	11090000	9892400	6264800	4163500	5136800	5436100
AT4G23650.1 | Symbols: CDPK6, CPK3 | calcium-dependent protein kinase 6 | chr4:12324967-12327415 REVERSE LENGTH=529	AT4G23650.1	AT4G23650.1	10	10	23.6	0	120.97	30	25.9372	25.6154	25.8117	25.6285	25.7482	0.15461	2.73944		1	2.64331		0.0572067	4		23.9739	24.7856	23.8679	19.7923	23.1049	2.24613	0.0961361		1	4		23.0088	NaN	NaN	NaN	23.0088	NaN	1		7946600	6474600	6543900	6840100	2876300	2908600	3230300	34478
AT5G63510.1 | Symbols: GAMMA CAL1 | gamma carbonic anhydrase like 1 | chr5:25424054-25425612 FORWARD LENGTH=252;AT3G48680.1 | Symbols: GAMMA CAL2 | gamma carbonic anhydrase-like 2 | chr3:18035107-18036773 FORWARD LENGTH=256;AT5G63510.2 | Symbols: GAMMA CAL	AT5G63510.1;AT3G48680.1;AT5G63510.2	AT5G63510.1;AT3G48680.1;AT5G63510.2	4	4	14.7	0	25.532	11	25.8536	24.9068	25.906	24.932	25.3996	0.554988	2.72746	+	0.000427232	2.69803	+	0.0032689	4		22.872	NaN	NaN	22.5312	22.7016	0.241044	0.0294304		0.847973	2		22.5909	22.7547	22.6709	NaN	22.6722	0.0819007	3		15201000	8310100	16337000	14258000	1473000	0	0	1192000
AT5G15090.2 | Symbols: VDAC3 | voltage dependent anion channel 3 | chr5:4889641-4891389 REVERSE LENGTH=274;AT5G15090.1 | Symbols: VDAC3, ATVDAC3 | voltage dependent anion channel 3 | chr5:4889641-4891389 REVERSE LENGTH=274	AT5G15090.2;AT5G15090.1	AT5G15090.2;AT5G15090.1	9	6	43.4	0	123.19	47	26.627	27.268	26.4716	27.05	26.8542	0.368592	2.7179	+	0.00030487	1.05243		0.0316516	4		26.2744	25.6023	26.3728	24.9575	25.8017	0.658804	1.66547	+	0.0107041	4		24.8842	24.0432	24.2636	23.3541	24.1363	0.631439	4		38748000	43171000	28830000	39659000	19065000	7797500	13986000	5332100
AT5G54500.1 | Symbols: FQR1 | flavodoxin-like quinone reductase 1 | chr5:22124674-22126256 FORWARD LENGTH=204;AT4G27270.1 | Symbols: | Quinone reductase family protein | chr4:13661458-13663243 REVERSE LENGTH=205;AT5G54500.2 | Symbols: FQR1 | flavodoxin-li	AT5G54500.1;AT4G27270.1;AT5G54500.2	AT5G54500.1;AT4G27270.1;AT5G54500.2	3	3	20.6	0	23.119	16	25.291	25.6261	25.1408	25.3913	25.3623	0.203816	2.71748	+	6.2863e-06	1.2372		0.0172087	4		24.7403	24.2957	24.3975	23.0668	24.1251	0.730693	1.48028	+	0.00972108	4		23.0267	22.4339	22.7616	22.357	22.6448	0.30921	4		15683000	25681000	15099000	19463000	7662400	5150100	4466800	2297800
AT5G64860.1 | Symbols: DPE1 | disproportionating enzyme | chr5:25925373-25928788 REVERSE LENGTH=576	AT5G64860.1	AT5G64860.1	6	6	16	0	48.077	16	25.611	25.3339	24.5095	24.4127	24.9668	0.596081	2.70375	+	0.00142871	1.04495		0.0557839	4		23.3019	24.6976	24.2151	23.4728	23.9218	0.65159	1.6588	+	0.0145991	4		22.6569	NaN	21.7094	22.4229	22.263	0.493573	3		10947000	11556000	6091700	4210700	2788000	1083100	903310	1126600
AT1G47260.1 | Symbols: APFI, GAMMA CA2 | gamma carbonic anhydrase 2 | chr1:17321384-17323347 REVERSE LENGTH=278	AT1G47260.1	AT1G47260.1	5	4	29.5	0	51.251	14	25.3686	25.513	24.0444	24.7987	24.9312	0.666813	2.69654	+	0.00613704	0.992849		1	4		23.9383	NaN	NaN	NaN	23.9383	NaN	1.70369		1	1		22.3974	22.0719	NaN	NaN	22.2346	0.230142	2		11153000	13646000	2214400	6391700	2997400	0	0	0
AT5G36230.1 | Symbols: | ARM repeat superfamily protein | chr5:14273519-14276773 FORWARD LENGTH=411	AT5G36230.1;AT5G54730.1	AT5G36230.1	9	6	33.1	0	186.64	32	25.3137	25.3872	25.7038	25.8351	25.5599	0.249583	2.6918	+	0.000349612	0.411196		0.0727437	4		25.4897	25.246	25.0323	24.827	25.1488	0.28446	2.2806	+	0.000881729	4		22.2247	NaN	23.066	23.3138	22.8681	0.570881	3		6875800	9563400	9523400	8212500	4857600	3331600	3820700	2083300
AT1G03860.3 | Symbols: ATPHB2, PHB2 | prohibitin 2 | chr1:979611-981157 REVERSE LENGTH=286;AT1G03860.1 | Symbols: ATPHB2, PHB2 | prohibitin 2 | chr1:979611-981157 REVERSE LENGTH=286;AT1G03860.2 | Symbols: ATPHB2, PHB2 | prohibitin 2 | chr1:979611-980870 RE	AT1G03860.3;AT1G03860.1;AT1G03860.2;AT4G28510.1	AT1G03860.3;AT1G03860.1;AT1G03860.2	4	2	21	0	30.861	16	23.7606	23.7256	23.1587	23.5246	23.5424	0.276112	2.68461	+	0.000823609	2.13892	+	0.00354166	4		21.5587	22.1003	20.5513	NaN	21.4034	0.786085	0.545696		0.456679	3		21.2041	NaN	NaN	20.5114	20.8577	0.489773	2		3494400	4402500	2686500	3794700	501840	410270	96617	0
AT5G54270.1 | Symbols: LHCB3, LHCB3*1 | light-harvesting chlorophyll B-binding protein 3 | chr5:22038424-22039383 FORWARD LENGTH=265	AT5G54270.1	AT5G54270.1	8	7	53.2	0	207.54	51	28.8125	27.9233	28.237	28.2571	28.3075	0.369739	2.66688	+	2.83317e-05	0.68338		0.141711	4		27.7106	28.1283	28.0746	26.5829	27.6241	0.718511	1.9835	+	0.00218671	4		25.2743	25.9877	25.6408	25.6597	25.6406	0.291534	4		209550000	153860000	150280000	177450000	77173000	63363000	70342000	33558000
AT4G22890.3 | Symbols: PGR5-LIKE A | PGR5-LIKE A | chr4:12007157-12009175 FORWARD LENGTH=324;AT4G22890.2 | Symbols: PGR5-LIKE A | PGR5-LIKE A | chr4:12007157-12009175 FORWARD LENGTH=324;AT4G22890.1 | Symbols: PGR5-LIKE A | PGR5-LIKE A | chr4:12007157-12009	AT4G22890.3;AT4G22890.2;AT4G22890.1;AT4G22890.4;AT4G22890.5	AT4G22890.3;AT4G22890.2;AT4G22890.1;AT4G22890.4;AT4G22890.5	12	11	48.1	0	323.31	122	28.6144	28.6114	28.3885	28.5056	28.53	0.107054	2.66555	+	0.00010834	0.13195		0.142551	4		28.2381	28.4123	28.4344	28.5072	28.398	0.114047	2.5336	+	0.000145849	4		25.1951	26.1438	25.5973	26.5215	25.8644	0.585669	4		124020000	135920000	127350000	150620000	87198000	46404000	77761000	53105000
AT5G08280.1 | Symbols: HEMC | hydroxymethylbilane synthase | chr5:2663763-2665596 REVERSE LENGTH=382	AT5G08280.1	AT5G08280.1	13	13	35.6	0	88.878	34	25.6647	25.195	25.0175	24.7315	25.1522	0.391379	2.62332	+	0.00613853	2.33135	+	0.00183592	4		23.5115	22.7163	22.2348	NaN	22.8208	0.644732	0.291969		0.710873	3		23.3979	22.8889	NaN	21.2998	22.5289	1.09443	3		6497900	6877300	5129600	6448300	1063000	658680	949640	0
AT1G15820.1 | Symbols: LHCB6, CP24 | light harvesting complex photosystem II subunit 6 | chr1:5446685-5447676 REVERSE LENGTH=258	AT1G15820.1	AT1G15820.1	12	12	44.2	0	323.31	210	31.9195	31.3163	31.5085	30.8046	31.3872	0.462777	2.6167	+	4.26046e-05	0.578541		0.136616	4		30.6139	31.4538	30.869	30.2981	30.8087	0.489375	2.03816	+	0.000229842	4		29.0224	28.6018	28.7216	28.7364	28.7705	0.17839	4		1227700000	1090200000	904840000	697630000	490060000	338610000	419340000	238640000
AT5G60600.1 | Symbols: GCPE, ISPG, CSB3, CLB4, HDS | 4-hydroxy-3-methylbut-2-enyl diphosphate synthase | chr5:24359447-24363274 FORWARD LENGTH=741;AT5G60600.2 | Symbols: GCPE, ISPG, CSB3, CLB4, HDS | 4-hydroxy-3-methylbut-2-enyl diphosphate synthase | chr5	AT5G60600.1;AT5G60600.2;AT5G60600.3	AT5G60600.1;AT5G60600.2;AT5G60600.3	24	24	39.8	0	237.78	92	26.8037	26.2167	26.6418	24.2168	25.9698	1.19455	2.59661		0.0583796	0.456493		0.825487	4		27.6415	27.5112	27.0433	19.8571	25.5133	3.77954	2.14012		0.349635	4		25.2826	22.8797	20.9786	24.3517	23.3731	1.87802	4		11891000	9695400	11505000	2913000	15494000	7296600	6498900	29407
AT4G26270.1 | Symbols: PFK3 | phosphofructokinase 3 | chr4:13301094-13304030 REVERSE LENGTH=489	AT4G26270.1	AT4G26270.1	8	3	20.9	0	53.346	25	23.5211	24.3692	23.9394	23.7812	23.9027	0.355603	2.5908		1	3.39264		1	4		20.5101	NaN	NaN	NaN	20.5101	NaN	-0.801838		1	1		NaN	21.3119	NaN	NaN	21.3119	NaN	1		2204500	2864000	2435600	2136600	105510	0	0	0
AT1G69830.1 | Symbols: ATAMY3, AMY3 | alpha-amylase-like 3 | chr1:26288518-26293003 REVERSE LENGTH=887	AT1G69830.1	AT1G69830.1	31	31	39.2	0	258.76	155	27.8495	27.8128	27.9448	27.7621	27.8423	0.0771551	2.56268	+	0.000620038	0.0636597		0.916147	4		28.0919	28.667	28.2748	26.0809	27.7786	1.15699	2.49902	+	0.0116584	4		26.386	24.5847	24.9267	25.221	25.2796	0.782088	4		17097000	19992000	20589000	19464000	18081000	13957000	15388000	4000100
AT1G54780.1 | Symbols: TLP18.3 | thylakoid lumen 18.3 kDa protein | chr1:20439533-20440953 FORWARD LENGTH=285	AT1G54780.1	AT1G54780.1	7	7	20.4	0	62.087	50	26.2131	26.1969	25.8816	26.1621	26.1134	0.156035	2.55192	+	1.60669e-05	-0.0838299		0.775619	4		25.8688	26.4992	26.7919	25.6292	26.1973	0.540179	2.63575	+	0.000602145	4		NaN	23.3366	23.4974	23.8505	23.5615	0.262889	3		13656000	16550000	18724000	18879000	11665000	12287000	20434000	7192700
AT5G40810.2 | Symbols: | Cytochrome C1 family | chr5:16340670-16342327 FORWARD LENGTH=260;AT5G40810.1 | Symbols: | Cytochrome C1 family | chr5:16340200-16342327 FORWARD LENGTH=307	AT5G40810.2;AT5G40810.1	AT5G40810.2;AT5G40810.1	6	3	42.7	0	48.507	24	25.0236	25.326	24.9455	24.1013	24.8491	0.524869	2.54914	+	0.000543676	1.08765		0.0353076	4		24.1727	24.3933	23.2273	23.2525	23.7614	0.609006	1.46148	+	0.0112239	4		22.0929	22.312	22.4949	NaN	22.2999	0.201289	3		13817000	14971000	12038000	10273000	5166900	1953100	2433500	2761900
AT2G34430.1 | Symbols: LHB1B1, LHCB1.4 | light-harvesting chlorophyll-protein complex II subunit B1 | chr2:14524818-14525618 FORWARD LENGTH=266	AT2G34430.1	AT2G34430.1	14	2	83.5	0	323.31	292	31.4828	31.2473	31.416	31.6989	31.4613	0.186849	2.54355	+	1.10244e-05	0.27339		0.179077	4		31.3168	30.7388	31.266	31.43	31.1879	0.307112	2.27016	+	5.7034e-05	4		29.2197	28.9919	29.0166	28.4427	28.9177	0.332741	4		1372600000	1363400000	1414500000	1725800000	1042800000	548920000	811470000	735180000
AT4G01310.1 | Symbols: | Ribosomal L5P family protein | chr4:544166-545480 REVERSE LENGTH=262	AT4G01310.1	AT4G01310.1	10	10	41.2	0	87.779	49	25.3879	25.8833	25.6727	25.3579	25.5754	0.24947	2.53802	+	0.00512322	1.63958		0.0761364	4		24.7732	24.993	24.2621	21.7152	23.9359	1.51177	0.898441		0.381432	4		24.047	24.0271	22.0982	21.9774	23.0374	1.15534	4		7855800	13950000	8598300	7689600	5579400	3307700	3052300	451390
AT3G10920.2 | Symbols: MSD1 | manganese superoxide dismutase 1 | chr3:3418015-3419581 FORWARD LENGTH=230;AT3G10920.1 | Symbols: MSD1, MEE33, ATMSD1 | manganese superoxide dismutase 1 | chr3:3418015-3419581 FORWARD LENGTH=231	AT3G10920.2;AT3G10920.1	AT3G10920.2;AT3G10920.1	8	8	44.3	0	254.1	76	27.6315	27.724	27.2032	26.9869	27.3864	0.349856	2.53687	+	0.00339098	1.08518		0.191553	4		26.999	27.1446	26.904	24.1572	26.3012	1.43278	1.45169		0.150521	4		25.6877	25.2953	23.3616	25.0535	24.8495	1.02579	4		72729000	109310000	74804000	72144000	41004000	26324000	27252000	3081600
AT3G17910.1 | Symbols: SURF1 | Surfeit locus 1 cytochrome c oxidase biogenesis protein | chr3:6133581-6136053 FORWARD LENGTH=354	AT3G17910.1	AT3G17910.1	1	1	5.6	0	13.243	3	21.9828	22.759	22.5681	22.0565	22.3416	0.381044	2.52399		1	1.11709	+	0.0111553	4		21.048	21.6391	20.9865	NaN	21.2245	0.360315	1.4069		1	3		NaN	NaN	NaN	19.8176	19.8176	NaN	1		1079200	1381300	1115600	843390	384620	389230	267610	0
AT4G01050.1 | Symbols: TROL | thylakoid rhodanese-like | chr4:455874-458175 FORWARD LENGTH=466	AT4G01050.1	AT4G01050.1	6	6	13.5	0	67.534	33	26.2159	25.4391	25.1596	25.569	25.5959	0.447236	2.5209	+	2.9858e-05	0.427753		0.112107	4		25.2156	25.2334	25.2149	25.0088	25.1682	0.1066	2.09315	+	2.77156e-08	4		23.0369	23.1301	23.0506	23.0825	23.075	0.0413908	4		10536000	11491000	8644900	10131000	4906200	2464100	6177500	5566600
ATMG00640.1 | Symbols: ORF25 | hydrogen ion transporting ATP synthases, rotational mechanism;zinc ion binding | chrM:188084-188662 REVERSE LENGTH=192	ATMG00640.1;AT3G47180.1	ATMG00640.1	7	7	27.6	0	47.603	49	25.2667	24.9757	25.3103	24.8151	25.0919	0.236924	2.51361	+	0.00249274	1.12503	+	0.00843827	4		24.6891	23.5988	24.0501	23.5297	23.9669	0.533889	1.38857		0.0473249	4		21.4758	23.3264	23.4789	22.0323	22.5783	0.980532	4		16223000	16944000	15742000	14412000	10466000	2270700	5028000	1899100
AT3G26520.1 | Symbols: TIP2, SITIP, GAMMA-TIP2, TIP1;2 | tonoplast intrinsic protein 2 | chr3:9722770-9723703 REVERSE LENGTH=253	AT3G26520.1	AT3G26520.1	2	2	17	0	55.338	26	26.9457	27.1094	26.816	26.5803	26.8629	0.223351	2.49507	+	3.58089e-06	0.379719		0.306412	4		27.0037	25.6913	26.2313	27.0064	26.4831	0.641659	2.11535	+	0.000773597	4		24.3334	24.5589	24.0812	24.4976	24.3678	0.213452	4		222440000	307650000	241970000	216640000	212240000	42076000	93881000	149780000
AT2G29350.2 | Symbols: SAG13 | senescence-associated gene 13 | chr2:12601036-12601992 FORWARD LENGTH=225;AT2G29350.3 | Symbols: SAG13 | senescence-associated gene 13 | chr2:12601255-12602222 FORWARD LENGTH=231;AT2G29290.1 | Symbols: | NAD(P)-binding Rossm	AT2G29350.2;AT2G29350.3;AT2G29290.1;AT2G29290.2;AT5G06060.1;AT2G29370.1;AT2G29350.1;AT2G29360.1	AT2G29350.2;AT2G29350.3;AT2G29290.1;AT2G29290.2;AT5G06060.1;AT2G29370.1;AT2G29350.1;AT2G29360.1	1	1	5.3	0.0021858	10.822	7	23.7999	23.1894	23.5005	22.82	23.3274	0.420193	2.48866		1	2.05829	+	0.000896812	4		21.6106	21.2198	20.977	NaN	21.2691	0.319655	0.430368		1	3		20.8388	NaN	NaN	NaN	20.8388	NaN	1		4574000	3558900	4070300	3670800	847940	379010	402520	0
AT3G61430.2 | Symbols: PIP1A, ATPIP1, PIP1, PIP1;1 | plasma membrane intrinsic protein 1A | chr3:22733657-22735113 FORWARD LENGTH=286;AT3G61430.1 | Symbols: PIP1A, ATPIP1, PIP1, PIP1;1 | plasma membrane intrinsic protein 1A | chr3:22733657-22735113 FORWARD	AT3G61430.2;AT3G61430.1	AT3G61430.2;AT3G61430.1	6	1	37.4	0	196.68	52	25.2126	25.4367	26.0836	26.2553	25.7471	0.501182	2.48728	+	0.023623	-1.20471		0.0158436	4		27.0481	26.1916	27.3591	27.2083	26.9518	0.522432	3.69199	+	0.00644165	4		NaN	24.2222	22.2974	NaN	23.2598	1.36105	2		17313000	23519000	39495000	38457000	80203000	22383000	50102000	20655000
AT1G09932.2 | Symbols: | Phosphoglycerate mutase family protein | chr1:3230716-3232924 REVERSE LENGTH=253;AT1G09932.1 | Symbols: | Phosphoglycerate mutase family protein | chr1:3230716-3233027 REVERSE LENGTH=260	AT1G09932.2;AT1G09932.1	AT1G09932.2;AT1G09932.1	5	5	22.5	0	39.713	18	24.3447	24.7134	25.3441	25.1328	24.8837	0.444793	2.48544		1	1.32316		1	4		23.5606	NaN	NaN	NaN	23.5606	NaN	1.16228		1	1		NaN	22.3983	NaN	NaN	22.3983	NaN	1		5089800	12438000	8631400	11862000	462870	0	0	0
AT2G04030.1 | Symbols: CR88, EMB1956, HSP90.5, Hsp88.1, AtHsp90.5 | Chaperone protein htpG family protein | chr2:1281983-1285909 FORWARD LENGTH=780;AT2G04030.2 | Symbols: CR88, Hsp88.1, AtHsp90.5 | Chaperone protein htpG family protein | chr2:1281983-12859	AT2G04030.1;AT2G04030.2	AT2G04030.1;AT2G04030.2	25	23	46.2	0	282.14	114	26.707	26.8635	27.2166	27.1459	26.9832	0.239132	2.45989	+	0.0119157	-0.284113		0.073605	4		27.2084	27.1635	27.4106	27.2869	27.2674	0.108279	2.744	+	0.00695711	4		25.4781	25.108	22.5052	25.0022	24.5234	1.3608	4		11347000	13120000	15328000	17705000	8381600	4447600	7240000	9424800
AT2G34420.1 | Symbols: LHB1B2, LHCB1.5 | photosystem II light harvesting complex gene B1B2 | chr2:14522716-14523513 REVERSE LENGTH=265	AT2G34420.1	AT2G34420.1	14	0	82.3	0	42.737	51	32.4453	32.4394	31.6813	31.8528	32.1047	0.396146	2.45555	+	0.0414123	1.33406	+	0.000914324	4		30.8623	30.9098	30.8226	30.4878	30.7706	0.191909	1.1215		0.227173	4		30.9123	NaN	NaN	28.386	29.6491	1.78635	2		1678900000	1655600000	1234600000	1631400000	570150000	414940000	578310000	446040000
AT3G63460.3 | Symbols: | transducin family protein / WD-40 repeat family protein | chr3:23431009-23437241 REVERSE LENGTH=1094;AT3G63460.1 | Symbols: | transducin family protein / WD-40 repeat family protein | chr3:23431009-23437241 REVERSE LENGTH=1104;AT	AT3G63460.3;AT3G63460.1;AT3G63460.2	AT3G63460.3;AT3G63460.1;AT3G63460.2	13	13	17	0	139.49	66	26.9444	26.7152	26.7571	26.4227	26.7098	0.215823	2.44745	+	0.0210455	0.74527		0.264469	4		26.9098	26.3142	26.414	24.2202	25.9645	1.19169	1.70218		0.133946	4		25.3226	24.9157	24.8732	21.9379	24.2624	1.56283	4		10681000	12546000	9423100	8132000	7590700	2740500	5079600	630070
AT3G60420.1 | Symbols: | Phosphoglycerate mutase family protein | chr3:22334446-22335710 FORWARD LENGTH=270;AT3G60420.2 | Symbols: | Phosphoglycerate mutase family protein | chr3:22334446-22337330 FORWARD LENGTH=350	AT3G60420.1;AT3G60420.2;AT3G60420.3;AT3G60450.1	AT3G60420.1;AT3G60420.2	9	9	39.3	0	73.823	35	25.7833	25.9213	25.6867	25.0159	25.6018	0.402305	2.44608	+	0.000158512	3.29988	+	0.00253431	4		23.4493	23.1417	21.9463	20.6702	22.3019	1.26634	-0.853798		0.248268	4		23.5769	23.3673	22.5968	23.0818	23.1557	0.424294	4		14598000	15625000	14999000	7628600	2593900	1381700	1012700	351080
AT3G47470.1 | Symbols: LHCA4, CAB4 | light-harvesting chlorophyll-protein complex I subunit A4 | chr3:17493622-17494773 REVERSE LENGTH=251	AT3G47470.1	AT3G47470.1	12	12	52.2	0	323.31	175	30.0096	29.4434	29.7585	29.5521	29.6909	0.249426	2.41469	+	1.36589e-05	-0.00773621		0.97019	4		29.6924	29.9232	29.9153	29.2637	29.6987	0.309068	2.42242	+	2.47643e-05	4		27.034	27.0317	27.5082	27.531	27.2762	0.281175	4		439480000	336260000	335160000	306910000	214690000	149730000	204070000	92291000
AT2G47510.2 | Symbols: FUM1 | fumarase 1 | chr2:19498614-19502020 FORWARD LENGTH=492;AT2G47510.1 | Symbols: FUM1 | fumarase 1 | chr2:19498614-19502020 FORWARD LENGTH=492	AT2G47510.2;AT2G47510.1	AT2G47510.2;AT2G47510.1	10	5	29.7	0	121.65	36	25.831	25.6714	25.3754	23.7798	25.1644	0.942201	2.4093	+	0.00895575	1.43678		0.0795246	4		24.4879	23.6121	23.0829	NaN	23.7276	0.709564	0.972527		0.17038	3		23.9496	22.0251	22.3105	22.7353	22.7551	0.848082	4		8184300	9772400	5804000	2702900	2434700	933530	609010	0
AT4G21150.3 | Symbols: HAP6 | ribophorin II (RPN2) family protein | chr4:11278646-11283599 FORWARD LENGTH=691;AT4G21150.1 | Symbols: HAP6 | ribophorin II (RPN2) family protein | chr4:11278646-11283599 FORWARD LENGTH=691;AT4G21150.2 | Symbols: HAP6 | riboph	AT4G21150.3;AT4G21150.1;AT4G21150.2	AT4G21150.3;AT4G21150.1;AT4G21150.2	13	13	23.9	0	121.12	28	25.5857	24.9376	25.3994	25.6965	25.4048	0.334744	2.40269	+	0.00599702	0.549232		0.384228	4		25.5091	24.7967	25.8165	23.2999	24.8556	1.1216	1.85345		0.114505	4		22.3894	NaN	NaN	23.6148	23.0021	0.866501	2		6455100	4717600	4579400	5494100	2608000	660980	2715500	248280
AT1G59870.1 | Symbols: PEN3, PDR8, ATPDR8, ABCG36, ATABCG36 | ABC-2 and Plant PDR ABC-type transporter family protein | chr1:22034661-22039844 FORWARD LENGTH=1469	AT1G59870.1;AT1G15210.1;AT3G16340.1;AT3G16340.2;AT2G36380.1;AT1G66950.1;AT4G15215.1;AT4G15230.1;AT3G30842.1;AT2G26910.1;AT2G29940.1;AT3G53480.1	AT1G59870.1	39	36	26.3	0	295.93	179	27.8803	28.2372	28.0394	27.8495	28.0016	0.177748	2.38699	+	6.95973e-05	1.33772	+	0.013446	4		27.1133	27.0426	26.9602	25.5394	26.6639	0.752241	1.04928		0.0547563	4		24.9439	25.7578	25.9901	25.7667	25.6146	0.459896	4		12937000	19817000	16466000	14245000	8346000	1917700	4392000	1582300
AT2G39730.1 | Symbols: RCA | rubisco activase | chr2:16570951-16573345 REVERSE LENGTH=474;AT2G39730.3 | Symbols: RCA | rubisco activase | chr2:16571174-16573345 REVERSE LENGTH=441	AT2G39730.1;AT2G39730.3	AT2G39730.1;AT2G39730.3	45	2	80.4	0	323.31	2836	35.1988	35.1351	35.3135	35.5706	35.3045	0.192166	2.37964	+	6.74848e-06	0.866409	+	0.00293317	4		34.4275	34.5565	34.7424	34.026	34.4381	0.303631	1.51323	+	0.000291436	4		33.0346	32.6301	32.7978	33.2369	32.9249	0.266123	4		9080800000	10476000000	10075000000	12579000000	4770500000	2942300000	4335900000	2966500000
AT3G07480.1 | Symbols: | 2Fe-2S ferredoxin-like superfamily protein | chr3:2389026-2389505 FORWARD LENGTH=159	AT3G07480.1	AT3G07480.1	5	5	29.6	0	77.988	49	27.5249	27.5623	27.4559	28.2172	27.6901	0.354151	2.37177	+	4.07609e-05	1.00225	+	0.00847553	4		26.74	26.2124	27.1437	26.6553	26.6878	0.381936	1.36952	+	0.00110406	4		25.207	25.5059	24.9884	25.5718	25.3183	0.271244	4		81582000	98760000	74005000	153630000	40437000	13167000	36784000	24085000
AT4G32260.1 | Symbols: | ATPase, F0 complex, subunit B/B, bacterial/chloroplast | chr4:15573859-15574586 REVERSE LENGTH=219	AT4G32260.1	AT4G32260.1	8	8	32.9	0	212.1	75	28.2619	28.287	28.4194	28.0951	28.2658	0.133179	2.369	+	0.00352157	0.414917	+	0.00766709	4		27.8561	27.8176	28.0633	27.6667	27.8509	0.1635	1.95408	+	0.00881092	4		26.7408	26.6446	24.5863	25.6156	25.8968	1.01126	4		99135000	139120000	99661000	121150000	63667000	30044000	43096000	27612000
AT2G41530.1 | Symbols: ATSFGH, SFGH | S-formylglutathione hydrolase | chr2:17323656-17325430 REVERSE LENGTH=284	AT2G41530.1	AT2G41530.1	4	4	16.9	0	25.926	9	23.5847	24.0227	23.0562	23.728	23.5979	0.404537	2.36293		1	1.235		0.0154837	4		22.6501	21.7766	NaN	22.6621	22.3629	0.50782	1.12793		1	3		NaN	NaN	NaN	21.235	21.235	NaN	1		4166500	5724800	1355400	3536600	1011200	307920	0	819800
AT1G15690.1 | Symbols: AVP1, ATAVP3, AVP-3, AtVHP1;1 | Inorganic H pyrophosphatase family protein | chr1:5399115-5402185 FORWARD LENGTH=770;AT1G15690.2 | Symbols: AVP1, ATAVP3, AVP-3, AtVHP1;1 | Inorganic H pyrophosphatase family protein | chr1:5399115-540	AT1G15690.1;AT1G15690.2	AT1G15690.1;AT1G15690.2	7	7	14.3	0	156.55	29	25.7618	25.4515	25.411	24.5619	25.2965	0.514242	2.33263		1	1.73058		0.0234305	4		25.092	22.9379	23.2259	23.008	23.566	1.0247	0.602055		1	4		NaN	NaN	NaN	22.9639	22.9639	NaN	1		6941600	6524300	7985600	5390200	4128400	398220	585980	454680
AT5G23140.1 | Symbols: CLPP2, NCLPP7 | nuclear-encoded CLP protease P7 | chr5:7783811-7784826 FORWARD LENGTH=241	AT5G23140.1	AT5G23140.1	5	5	37.3	0	45.254	23	24.9819	24.9543	24.4481	24.1855	24.6424	0.391157	2.33125	+	6.39375e-05	1.24106	+	0.00237428	4		23.7594	23.3367	23.4731	23.0363	23.4014	0.300425	1.09018	+	0.0016453	4		22.5908	22.2276	21.9768	22.4495	22.3112	0.26844	4		11503000	13303000	5780500	11170000	3768300	897150	1604000	1672700
AT1G77940.1 | Symbols: | Ribosomal protein L7Ae/L30e/S12e/Gadd45 family protein | chr1:29304116-29305288 REVERSE LENGTH=112	AT1G77940.1	AT1G77940.1	4	2	52.7	0	20.335	10	23.9002	23.8607	23.9416	24.332	24.0086	0.218114	2.32801		1	1.52532	+	0.00336847	4		22.8377	21.8608	22.7514	NaN	22.4833	0.54085	0.802689		1	3		NaN	21.6806	NaN	NaN	21.6806	NaN	1		11685000	12674000	13468000	15886000	5309100	670590	3028500	0
AT5G42270.1 | Symbols: VAR1, FTSH5 | FtsH extracellular protease family | chr5:16902659-16905102 FORWARD LENGTH=704	AT5G42270.1	AT5G42270.1	35	12	52.6	0	323.31	397	30.0274	30.0744	29.9966	30.3329	30.1078	0.153418	2.31583	+	1.6187e-05	0.238071		0.104914	4		29.749	30.0964	29.9661	29.6675	29.8697	0.196723	2.07775	+	4.09206e-05	4		27.8947	27.6132	27.4445	28.2155	27.792	0.337973	4		165450000	210470000	175490000	218020000	104680000	77165000	93257000	70293000
AT1G55450.1 | Symbols: | S-adenosyl-L-methionine-dependent methyltransferases superfamily protein | chr1:20705274-20706825 REVERSE LENGTH=311;AT1G55450.2 | Symbols: | S-adenosyl-L-methionine-dependent methyltransferases superfamily protein | chr1:2070527	AT1G55450.1;AT1G55450.2	AT1G55450.1;AT1G55450.2	7	6	25.7	0	94.731	42	25.5439	25.3825	25.2068	25.4516	25.3962	0.142513	2.30557	+	0.000101064	1.16802		0.0204801	4		24.4034	24.7916	24.5644	23.1533	24.2282	0.734062	1.13755		0.0417376	4		23.5508	23.2082	22.4	23.2035	23.0906	0.488284	4		11793000	9887400	8983200	9562200	3922200	3143100	3269900	1945100
AT2G46820.2 | Symbols: PTAC8, TMP14, PSAP, PSI-P | photosystem I P subunit | chr2:19243729-19244870 FORWARD LENGTH=174;AT2G46820.1 | Symbols: PTAC8, TMP14, PSAP, PSI-P | photosystem I P subunit | chr2:19243729-19244870 FORWARD LENGTH=174	AT2G46820.2;AT2G46820.1	AT2G46820.2;AT2G46820.1	3	3	24.7	0	81.786	27	25.4174	25.6057	25.3862	25.6303	25.5099	0.125849	2.30408	+	4.19672e-06	-0.0743465		0.768708	4		25.0662	26.0176	25.9374	25.3157	25.5842	0.466551	2.37843	+	0.000114417	4		22.8982	23.5241	23.2849	23.116	23.2058	0.26471	4		27520000	34995000	26956000	32100000	17846000	21520000	24219000	20734000
AT5G19485.1 | Symbols: | transferases;nucleotidyltransferases | chr5:6573907-6576352 REVERSE LENGTH=456	AT5G19485.1	AT5G19485.1	3	3	9.6	0	22.417	8	23.8327	23.7079	23.1605	23.5857	23.5717	0.292076	2.30354	+	0.000832196	1.29833		0.0172576	4		21.4891	22.6665	22.6644	NaN	22.2733	0.67918	1.00521		0.154469	3		21.4814	21.0549	NaN	NaN	21.2681	0.301569	2		2606600	2735100	1492200	2662600	389180	738420	698390	0
AT3G53750.1 | Symbols: ACT3 | actin 3 | chr3:19915924-19917371 FORWARD LENGTH=377;AT2G37620.2 | Symbols: ACT1, AAc1 | actin 1 | chr2:15779761-15781241 FORWARD LENGTH=377;AT2G37620.1 | Symbols: ACT1, AAc1 | actin 1 | chr2:15779761-15781241 FORWARD LENGTH=37	AT3G53750.1;AT2G37620.2;AT2G37620.1	AT3G53750.1;AT2G37620.2;AT2G37620.1	24	7	72.1	0	97.575	61	26.5216	26.5399	26.7313	26.8363	26.6573	0.152446	2.29759	+	0.000586049	-0.920149		0.394998	4		26.6308	26.441	26.6591	30.5788	27.5774	2.0033	3.21774	+	0.0227496	4		24.8027	23.3627	24.7864	24.487	24.3597	0.680342	4		22420000	27807000	29029000	31122000	10555000	9286200	8871600	185220000
AT4G39960.1 | Symbols: | Molecular chaperone Hsp40/DnaJ family protein | chr4:18534194-18536320 FORWARD LENGTH=447	AT4G39960.1;AT2G22360.1	AT4G39960.1	10	10	22.8	0	93.905	30	23.9467	24.4018	24.6995	25.1202	24.5421	0.494346	2.29686	+	0.00345769	0.557911		0.259635	4		24.1002	24.4441	24.4983	22.8941	23.9842	0.747789	1.73895	+	0.0362211	4		22.2633	NaN	22.2271	NaN	22.2452	0.0255673	2		2416500	3465100	6049600	5675800	3271800	1608900	2201600	608490
AT5G15650.1 | Symbols: RGP2, ATRGP2 | reversibly glycosylated polypeptide 2 | chr5:5092203-5094093 FORWARD LENGTH=360	AT5G15650.1;AT3G08900.1;AT5G50750.1	AT5G15650.1	7	3	31.1	0	62.93	26	25.9967	25.4671	24.7863	24.8453	25.2739	0.571934	2.2939	+	0.00403829	2.57181	+	0.00779503	4		23.7347	NaN	21.6853	22.6861	22.7021	1.02477	-0.277908		0.710212	3		23.58	22.3132	NaN	23.0466	22.98	0.636039	3		12810000	6047100	1840200	4473500	899320	0	181350	1023200
AT3G62120.2 | Symbols: | Class II aaRS and biotin synthetases superfamily protein | chr3:23001227-23003849 REVERSE LENGTH=530;AT3G62120.1 | Symbols: | Class II aaRS and biotin synthetases superfamily protein | chr3:23001227-23003849 REVERSE LENGTH=530	AT3G62120.2;AT3G62120.1	AT3G62120.2;AT3G62120.1	16	16	39.2	0	105.2	42	25.9438	25.8819	25.4393	25.1011	25.5915	0.396708	2.29041	+	0.00330452	0.533855		0.248882	4		25.3282	25.5757	24.2691	NaN	25.0577	0.694055	1.75656	+	0.0372529	3		22.0011	23.4608	23.8245	23.918	23.3011	0.888825	4		6840700	7891900	6631700	5332300	4348400	2573600	1215600	0
AT3G58730.1 | Symbols: | vacuolar ATP synthase subunit D (VATD) / V-ATPase D subunit / vacuolar proton pump D subunit (VATPD) | chr3:21718495-21719280 REVERSE LENGTH=261	AT3G58730.1	AT3G58730.1	10	10	37.2	0	111.3	43	26.7603	26.7357	26.2407	25.7616	26.3746	0.473579	2.28901	+	0.0225859	1.91683		0.0304394	4		25.6896	24.3473	25.0635	22.7305	24.4577	1.2754	0.372175		0.723114	4		NaN	25.2074	24.4411	22.6082	24.0856	1.33559	3		19131000	24519000	12619000	13781000	12293000	7352400	4961500	872590
AT5G56030.1 | Symbols: HSP81-2, ERD8, HSP90.2, AtHsp90.2 | heat shock protein 81-2 | chr5:22686923-22689433 FORWARD LENGTH=699;AT5G56030.2 | Symbols: HSP81-2 | heat shock protein 81-2 | chr5:22686923-22689433 FORWARD LENGTH=728	AT5G56030.1;AT5G56030.2	AT5G56030.1;AT5G56030.2	46	5	57.2	0	323.31	376	29.7235	30.0196	29.7798	30.1495	29.9181	0.200716	2.28227	+	5.83275e-05	0.78035	+	0.0119743	4		29.2667	29.6072	28.9814	28.6957	29.1377	0.390205	1.50192	+	0.00182428	4		28.201	27.6516	27.2525	27.4381	27.6358	0.410581	4		102690000	141940000	121770000	171280000	62752000	44267000	32726000	34237000
AT1G20200.1 | Symbols: EMB2719, HAP15 | PAM domain (PCI/PINT associated module) protein | chr1:7001409-7004154 REVERSE LENGTH=488	AT1G20200.1	AT1G20200.1	10	4	23.4	0	73.531	52	24.9126	25.9481	25.2363	25.1239	25.3052	0.449106	2.27786	+	0.00206888	0.447159		0.548396	4		25.5187	25.6148	25.4373	22.8614	24.8581	1.33307	1.8307		0.0541805	4		22.4472	23.4233	22.3411	23.8978	23.0274	0.757603	4		4454800	6776400	6157100	6225900	3603300	2901900	2277200	372290
ATCG00730.1 | Symbols: PETD | photosynthetic electron transfer D | chrC:76481-77672 FORWARD LENGTH=160	ATCG00730.1	ATCG00730.1	2	2	8.8	0	17.94	19	25.9876	25.1828	25.5386	25.743	25.613	0.340491	2.27451		1	1.63814	+	0.000321458	4		24.2657	23.9333	23.5965	24.1041	23.9749	0.286452	0.636375		1	4		23.3385	NaN	NaN	NaN	23.3385	NaN	1		56852000	40587000	45321000	77292000	14495000	4469500	8307700	7028100
AT1G30360.1 | Symbols: ERD4 | Early-responsive to dehydration stress protein (ERD4) | chr1:10715892-10718799 FORWARD LENGTH=724	AT1G30360.1	AT1G30360.1	7	7	14.1	0	49.412	22	24.3239	24.5453	24.6397	24.9003	24.6023	0.238746	2.27115	+	0.00260596	1.92222	+	0.0134271	4		23.9397	21.7531	23.2301	21.7974	22.6801	1.08436	0.348932		0.660332	4		NaN	23.2027	21.6463	22.1444	22.3311	0.79484	3		2261500	2963900	2464700	3638600	863340	69366	397480	139180
AT2G45790.1 | Symbols: ATPMM, PMM | phosphomannomutase | chr2:18855876-18857753 FORWARD LENGTH=246	AT2G45790.1	AT2G45790.1	6	6	27.2	0	38.654	13	24.2719	24.8191	24.082	24.0199	24.2982	0.363407	2.26266	+	4.92888e-05	1.3149	+	0.0102232	4		23.3619	23.188	22.4	NaN	22.9833	0.512589	0.94776	+	0.0216354	3		22.2864	21.6974	22.1199	22.0384	22.0355	0.247926	4		5020400	8781500	7792000	3694000	1992500	505830	516260	0
AT5G20250.4 | Symbols: DIN10 | Raffinose synthase family protein | chr5:6833730-6836635 FORWARD LENGTH=844;AT5G20250.3 | Symbols: DIN10 | Raffinose synthase family protein | chr5:6834207-6836635 FORWARD LENGTH=749;AT5G20250.2 | Symbols: DIN10 | Raffinose s	AT5G20250.4;AT5G20250.3;AT5G20250.2;AT5G20250.1	AT5G20250.4;AT5G20250.3;AT5G20250.2;AT5G20250.1	26	25	42.9	0	265.79	98	26.9673	27.3777	27.1703	26.2423	26.9394	0.494009	2.24755	+	0.00417535	1.43668		0.390422	4		27.5651	26.723	26.7816	20.9411	25.5027	3.06518	0.810871		0.629004	4		25.2351	24.7552	25.3372	23.4399	24.6918	0.872351	4		10858000	20212000	12848000	8238800	16686000	4107900	4369000	173180
AT3G55610.1 | Symbols: P5CS2 | delta 1-pyrroline-5-carboxylate synthase 2 | chr3:20624278-20628989 REVERSE LENGTH=726;AT3G55610.2 | Symbols: P5CS2 | delta 1-pyrroline-5-carboxylate synthase 2 | chr3:20625005-20628989 REVERSE LENGTH=622	AT3G55610.1;AT3G55610.2	AT3G55610.1;AT3G55610.2	20	11	35.7	0	172.02	51	26.3693	26.1724	26.1658	25.2795	25.9967	0.487398	2.24647	+	0.00871302	-0.186516		0.834451	4		26.8667	27.0399	27.0959	23.7306	26.1832	1.63804	2.43298		0.0473011	4		24.8681	22.3483	23.5992	24.1854	23.7503	1.06884	4		10070000	11850000	8033700	5202900	8318100	5315300	6066400	1561900
AT4G05590.1 | Symbols: | CONTAINS InterPro DOMAIN/s: Uncharacterised protein family UPF0041 (InterPro:IPR005336);BEST Arabidopsis thaliana protein match is: Uncharacterised protein family (UPF0041) (TAIR:AT4G22310.1);Has 30201 Blast hits to 17322 protei	AT4G05590.1;AT4G14695.1;AT4G05590.2;AT4G14695.2	AT4G05590.1;AT4G14695.1;AT4G05590.2;AT4G14695.2	2	1	20.4	0.0025497	7.7825	2	24.6513	23.5739	22.1539	22.3906	23.1924	1.15401	2.23791		0.061211	1.43976		0.117813	4		NaN	22.3661	21.9098	20.9822	21.7527	0.705211	0.798151		0.228334	3		21.0318	NaN	20.8773	NaN	20.9545	0.109288	2		9632100	5422500	3713100	5118600	0	2094700	1637900	753810
AT3G57520.1 | Symbols: AtSIP2, SIP2 | seed imbibition 2 | chr3:21288982-21292694 REVERSE LENGTH=773;AT3G57520.2 | Symbols: AtSIP2, SIP2 | seed imbibition 2 | chr3:21289299-21292694 REVERSE LENGTH=656;AT3G57520.3 | Symbols: AtSIP2, SIP2 | seed imbibition 2	AT3G57520.1;AT3G57520.2;AT3G57520.3	AT3G57520.1;AT3G57520.2;AT3G57520.3	11	10	19.3	0	78.979	27	23.8276	23.9761	24.5488	23.8816	24.0585	0.332558	2.23664		1	0.552109		0.123466	4		23.4419	24.2014	22.9437	23.4387	23.5064	0.519121	1.68453		1	4		NaN	NaN	21.8219	NaN	21.8219	NaN	1		1574400	2540900	2741300	2119900	796540	654430	357240	513470
AT3G13930.1 | Symbols: | Dihydrolipoamide acetyltransferase, long form protein | chr3:4596240-4600143 FORWARD LENGTH=539	AT3G13930.1;AT1G54220.2;AT1G54220.1	AT3G13930.1	4	4	10.9	0	26.888	8	24.2767	23.6552	23.6041	23.4963	23.7581	0.352055	2.23409		1	1.07602		0.0152602	4		22.6548	22.7094	NaN	NaN	22.6821	0.0386227	1.15807		1	2		21.524	NaN	NaN	NaN	21.524	NaN	1		2309700	1844400	1562300	1884900	750360	69888	0	0
AT5G38660.1 | Symbols: APE1 | acclimation of photosynthesis to environment | chr5:15473285-15475497 REVERSE LENGTH=286;AT5G38660.2 | Symbols: APE1 | acclimation of photosynthesis to environment | chr5:15471208-15475497 REVERSE LENGTH=431	AT5G38660.1;AT5G38660.2	AT5G38660.1;AT5G38660.2	10	10	42.7	0	133.5	53	26.7632	26.4303	26.598	26.8419	26.6584	0.182874	2.23086	+	0.0165873	1.11205	+	0.00335391	4		25.9702	24.9932	25.8107	25.4112	25.5463	0.437327	1.1188		0.164283	4		24.4989	24.9887	22.5472	25.6753	24.4275	1.34322	4		27803000	23102000	32904000	29604000	11437000	3006300	7973800	6784600
AT2G30950.1 | Symbols: VAR2, FTSH2 | FtsH extracellular protease family | chr2:13174692-13177064 FORWARD LENGTH=695	AT2G30950.1;AT5G15250.1;AT5G15250.2	AT2G30950.1	34	18	56	0	323.31	310	29.2296	29.2408	29.1398	29.4129	29.2558	0.114102	2.22908	+	0.00109115	-0.170399		0.124301	4		29.4434	29.5684	29.4823	29.2106	29.4262	0.152913	2.39948	+	0.000776129	4		27.7326	27.209	25.9616	27.2036	27.0267	0.752145	4		73836000	92392000	71764000	89686000	64813000	51268000	58730000	47597000
AT5G43900.1 | Symbols: MYA2, ATMYA2, XI-2, XI-6 | myosin 2 | chr5:17657241-17666653 REVERSE LENGTH=1505;AT5G43900.2 | Symbols: MYA2 | myosin 2 | chr5:17657241-17667413 REVERSE LENGTH=1562;AT5G43900.3 | Symbols: MYA2 | myosin 2 | chr5:17657241-17667413 REVE	AT5G43900.1;AT5G43900.2;AT5G43900.3;AT4G28710.1	AT5G43900.1;AT5G43900.2;AT5G43900.3	7	7	6.1	0	41.998	13	22.144	22.1165	22.9828	22.9786	22.5555	0.491152	2.22819		1	0.510042		0.157852	4		21.9772	22.278	21.8811	NaN	22.0454	0.207017	1.71815		1	3		NaN	NaN	NaN	20.3273	20.3273	NaN	1		82625	140900	319660	488120	191740	152570	154540	0
AT5G42650.1 | Symbols: AOS, CYP74A, DDE2 | allene oxide synthase | chr5:17097803-17099359 REVERSE LENGTH=518	AT5G42650.1	AT5G42650.1	20	20	49.8	0	211.8	85	26.6224	27.0848	26.4326	26.7652	26.7263	0.275101	2.21828	+	0.00290446	0.249092		0.621476	4		26.3306	27.4865	26.7909	25.3006	26.4772	0.917093	1.96918	+	0.0306766	4		25.2137	24.6367	NaN	23.6736	24.508	0.778091	3		11215000	21061000	13174000	18792000	7918700	8817800	8066700	2393800
AT2G22300.2 | Symbols: CAMTA3, SR1 | signal responsive 1 | chr2:9471599-9476472 FORWARD LENGTH=1032;AT2G22300.1 | Symbols: CAMTA3, SR1 | signal responsive 1 | chr2:9471599-9476472 FORWARD LENGTH=1032	AT2G22300.2;AT2G22300.1	AT2G22300.2;AT2G22300.1	7	7	13.3	0	166.98	17	23.4444	24.8105	23.7257	24.3698	24.0876	0.618295	2.21553	+	0.0105406	1.57559		0.0162793	4		22.3389	23.0939	22.1033	NaN	22.512	0.517515	0.639938		0.232418	3		NaN	21.6208	NaN	22.1233	21.8721	0.355373	2		1092800	3055200	1578600	2730000	172540	470730	107930	0
ATCG00020.1 | Symbols: PSBA | photosystem II reaction center protein A | chrC:383-1444 REVERSE LENGTH=353	ATCG00020.1	ATCG00020.1	6	6	19.5	0	63.279	113	28.5621	28.158	28.3314	28.5401	28.3979	0.190754	2.21007	+	0.00104583	0.761765	+	0.00112113	4		27.8789	27.5928	27.623	27.4497	27.6361	0.17863	1.44831	+	0.00810275	4		25.7137	26.3183	25.563	27.1562	26.1878	0.723435	4		219820000	198500000	193890000	208580000	98789000	26127000	56434000	40836000
AT4G22310.1 | Symbols: | Uncharacterised protein family (UPF0041) | chr4:11791443-11792638 FORWARD LENGTH=108	AT4G22310.1	AT4G22310.1	5	4	40.7	0	37.105	26	25.3226	25.2076	25.0941	25.282	25.2266	0.100328	2.20552	+	2.02998e-05	0.575897	+	0.0112082	4		24.3883	25.0249	24.7676	24.4219	24.6507	0.302715	1.62962	+	0.000422871	4		23.0813	23.449	22.963	22.5909	23.0211	0.353605	4		22338000	24125000	24576000	20367000	11203000	6932500	12711000	5737600
AT3G57280.1 | Symbols: | Transmembrane proteins 14C | chr3:21193960-21195547 FORWARD LENGTH=226	AT3G57280.1	AT3G57280.1	3	3	25.7	0	36.604	15	24.7502	24.6402	24.3626	24.3064	24.5148	0.214258	2.20121		1	0.839354	+	0.00669176	4		23.413	23.9851	23.6283	NaN	23.6755	0.288958	1.36186		1	3		22.3136	NaN	NaN	NaN	22.3136	NaN	1		6869700	8567700	7240300	7114600	2449000	2808000	2238500	0
AT1G04530.1 | Symbols: TPR4 | Tetratricopeptide repeat (TPR)-like superfamily protein | chr1:1234456-1235895 REVERSE LENGTH=310	AT1G04530.1	AT1G04530.1	9	9	37.1	0	94.028	65	26.7338	26.8872	26.5766	26.8717	26.7673	0.144652	2.20031	+	9.70264e-06	0.539583	+	0.00259609	4		25.9843	26.319	26.2807	26.3268	26.2277	0.163524	1.66073	+	5.76245e-05	4		24.2095	24.8889	24.4898	24.6798	24.567	0.288761	4		15982000	21103000	17070000	35354000	13592000	7290300	10527000	9200800
AT1G08380.1 | Symbols: PSAO | photosystem I subunit O | chr1:2641004-2641739 REVERSE LENGTH=140	AT1G08380.1	AT1G08380.1	2	2	20.7	0	206.86	14	NaN	24.2936	23.6905	22.7554	23.5798	0.775069	2.19267		1	-1.29588		0.0340253	3		24.5414	24.5356	25.0365	25.3894	24.8757	0.415175	3.48855		1	4		NaN	NaN	NaN	21.3872	21.3872	NaN	1		0	23989000	14029000	7946000	31283000	11776000	25271000	6751200
AT1G06430.1 | Symbols: FTSH8 | FTSH protease 8 | chr1:1960214-1962525 REVERSE LENGTH=685	AT1G06430.1	AT1G06430.1	25	8	44.7	0	128.18	37	25.419	25.4047	25.3431	24.6968	25.2159	0.3476	2.17957	+	0.00337743	0.512981		0.142578	4		25.1091	23.9753	24.8415	24.8858	24.7029	0.499034	1.66659	+	0.0161154	4		NaN	22.8028	22.4307	23.8754	23.0363	0.750097	3		5782600	6390100	5659300	4427800	3030900	866570	2476500	2098500
AT2G05990.2 | Symbols: MOD1, ENR1 | NAD(P)-binding Rossmann-fold superfamily protein | chr2:2322876-2324867 FORWARD LENGTH=390;AT2G05990.1 | Symbols: MOD1, ENR1 | NAD(P)-binding Rossmann-fold superfamily protein | chr2:2322876-2324867 FORWARD LENGTH=390	AT2G05990.2;AT2G05990.1	AT2G05990.2;AT2G05990.1	4	4	15.1	0	50.53	19	24.7875	25.0193	24.1893	24.6993	24.6738	0.350065	2.17779		1	1.46572	+	0.00565433	4		24.091	23.0422	22.7351	22.9642	23.2081	0.602865	0.712074		1	4		22.496	NaN	NaN	NaN	22.496	NaN	1		4831000	6547600	3382100	6340300	2390400	443520	492990	720100
AT3G01500.1 | Symbols: CA1, ATBCA1, SABP3, ATSABP3 | carbonic anhydrase 1 | chr3:194853-196716 REVERSE LENGTH=270;AT3G01500.3 | Symbols: CA1 | carbonic anhydrase 1 | chr3:195173-197873 REVERSE LENGTH=336;AT3G01500.2 | Symbols: CA1 | carbonic anhydrase 1 |	AT3G01500.1;AT3G01500.3;AT3G01500.2	AT3G01500.1;AT3G01500.3;AT3G01500.2	20	11	76.7	0	310.87	125	30.6596	30.0401	30.1425	29.9035	30.1864	0.330271	2.17722	+	0.000217044	1.01539		0.0164987	4		29.8919	29.0341	29.1061	28.652	29.171	0.52023	1.16183	+	0.0143492	4		28.6438	27.6697	27.7591	27.9642	28.0092	0.440654	4		399140000	325660000	305920000	273390000	189390000	69757000	76812000	61367000
AT1G74960.3 | Symbols: FAB1 | fatty acid biosynthesis 1 | chr1:28152564-28155948 REVERSE LENGTH=541;AT1G74960.2 | Symbols: FAB1, KAS2 | fatty acid biosynthesis 1 | chr1:28152564-28155948 REVERSE LENGTH=541;AT1G74960.1 | Symbols: FAB1, KAS2, ATKAS2 | fatty	AT1G74960.3;AT1G74960.2;AT1G74960.1	AT1G74960.3;AT1G74960.2;AT1G74960.1	7	7	24.4	0	158.81	41	27.2794	26.6854	26.8242	26.5258	26.8287	0.324266	2.17473	+	0.00141749	0.781448		0.0380717	4		26.3414	26.4184	26.0908	25.3384	26.0473	0.492853	1.39328	+	0.0180519	4		24.697	25.4326	23.7106	24.7757	24.654	0.710114	4		32318000	41066000	25615000	13422000	21107000	10434000	13863000	7539600
AT1G32500.1 | Symbols: ATNAP6, NAP6 | non-intrinsic ABC protein 6 | chr1:11750091-11751994 REVERSE LENGTH=475	AT1G32500.1	AT1G32500.1	7	7	18.9	0	51.979	25	23.7691	23.4998	24.762	24.5321	24.1408	0.602218	2.15845	+	0.011662	-0.379219		0.483494	4		24.6821	25.1954	24.8674	23.335	24.52	0.81802	2.53767	+	0.0168151	4		NaN	21.6712	NaN	22.2934	21.9823	0.439977	2		2721200	2923400	4571800	3835400	5205300	2787400	3406900	758540
AT5G63570.1 | Symbols: GSA1 | glutamate-1-semialdehyde-2,1-aminomutase | chr5:25451957-25453620 FORWARD LENGTH=474	AT5G63570.1	AT5G63570.1	10	4	26.2	0	103.73	53	26.2479	26.0678	25.8125	25.6781	25.9516	0.255259	2.15449	+	0.00807524	1.14702		0.177144	4		26.0506	25.2768	25.2311	22.6597	24.8046	1.47853	1.00747		0.313	4		25.2138	23.4188	22.647	23.9088	23.7971	1.07785	4		17178000	21096000	14768000	16361000	11931000	5052300	4086800	578650
AT2G20420.1 | Symbols: | ATP citrate lyase (ACL) family protein | chr2:8805574-8807858 FORWARD LENGTH=421	AT2G20420.1	AT2G20420.1	8	8	26.8	0	74.297	21	25.2359	24.5245	24.7707	24.5623	24.7733	0.32681	2.15351	+	0.00550863	1.68168	+	0.0137359	4		24.0562	22.4729	22.7459	NaN	23.0917	0.846413	0.471834		0.537176	3		23.3052	22.9103	NaN	21.644	22.6198	0.867872	3		8076900	3850600	3059900	1984000	1485100	116480	190510	0
AT2G36390.1 | Symbols: SBE2.1, BE3 | starch branching enzyme 2.1 | chr2:15264283-15269940 FORWARD LENGTH=858	AT2G36390.1	AT2G36390.1	6	5	12.4	0	48.406	10	23.6455	23.9675	22.6907	NaN	23.4346	0.664035	2.15347		1	-0.425842		0.352567	3		23.8644	24.0855	23.6313	NaN	23.8604	0.227123	2.57932		1	3		NaN	NaN	NaN	21.2811	21.2811	NaN	1		1069800	1457900	556610	0	1000200	777400	377310	0
AT1G61520.2 | Symbols: LHCA3 | photosystem I light harvesting complex gene 3 | chr1:22700493-22701149 FORWARD LENGTH=218;AT1G61520.3 | Symbols: LHCA3 | photosystem I light harvesting complex gene 3 | chr1:22700152-22701149 FORWARD LENGTH=273;AT1G61520.1 |	AT1G61520.2;AT1G61520.3;AT1G61520.1	AT1G61520.2;AT1G61520.3;AT1G61520.1	9	9	53.2	0	276.81	218	32.657	32.2959	32.4179	32.5526	32.4809	0.157421	2.14884	+	1.31762e-06	0.446491		0.0970819	4		31.7755	32.6282	32.0536	31.6801	32.0344	0.42642	1.70235	+	0.000296082	4		30.5659	30.203	30.2714	30.2877	30.332	0.160195	4		5529700000	3741000000	5534400000	5880700000	2233300000	2002900000	2007700000	1521400000
AT2G28900.1 | Symbols: OEP16, ATOEP16-L, ATOEP16-1, OEP16-1 | outer plastid envelope protein 16-1 | chr2:12414423-12415459 REVERSE LENGTH=148	AT2G28900.1	AT2G28900.1	6	6	39.2	0	43.741	18	24.4203	25.294	23.5091	24.1334	24.3392	0.741574	2.14771	+	0.0193829	0.651443		0.512499	4		23.4252	NaN	22.1497	25.4883	23.6877	1.68471	1.49626		0.321548	3		NaN	22.0057	22.3773	NaN	22.1915	0.262783	2		9705100	18984000	5902900	14254000	4689500	0	844770	19066000
AT5G66190.1 | Symbols: ATLFNR1, FNR1 | ferredoxin-NADP(+)-oxidoreductase 1 | chr5:26451203-26453012 REVERSE LENGTH=360;AT5G66190.2 | Symbols: ATLFNR1 | ferredoxin-NADP(+)-oxidoreductase 1 | chr5:26451203-26452616 REVERSE LENGTH=262	AT5G66190.1;AT5G66190.2	AT5G66190.1;AT5G66190.2	7	6	23.3	0	35.944	15	23.4566	23.1956	23.0205	23.2583	23.2327	0.180025	2.14353		1	1.22302		1	4		NaN	22.0097	NaN	NaN	22.0097	NaN	0.920506		1	1		NaN	NaN	NaN	21.0892	21.0892	NaN	1		1517300	2707800	1913800	1922500	593390	136140	0	0
AT4G30950.1 | Symbols: FAD6, FADC, SFD4 | fatty acid desaturase 6 | chr4:15057278-15059673 REVERSE LENGTH=448	AT4G30950.1	AT4G30950.1	7	7	20.3	0	66.435	26	25.4217	25.6487	26.3202	25.8055	25.799	0.381527	2.14101	+	0.0037861	1.18312		0.0182015	4		25.3097	23.9833	24.9745	24.1962	24.6159	0.628804	0.957895		0.136902	4		NaN	23.3166	NaN	23.9995	23.658	0.482869	2		10237000	9101700	13815000	8054500	6341100	1322500	3468100	703340
AT1G72610.1 | Symbols: GLP1, ATGER1, GER1 | germin-like protein 1 | chr1:27339302-27339928 REVERSE LENGTH=208	AT1G72610.1	AT1G72610.1	2	2	8.2	0	20.902	70	27.9628	27.9173	27.5362	27.8805	27.8242	0.194918	2.13835	+	4.8518e-05	1.35066	+	0.000325694	4		26.5274	26.0578	26.4957	26.8134	26.4735	0.311846	0.787691	+	0.0168926	4		25.6602	26.2014	25.3534	25.5284	25.6859	0.365935	4		214670000	270080000	200020000	294490000	59875000	33056000	36383000	74525000
AT1G52510.1 | Symbols: | alpha/beta-Hydrolases superfamily protein | chr1:19563039-19565260 REVERSE LENGTH=380;AT1G52510.2 | Symbols: | alpha/beta-Hydrolases superfamily protein | chr1:19563039-19564922 REVERSE LENGTH=288	AT1G52510.1;AT1G52510.2	AT1G52510.1;AT1G52510.2	10	10	43.9	0	116.17	43	26.0341	26.2482	25.5791	25.3541	25.8039	0.409554	2.13591	+	0.000737661	-0.494478		0.123797	4		26.7935	25.9373	26.3514	26.1111	26.2983	0.371211	2.63039	+	0.000197722	4		23.6116	24.1028	22.9279	24.0295	23.6679	0.538702	4		11432000	13952000	12205000	10881000	15565000	5924500	8822800	7595000
AT3G54890.4 | Symbols: LHCA1 | photosystem I light harvesting complex gene 1 | chr3:20339881-20340922 REVERSE LENGTH=213;AT3G54890.1 | Symbols: LHCA1 | photosystem I light harvesting complex gene 1 | chr3:20339706-20340922 REVERSE LENGTH=241	AT3G54890.4;AT3G54890.1;AT3G54890.3;AT3G54890.2	AT3G54890.4;AT3G54890.1	10	10	63.8	0	323.31	183	30.4523	29.5657	30.3811	30.0534	30.1131	0.4042	2.12817	+	4.83301e-05	0.637474		0.0328606	4		29.1953	29.6229	29.6853	29.399	29.4756	0.223678	1.4907	+	1.58676e-05	4		27.9936	27.9075	28.0953	27.9434	27.9849	0.0816066	4		690520000	429200000	707360000	605490000	260080000	178800000	243300000	212190000
AT2G05070.1 | Symbols: LHCB2.2, LHCB2 | photosystem II light harvesting complex gene 2.2 | chr2:1799436-1800329 REVERSE LENGTH=265;AT3G27690.1 | Symbols: LHCB2.4, LHCB2.3, LHCB2 | photosystem II light harvesting complex gene 2.3 | chr3:10256002-10256921 FO	AT2G05070.1;AT3G27690.1	AT2G05070.1;AT3G27690.1	11	1	65.7	0	284.37	82	30.1393	29.7867	29.4864	29.3209	29.6833	0.359974	2.12782	+	0.000110101	0.2957		0.444466	4		29.7761	29.7184	29.6022	28.4539	29.3876	0.626696	1.83212	+	0.00195189	4		27.0997	27.8097	27.6504	27.6623	27.5555	0.3124	4		461630000	396430000	338830000	310660000	316460000	168790000	224550000	101840000
AT5G26710.1 | Symbols: | Glutamyl/glutaminyl-tRNA synthetase, class Ic | chr5:9305673-9308247 FORWARD LENGTH=719	AT5G26710.1	AT5G26710.1	11	11	21.4	0	71.109	20	24.155	24.7279	23.457	23.2267	23.8916	0.683046	2.12653		1	1.27395		0.026766	4		23.4259	22.4452	22.2468	22.3529	22.6177	0.544835	0.852587		1	4		NaN	NaN	21.7651	NaN	21.7651	NaN	1		1790900	1762300	1518900	1172200	646860	390680	237060	487140
AT1G78380.1 | Symbols: ATGSTU19, GST8, GSTU19 | glutathione S-transferase TAU 19 | chr1:29486659-29487819 REVERSE LENGTH=219	AT1G78380.1;AT1G17170.1;AT1G78320.1	AT1G78380.1	13	13	55.7	0	117.24	50	27.1591	26.8986	26.6768	26.3729	26.7769	0.333736	2.11251	+	4.32638e-05	1.66025	+	0.000619399	4		25.6395	24.7217	25.1059	24.9993	25.1166	0.384374	0.452261		0.0880421	4		24.8635	24.7248	24.3443	24.7249	24.6644	0.223172	4		39666000	51506000	33356000	31663000	10380000	2724700	2725600	3139300
AT5G08540.1 | Symbols: | unknown protein;FUNCTIONS IN: molecular_function unknown;INVOLVED IN: biological_process unknown;LOCATED IN: chloroplast thylakoid membrane, chloroplast, chloroplast envelope;EXPRESSED IN: 24 plant structures;EXPRESSED DURING	AT5G08540.1	AT5G08540.1	5	5	22.8	0	53.805	31	24.3019	24.6779	25.3111	25.0563	24.8368	0.441386	2.11101	+	0.00879251	0.608429		0.163738	4		23.6243	24.919	24.5943	23.7757	24.2284	0.627323	1.50258		0.0465766	4		23.7481	NaN	22.0546	22.3746	22.7258	0.899678	3		2215900	5800300	7835500	6730700	3025900	3397500	2781500	962780
AT3G42170.1 | Symbols: | BED zinc finger;hAT family dimerisation domain | chr3:14321838-14323928 FORWARD LENGTH=696	AT3G42170.1	AT3G42170.1	6	6	9.3	0	50.569	22	25.0162	24.318	24.6819	23.6844	24.4251	0.570196	2.10717	+	0.00701843	0.852764		0.0872765	4		24.1674	23.8653	23.5054	22.7512	23.5724	0.610651	1.25441		0.05259	4		21.8975	23.1302	NaN	21.9261	22.318	0.703563	3		3316100	3288800	2891600	1868500	2690300	542630	211940	515880
AT3G01060.2 | Symbols: | unknown protein;Has 637 Blast hits to 635 proteins in 201 species: Archae - 0;Bacteria - 291;Metazoa - 0;Fungi - 72;Plants - 72;Viruses - 0;Other Eukaryotes - 202 (source: NCBI BLink). | chr3:16831-18782 REVERSE LENGTH=447;	AT3G01060.2;AT3G01060.1;AT3G01060.3	AT3G01060.2;AT3G01060.1;AT3G01060.3	8	8	25.5	0	57.657	28	23.8497	24.1296	25.1286	24.9527	24.5151	0.621634	2.10539	+	0.00899127	1.00135		0.118372	4		23.898	23.7423	24.2271	22.1877	23.5138	0.906867	1.10404		0.145715	4		NaN	22.7109	22.9377	21.5807	22.4098	0.726897	3		3307900	3902100	4741200	5774500	1782500	608030	1531200	260210
ATCG00270.1 | Symbols: PSBD | photosystem II reaction center protein D | chrC:32711-33772 FORWARD LENGTH=353	ATCG00270.1	ATCG00270.1	5	5	20.1	0	97.137	59	28.8923	28.5278	28.3509	28.0877	28.4647	0.337619	2.09818	+	4.84531e-05	0.569843		0.14122	4		28.2831	28.3125	27.9196	27.064	27.8948	0.581965	1.52834	+	0.00272781	4		26.3649	26.6877	26.2139	26.1995	26.3665	0.226802	4		157070000	163680000	122120000	103620000	143000000	68266000	59886000	53295000
AT5G12470.1 | Symbols: | Protein of unknown function (DUF3411) | chr5:4044950-4047290 REVERSE LENGTH=386	AT5G12470.1	AT5G12470.1	11	11	29	0	108.1	63	26.6819	26.4162	26.3565	26.6863	26.5352	0.173645	2.09672	+	0.00089482	0.382839		0.170428	4		26.3299	26.5109	26.2913	25.4775	26.1524	0.460015	1.71388	+	0.00549084	4		23.9898	24.4369	23.9457	25.3816	24.4385	0.666762	4		27688000	31364000	18251000	22224000	18181000	12115000	14377000	4575700
AT5G22330.1 | Symbols: ATTIP49A, RIN1 | P-loop containing nucleoside triphosphate hydrolases superfamily protein | chr5:7391026-7394071 REVERSE LENGTH=458	AT5G22330.1	AT5G22330.1	7	7	20.3	0	51.784	13	22.8448	24.3407	24.0046	24.8761	24.0166	0.859643	2.0807	+	0.00953741	1.43732		0.0344978	4		22.4669	23.3884	22.5595	21.9022	22.5792	0.612671	0.643375		0.137715	4		NaN	21.8739	22.0225	21.9112	21.9359	0.077334	3		624170	4603500	3322400	5074800	484130	537160	1061000	259010
AT1G08930.2 | Symbols: ERD6 | Major facilitator superfamily protein | chr1:2873604-2876979 FORWARD LENGTH=496;AT1G08930.1 | Symbols: ERD6 | Major facilitator superfamily protein | chr1:2873604-2876979 FORWARD LENGTH=496	AT1G08930.2;AT1G08930.1	AT1G08930.2;AT1G08930.1	4	4	11.1	0	29.192	12	23.8564	23.8855	23.427	23.6119	23.6952	0.216849	2.08034		1	1.52954	+	0.00100584	4		21.9098	21.9879	22.5992	NaN	22.1657	0.377513	0.550798		1	3		NaN	21.6149	NaN	NaN	21.6149	NaN	1		5198300	5039700	4456700	5126400	1163800	139960	464960	0
AT3G13920.1 | Symbols: EIF4A1, RH4, TIF4A1 | eukaryotic translation initiation factor 4A1 | chr3:4592635-4594128 REVERSE LENGTH=412;AT3G13920.3 | Symbols: EIF4A1, RH4, TIF4A1 | eukaryotic translation initiation factor 4A1 | chr3:4592635-4594094 REVERSE LEN	AT3G13920.1;AT3G13920.3;AT3G13920.4;AT3G13920.2	AT3G13920.1;AT3G13920.3;AT3G13920.4;AT3G13920.2	26	6	64.1	0	47.919	46	26.1066	25.4842	26.4046	26.3001	26.0739	0.412026	2.0655		0.0989604	0.290789		0.555974	4		26.258	26.2227	26.1211	24.5306	25.7831	0.837021	1.77472		0.164079	4		21.9835	22.6374	24.9322	26.4805	24.0084	2.07722	4		9598300	11159000	12965000	12895000	13461000	8173800	12590000	2712400
AT1G79870.1 | Symbols: | D-isomer specific 2-hydroxyacid dehydrogenase family protein | chr1:30044794-30045851 FORWARD LENGTH=313;AT1G79870.2 | Symbols: | D-isomer specific 2-hydroxyacid dehydrogenase family protein | chr1:30044794-30045851 FORWARD LENGT	AT1G79870.1;AT1G79870.2	AT1G79870.1;AT1G79870.2	4	4	21.7	0	31.849	8	23.073	22.9965	23.0524	23.6164	23.1846	0.289682	2.05093		1	0.213106		0.589875	4		23.1427	22.2227	23.549	NaN	22.9715	0.679524	1.83783		1	3		NaN	21.1336	NaN	NaN	21.1336	NaN	1		1598800	1811500	1193500	3115000	1142700	1532200	3124000	0
AT3G21200.1 | Symbols: PGR7 | proton gradient regulation 7 | chr3:7436091-7437845 FORWARD LENGTH=317	AT3G21200.1	AT3G21200.1	3	3	15.5	0	51.543	15	23.4373	23.6892	23.9615	24.3184	23.8516	0.377721	2.04939	+	0.000518909	0.258261		0.534754	4		23.7407	23.2097	24.4932	22.93	23.5934	0.687681	1.79113	+	0.00856471	4		21.987	NaN	21.9286	21.4911	21.8022	0.271074	3		2927100	2446700	2768300	7394100	1879000	1061600	3183600	1111500
AT4G11260.1 | Symbols: ATSGT1B, ETA3, RPR1, EDM1, SGT1B | phosphatase-related | chr4:6851515-6853719 REVERSE LENGTH=358	AT4G11260.1	AT4G11260.1	4	3	12.8	0	20.172	9	23.3648	23.9726	23.4947	23.1517	23.496	0.347813	2.04803		1	2.3031	+	0.000157035	4		21.3419	21.2643	20.9724	NaN	21.1929	0.194842	-0.255068		1	3		NaN	NaN	21.4479	NaN	21.4479	NaN	1		1965900	3571400	2182800	3369500	324520	196600	188650	0
AT3G25530.2 | Symbols: GHBDH, ATGHBDH, GLYR1, GR1 | glyoxylate reductase 1 | chr3:9271949-9273514 REVERSE LENGTH=278;AT3G25530.1 | Symbols: GHBDH, ATGHBDH, GLYR1, GR1 | glyoxylate reductase 1 | chr3:9271949-9273514 REVERSE LENGTH=289	AT3G25530.2;AT3G25530.1	AT3G25530.2;AT3G25530.1	6	6	30.2	0	59.642	32	25.7291	25.8481	24.7796	24.8796	25.3091	0.557308	2.04631	+	0.000583045	0.209949		0.639225	4		25.6058	25.1645	24.5272	NaN	25.0991	0.542251	1.83636	+	0.00188722	3		23.4564	22.8589	23.3742	23.3616	23.2628	0.272505	4		11558000	14404000	10723000	9185100	10861000	4977400	7043200	0
AT1G74730.1 | Symbols: | Protein of unknown function (DUF1118) | chr1:28078995-28079831 FORWARD LENGTH=198	AT1G74730.1	AT1G74730.1	2	2	10.1	0	13.313	10	24.9547	24.7116	24.2814	24.6121	24.6399	0.279034	2.04387	+	0.000122583	0.756523		0.228952	4		23.4293	22.7385	24.0507	25.3152	23.8834	1.09466	1.28735		0.106391	4		22.3779	22.6468	NaN	22.7635	22.5961	0.197773	3		21216000	25530000	14873000	20140000	6356400	2726000	7202000	20892000
AT3G51820.1 | Symbols: ATG4, G4, CHLG | UbiA prenyltransferase family protein | chr3:19216301-19218934 REVERSE LENGTH=387	AT3G51820.1	AT3G51820.1	2	2	11.1	0	76.394	14	25.6869	26.0775	24.9985	25.9366	25.6749	0.47895	2.03031	+	0.000197856	1.06031		0.0316132	4		24.6846	23.9858	24.399	25.3887	24.6146	0.59049	0.970003	+	0.0192988	4		23.5842	23.4886	23.6395	23.8659	23.6446	0.160189	4		13095000	20957000	9263500	18830000	5727800	2154400	3385400	8298800
ATCG00130.1 | Symbols: ATPF | ATPase, F0 complex, subunit B/B, bacterial/chloroplast | chrC:11529-12798 REVERSE LENGTH=184	ATCG00130.1	ATCG00130.1	13	13	62	0	323.31	120	29.2276	29.3245	29.1024	28.6126	29.0668	0.316122	2.02369	+	0.00306182	0.532377		0.0709177	4		29.0471	28.3699	28.5302	28.1904	28.5344	0.368917	1.49132	+	0.0138498	4		28.1444	27.0665	26.4313	26.5301	27.0431	0.785446	4		249050000	332930000	313660000	256490000	217280000	68948000	121660000	125820000
AT1G02280.2 | Symbols: TOC33, ATTOC33, PPI1 | translocon at the outer envelope membrane of chloroplasts 33 | chr1:448665-450246 REVERSE LENGTH=297;AT1G02280.1 | Symbols: TOC33, ATTOC33, PPI1 | translocon at the outer envelope membrane of chloroplasts 33 |	AT1G02280.2;AT1G02280.1	AT1G02280.2;AT1G02280.1	3	3	14.5	0	26.906	12	24.4035	24.4974	23.6558	23.5897	24.0366	0.480178	2.02089	+	0.00224775	0.540363		0.267151	4		23.9077	24.1253	23.4977	22.4543	23.4962	0.741748	1.48052	+	0.0228929	4		22.7375	21.3464	22.3292	21.6497	22.0157	0.632817	4		5077300	5811600	4740300	3374500	3325300	2239900	1535600	442230
AT2G44640.1 | Symbols: | FUNCTIONS IN: molecular_function unknown;INVOLVED IN: biological_process unknown;LOCATED IN: mitochondrion, chloroplast, plasma membrane, plastid, chloroplast envelope;EXPRESSED IN: 23 plant structures;EXPRESSED DURING: 13 gro	AT2G44640.1	AT2G44640.1	9	9	34.1	0	94.486	20	25.0932	25.1796	25.2721	24.7335	25.0696	0.235697	2.0181	+	8.48378e-05	0.820536		0.0559601	4		25.2022	23.9957	24.074	23.7243	24.2491	0.652885	1.19757	+	0.0183871	4		23.4684	22.6282	23.1949	22.9145	23.0515	0.361632	4		5660800	6159600	6015600	4786800	4821300	1615400	2305200	1168800
AT1G13470.1 | Symbols: | Protein of unknown function (DUF1262) | chr1:4620322-4621542 REVERSE LENGTH=379	AT1G13470.1	AT1G13470.1	3	3	12.9	0	21.315	7	23.6091	23.2894	23.3586	23.6118	23.4672	0.16776	2.01537	+	0.00140379	23.4672	!	1	4		NaN	NaN	NaN	NaN		NaN	-21.4519		1	0		21.8156	NaN	NaN	21.0881	21.4519	0.514437	2		2174800	1964400	2695500	3076700	0	0	0	0
AT5G52520.1 | Symbols: OVA6, PRORS1 | Class II aaRS and biotin synthetases superfamily protein | chr5:21311112-21313875 FORWARD LENGTH=543	AT5G52520.1	AT5G52520.1	13	13	33.7	0	160.34	79	26.0914	25.7145	26.1499	26.2222	26.0445	0.226431	2.01033	+	0.00119686	-0.523396		0.106207	4		26.2825	27.274	26.5679	26.1471	26.5679	0.502342	2.53373	+	0.000879941	4		24.893	23.3117	24.1085	23.8234	24.0342	0.660672	4		8652700	8747500	9431400	10539000	7530100	9334100	7833100	5980300
AT5G47930.1 | Symbols: | Zinc-binding ribosomal protein family protein | chr5:19406423-19407329 REVERSE LENGTH=84	AT5G47930.1	AT5G47930.1	5	3	47.6	0	61.227	28	26.1787	26.466	26.4283	26.3685	26.3604	0.127604	2.00488	+	0.000121678	0.827747	+	0.00191313	4		25.4696	25.3678	25.3367	25.9563	25.5326	0.288123	1.17714	+	0.00456403	4		24.724	24.3239	NaN	24.0186	24.3555	0.353734	3		98346000	153710000	115010000	114980000	54652000	10953000	32510000	48451000
AT1G30380.1 | Symbols: PSAK | photosystem I subunit K | chr1:10722325-10723013 FORWARD LENGTH=130	AT1G30380.1	AT1G30380.1	4	4	39.2	0	272.58	69	26.079	27.699	28.1121	29.1709	27.7652	1.28373	2.00192		0.0486796	-0.150068		0.847533	4		28.4658	27.8983	28.4599	26.8371	27.9153	0.766465	2.15199	+	0.00618918	4		25.9032	25.9552	25.4315	NaN	25.7633	0.288548	3		138440000	203650000	342630000	462910000	189230000	78521000	138080000	63250000
AT1G20020.2 | Symbols: ATLFNR2 | ferredoxin-NADP(+)-oxidoreductase 2 | chr1:6942851-6944868 FORWARD LENGTH=350;AT1G20020.1 | Symbols: ATLFNR2, FNR2 | ferredoxin-NADP(+)-oxidoreductase 2 | chr1:6942851-6944868 FORWARD LENGTH=369;AT1G20020.3 | Symbols: ATLFN	AT1G20020.2;AT1G20020.1;AT1G20020.3	AT1G20020.2;AT1G20020.1;AT1G20020.3	10	9	35.4	0	106.28	39	26.4515	25.7688	26.1268	26.0016	26.0872	0.284589	2.00027	+	0.00706735	1.8961	+	0.000693933	4		24.8944	24.1359	24.0985	23.6354	24.1911	0.521234	0.104177		0.848699	4		24.6268	23.547	NaN	NaN	24.0869	0.763571	2		21628000	18447000	19603000	17343000	6642200	1640100	1902300	1584400
AT5G27700.1 | Symbols: | Ribosomal protein S21e | chr5:9807541-9808048 REVERSE LENGTH=82	AT5G27700.1	AT5G27700.1	4	2	37.8	0	111.46	28	24.6798	24.8691	24.1647	24.7409	24.6136	0.309492	1.98751	+	0.00112356	0.870871	+	0.00875769	4		24.1651	23.6813	23.7731	23.3514	23.7427	0.334777	1.11664	+	0.0121253	4		NaN	22.5404	NaN	22.7117	22.6261	0.121115	2		52226000	98623000	44921000	77337000	44859000	12188000	14790000	7869000
AT5G05370.1 | Symbols: | Cytochrome b-c1 complex, subunit 8 protein | chr5:1590977-1591869 REVERSE LENGTH=72;AT3G10860.1 | Symbols: | Cytochrome b-c1 complex, subunit 8 protein | chr3:3399815-3400514 FORWARD LENGTH=72	AT5G05370.1;AT3G10860.1	AT5G05370.1;AT3G10860.1	1	1	16.7	0	19.702	4	23.7674	24.2506	23.4476	23.486	23.7379	0.370342	1.98747	+	0.00263941	2.77057		1	4		NaN	NaN	NaN	20.9673	20.9673	NaN	-0.783104		1	1		21.5724	21.9285	NaN	NaN	21.7504	0.251818	2		15617000	25933000	13703000	15168000	0	0	0	2058000
AT1G13110.1 | Symbols: CYP71B7 | cytochrome P450, family 71 subfamily B, polypeptide 7 | chr1:4467272-4468857 FORWARD LENGTH=504;AT1G13090.1 | Symbols: CYP71B28 | cytochrome P450, family 71, subfamily B, polypeptide 28 | chr1:4461846-4463400 FORWARD LENGTH	AT1G13110.1;AT1G13090.1;AT1G13100.1;AT3G26230.1;AT3G26270.1;AT3G26210.1;AT3G26280.1	AT1G13110.1;AT1G13090.1	5	5	11.3	0	33.062	10	22.5018	23.6251	22.2988	22.885	22.8277	0.584552	1.98133	+	0.0107289	0.914968		0.227059	4		22.6779	NaN	21.1475	NaN	21.9127	1.08218	1.06636		0.298667	2		20.8889	20.8038	NaN	NaN	20.8463	0.0601628	2		1141800	1944600	1177300	773930	295580	0	108400	0
AT3G19170.1 | Symbols: ATPREP1, ATZNMP, PREP1 | presequence protease 1 | chr3:6625578-6631874 REVERSE LENGTH=1080;AT3G19170.2 | Symbols: PREP1 | presequence protease 1 | chr3:6625578-6631874 REVERSE LENGTH=1069	AT3G19170.1;AT3G19170.2;AT1G49630.3;AT1G49630.2;AT1G49630.1	AT3G19170.1;AT3G19170.2	29	29	37.3	0	231.44	78	26.7653	27.1588	26.7802	26.0375	26.6854	0.468781	1.98119	+	0.00771222	1.4742		0.179534	4		26.1669	26.4272	25.8417	22.4091	25.2112	1.88337	0.506989		0.643865	4		25.9108	24.7477	23.804	24.3545	24.7043	0.892612	4		5104000	8260000	5067400	3407400	5794700	2814900	2305900	235310
AT5G20830.2 | Symbols: SUS1, ASUS1, atsus1 | sucrose synthase 1 | chr5:7050599-7054032 REVERSE LENGTH=808;AT5G20830.1 | Symbols: SUS1, ASUS1, atsus1 | sucrose synthase 1 | chr5:7050599-7054032 REVERSE LENGTH=808	AT5G20830.2;AT5G20830.1;AT3G43190.1;AT4G02280.1;AT5G49190.1	AT5G20830.2;AT5G20830.1	8	8	15.1	0	59.477	15	24.8967	24.8174	25.4041	24.9405	25.0147	0.264553	1.9637	+	0.00916776	1.15948	+	0.011027	4		24.0341	23.7674	24.5074	23.1119	23.8552	0.582388	0.80422		0.230841	4		22.4539	23.648	NaN	NaN	23.051	0.844363	2		3915600	3104800	3407700	3856100	787030	386450	1081200	81616
AT3G12110.1 | Symbols: ACT11 | actin-11 | chr3:3858116-3859609 FORWARD LENGTH=377	AT3G12110.1;AT2G42170.1	AT3G12110.1	20	1	55.7	0	12.3	5	23.0282	22.7455	23.3283	23.276	23.0945	0.266939	1.96117		1	-0.172853		0.71188	4		22.2873	23.8584	23.6563	NaN	23.2674	0.854732	2.13403		1	3		NaN	21.1333	NaN	NaN	21.1333	NaN	1		1409400	1784800	1900300	1975200	867750	1241600	1356400	0
AT2G45710.1 | Symbols: | Zinc-binding ribosomal protein family protein | chr2:18831243-18831999 FORWARD LENGTH=84;AT3G61110.1 | Symbols: ARS27A, RS27A | ribosomal protein S27 | chr3:22611710-22612632 FORWARD LENGTH=86	AT2G45710.1;AT3G61110.1;AT3G61111.1	AT2G45710.1;AT3G61110.1	5	3	47.6	0	55.435	57	27.352	27.4609	27.0084	26.8865	27.177	0.273307	1.95884	+	2.23088e-05	0.689014	+	0.00706196	4		26.6851	26.6513	26.3162	26.2992	26.4879	0.208736	1.26982	+	0.00010287	4		25.4782	25.1703	25.1949	25.0291	25.2181	0.188169	4		226420000	285250000	175320000	198360000	117080000	56940000	59116000	77766000
AT1G79050.1 | Symbols: | recA DNA recombination family protein | chr1:29737084-29740140 REVERSE LENGTH=439;AT1G79050.2 | Symbols: | recA DNA recombination family protein | chr1:29737364-29740140 REVERSE LENGTH=343	AT1G79050.1;AT1G79050.2	AT1G79050.1;AT1G79050.2	6	6	23.7	0	45.804	20	24.8671	24.88	24.6787	25.1163	24.8855	0.179258	1.95798	+	0.0016172	1.02206	+	0.00399521	4		23.8266	23.8304	24.4039	23.3931	23.8635	0.414621	0.935925		0.0699742	4		NaN	22.5679	NaN	23.2872	22.9275	0.508551	2		5143100	6470500	5725200	7564000	1440300	1094000	2089500	241950
AT2G01250.1 | Symbols: | Ribosomal protein L30/L7 family protein | chr2:132943-134264 REVERSE LENGTH=242	AT2G01250.1	AT2G01250.1	6	3	32.6	0	132.94	27	25.8721	26.3332	25.71	25.5102	25.8564	0.350663	1.95638		1	1.4237	+	0.00941455	4		25.232	24.2475	24.6212	23.6301	24.4327	0.671536	0.532682		1	4		23.9	NaN	NaN	NaN	23.9	NaN	1		12849000	25531000	15574000	14843000	8488300	2820500	5049200	1545700
AT4G16390.1 | Symbols: SVR7 | pentatricopeptide (PPR) repeat-containing protein | chr4:9257985-9260093 FORWARD LENGTH=702	AT4G16390.1	AT4G16390.1	11	11	18.7	0	89.581	35	25.388	25.3796	25.1907	25.8398	25.4495	0.2757	1.95556	+	0.00338805	-0.0461712		0.860714	4		25.7192	25.4148	25.908	24.9407	25.4957	0.422126	2.00173	+	0.0071494	4		23.1079	NaN	NaN	23.88	23.4939	0.545939	2		5052000	6468400	6081500	5768600	3050300	1967900	2493100	3059500
ATCG00280.1 | Symbols: PSBC | photosystem II reaction center protein C | chrC:33720-35141 FORWARD LENGTH=473	ATCG00280.1	ATCG00280.1	18	18	43.8	0	323.31	206	30.3597	30.0222	29.986	29.8474	30.0538	0.217386	1.92152	+	8.88428e-05	1.00186	+	0.00145967	4		29.3508	28.7457	28.8719	29.2395	29.052	0.289071	0.919659	+	0.00685753	4		28.0504	28.0897	27.7721	28.6171	28.1323	0.352765	4		431170000	365510000	360700000	346830000	167990000	64040000	85463000	123170000
AT4G35100.2 | Symbols: PIP3 | plasma membrane intrinsic protein 3 | chr4:16708672-16709958 FORWARD LENGTH=280;AT4G35100.1 | Symbols: PIP3, PIP3A, PIP2;7, SIMIP | plasma membrane intrinsic protein 3 | chr4:16708672-16709958 FORWARD LENGTH=280	AT4G35100.2;AT4G35100.1	AT4G35100.2;AT4G35100.1	3	3	28.6	0	123.18	24	25.3777	25.4899	25.1332	24.7146	25.1788	0.343465	1.91986	+	0.00180262	0.206114		0.63476	4		25.3097	24.1187	25.8259	24.6366	24.9727	0.74918	1.71375		0.0382852	4		NaN	23.3207	23.1972	NaN	23.259	0.0873215	2		15562000	25303000	14752000	17001000	20340000	5375000	16067000	5996300
AT2G18960.1 | Symbols: AHA1, PMA, OST2, HA1 | H(+)-ATPase 1 | chr2:8221858-8227268 FORWARD LENGTH=949	AT2G18960.1;AT3G42640.1;AT2G07560.1;AT3G47950.1;AT2G24520.1	AT2G18960.1	36	10	43.7	0	323.31	219	28.8912	28.7115	28.6232	28.6234	28.7123	0.12629	1.91338	+	4.0934e-06	0.740889		0.0507564	4		28.5376	27.5127	28.4304	27.4051	27.9714	0.595063	1.17249	+	0.00982653	4		26.5671	26.7158	26.8614	27.0515	26.7989	0.206869	4		38574000	42965000	37432000	36338000	23988000	6602400	16775000	5829000
AT4G10790.1 | Symbols: | UBX domain-containing protein | chr4:6640752-6643035 REVERSE LENGTH=480	AT4G10790.1	AT4G10790.1	4	4	10.8	0	29.346	15	23.1971	23.9777	23.3644	23.5834	23.5306	0.337427	1.90778	+	6.44981e-05	0.163979		0.429642	4		23.2158	23.2432	23.3754	23.6321	23.3667	0.190204	1.7438	+	1.35684e-05	4		21.4326	21.5029	21.6966	21.8594	21.6229	0.193211	4		1589800	3853300	2195300	2954400	1298500	730260	1068800	1534000
AT1G16720.1 | Symbols: HCF173 | high chlorophyll fluorescence phenotype 173 | chr1:5723161-5726248 FORWARD LENGTH=598	AT1G16720.1	AT1G16720.1	11	11	24.1	0	79.466	35	24.6326	24.4925	24.0503	23.9753	24.2877	0.323966	1.90496	+	0.0182744	0.310177		0.629795	4		24.3191	25.199	24.0127	22.3792	23.9775	1.17821	1.59478		0.125764	4		23.1773	22.8084	NaN	21.1626	22.3827	1.07267	3		1856900	2229600	2299900	1182900	1415300	1407500	1279900	640270
AT5G05010.2 | Symbols: | clathrin adaptor complexes medium subunit family protein | chr5:1477137-1479872 FORWARD LENGTH=527;AT5G05010.1 | Symbols: | clathrin adaptor complexes medium subunit family protein | chr5:1477137-1479872 FORWARD LENGTH=527	AT5G05010.2;AT5G05010.1	AT5G05010.2;AT5G05010.1	11	11	33.8	0	216.43	75	27.1253	27.0107	27.1811	26.9503	27.0669	0.105224	1.90041	+	3.22378e-07	0.45764		0.225851	4		26.7028	27.0688	27.0304	25.6349	26.6092	0.669995	1.44277	+	0.00541821	4		25.3192	25.1939	25.0691	25.0836	25.1665	0.116073	4		25033000	30042000	29021000	26073000	16451000	12379000	14482000	3410200
AT4G29840.1 | Symbols: MTO2, TS | Pyridoxal-5-phosphate-dependent enzyme family protein | chr4:14599434-14601014 REVERSE LENGTH=526	AT4G29840.1	AT4G29840.1	6	6	16.3	0	60.751	23	24.9063	25.1163	24.3829	23.4947	24.4751	0.722647	1.89857	+	0.00647416	0.462542		0.382335	4		24.9224	24.091	23.494	23.5426	24.0125	0.664253	1.43603	+	0.0175851	4		23.434	22.1149	22.3716	22.3854	22.5765	0.585071	4		5467300	8184000	3804700	2121100	4581600	1693400	757610	1514300
AT1G78850.1 | Symbols: | D-mannose binding lectin protein with Apple-like carbohydrate-binding domain | chr1:29642072-29643397 REVERSE LENGTH=441;AT1G78860.1 | Symbols: | D-mannose binding lectin protein with Apple-like carbohydrate-binding domain | chr1	AT1G78850.1;AT1G78860.1	AT1G78850.1;AT1G78860.1	7	7	21.3	0	123.05	34	24.7333	24.855	24.1503	24.3964	24.5338	0.320854	1.88092	+	0.000193734	1.98065		0.0150485	4		23.4144	22.5744	23.2748	20.9488	22.5531	1.13094	-0.0997295		0.871367	4		22.1612	22.9277	22.729	22.7935	22.6528	0.338083	4		3705200	6224400	2467100	2926400	1858300	375850	713180	176220
AT3G62530.1 | Symbols: | ARM repeat superfamily protein | chr3:23132219-23133121 FORWARD LENGTH=221	AT3G62530.1	AT3G62530.1	6	6	34.4	0	46.604	27	24.3797	24.9367	25.1873	25.1865	24.9225	0.380628	1.87429	+	0.0254016	0.262613		0.393633	4		24.8333	24.2604	25.1794	24.3665	24.6599	0.426493	1.61168		0.0456936	4		22.3856	24.0604	21.6768	24.0701	23.0482	1.20948	4		8553500	10425000	10969000	9766400	4820500	2909700	5976800	3306300
AT3G53260.1 | Symbols: PAL2, ATPAL2 | phenylalanine ammonia-lyase 2 | chr3:19744256-19746619 REVERSE LENGTH=717	AT3G53260.1	AT3G53260.1	16	6	28.3	0	50.546	14	24.1808	24.6952	23.5962	25.1784	24.4126	0.679868	1.87288		1	1.50616	+	0.0126581	4		22.6625	22.2862	23.2936	23.3836	22.9065	0.523392	0.366724		1	4		NaN	22.5398	NaN	NaN	22.5398	NaN	1		1988000	2756700	1332900	5026100	374190	441160	661100	789840
AT2G19190.1 | Symbols: FRK1 | FLG22-induced receptor-like kinase 1 | chr2:8326067-8329893 REVERSE LENGTH=876	AT2G19190.1	AT2G19190.1	9	8	12.8	0	70.558	25	24.62	24.3764	23.9179	24.8309	24.4363	0.392334	1.86785	+	0.00455801	0.590733		0.139841	4		24.0563	NaN	23.6348	NaN	23.8455	0.298067	1.27711		0.0539674	2		22.342	22.7949	NaN	NaN	22.5684	0.320235	2		2422300	3355400	1750200	2485200	1241900	0	707580	0
AT4G10340.1 | Symbols: LHCB5 | light harvesting complex of photosystem II 5 | chr4:6408200-6409496 FORWARD LENGTH=280	AT4G10340.1	AT4G10340.1	22	22	70.7	0	323.31	286	31.8236	31.149	31.2318	30.7252	31.2324	0.452268	1.86741	+	0.000188833	0.151352		0.60597	4		31.3767	31.047	31.2602	30.6404	31.0811	0.323948	1.71606	+	5.08837e-05	4		29.2379	29.4205	29.4241	29.3775	29.365	0.0873282	4		857940000	659750000	636780000	481760000	533400000	260090000	355780000	215510000
AT5G66470.1 | Symbols: | RNA binding;GTP binding | chr5:26541986-26544302 REVERSE LENGTH=427	AT5G66470.1	AT5G66470.1	8	8	21.8	0	56.192	34	24.5907	24.4302	24.8707	24.9241	24.7039	0.233827	1.86332	+	7.38312e-05	0.93952		0.180704	4		24.4426	24.0774	24.5737	21.9639	23.7644	1.21857	0.923803		0.192172	4		23.2568	22.8593	22.5194	22.7268	22.8406	0.310761	4		3580700	2865700	4066900	6899300	3023400	1171600	2528800	144910
AT2G39010.1 | Symbols: PIP2E, PIP2;6 | plasma membrane intrinsic protein 2E | chr2:16291564-16293746 FORWARD LENGTH=289	AT2G39010.1	AT2G39010.1	2	2	20.1	0	26.66	5	24.1602	24.5094	24.2774	24.4114	24.3396	0.1528	1.86139		1	0.400448		0.10274	4		23.96	23.9742	24.3838	23.4386	23.9392	0.387281	1.46095		1	4		NaN	NaN	22.4782	NaN	22.4782	NaN	1		9376700	15533000	11612000	13069000	6436200	1071100	6434600	2335900
AT3G10420.2 | Symbols: SPD1 | P-loop containing nucleoside triphosphate hydrolases superfamily protein | chr3:3239307-3242274 FORWARD LENGTH=684;AT3G10420.1 | Symbols: SPD1 | P-loop containing nucleoside triphosphate hydrolases superfamily protein | chr3:3	AT3G10420.2;AT3G10420.1	AT3G10420.2;AT3G10420.1	4	4	11.5	0	57.452	11	23.8251	24.3226	23.5626	23.9511	23.9153	0.316079	1.83562		1	0.716604		0.23052	4		21.9654	24.2562	23.7902	22.7832	23.1987	1.02659	1.11901		1	4		NaN	22.0797	NaN	NaN	22.0797	NaN	1		1350400	2918500	1739600	2761500	392110	1127600	922320	590930
AT5G60360.2 | Symbols: AALP, ALP | aleurain-like protease | chr5:24280044-24282152 FORWARD LENGTH=357;AT5G60360.1 | Symbols: SAG2, AALP, ALP | aleurain-like protease | chr5:24280044-24282152 FORWARD LENGTH=358;AT5G60360.3 | Symbols: AALP, ALP | aleurain-li	AT5G60360.2;AT5G60360.1;AT5G60360.3;AT3G45310.2;AT3G45310.1	AT5G60360.2;AT5G60360.1;AT5G60360.3	4	4	27.2	0	30	11	26.3429	25.0922	24.9688	25.2961	25.425	0.626632	1.83339		1	1.56629	+	0.011134	4		23.7442	23.6263	24.2056	NaN	23.8587	0.306149	0.267096		1	3		23.5916	NaN	NaN	NaN	23.5916	NaN	1		11589000	6530500	12270000	15102000	1620800	806760	2263100	0
AT5G48620.1 | Symbols: | Disease resistance protein (CC-NBS-LRR class) family | chr5:19717406-19720932 FORWARD LENGTH=908	AT5G48620.1;AT1G59620.1;AT5G35450.1	AT5G48620.1	16	6	23.8	0	130.42	58	25.6757	25.6604	26.1181	26.2271	25.9203	0.294755	1.83123	+	0.000891767	0.617712		0.307802	4		25.6051	26.0886	25.7892	23.7274	25.3026	1.06884	1.21352		0.087597	4		23.533	24.1833	24.767	23.873	24.0891	0.524181	4		3873800	5698500	6267900	7920200	2889900	2616100	2841800	615050
AT3G55770.5 | Symbols: | GATA type zinc finger transcription factor family protein | chr3:20703799-20705115 FORWARD LENGTH=199;AT3G55770.4 | Symbols: | GATA type zinc finger transcription factor family protein | chr3:20703799-20705115 FORWARD LENGTH=199;	AT3G55770.5;AT3G55770.4;AT3G55770.3;AT3G55770.2;AT3G55770.1;AT3G55770.7;AT3G55770.6	AT3G55770.5;AT3G55770.4;AT3G55770.3;AT3G55770.2;AT3G55770.1;AT3G55770.7	3	2	21.6	0	25.366	7	24.4134	24.4452	24.1938	23.9747	24.2568	0.218738	1.82356		1	-0.0395908		0.859474	4		24.0829	NaN	24.5098	NaN	24.2964	0.301823	1.86315		1	2		22.4332	NaN	NaN	NaN	22.4332	NaN	1		6159700	8060000	7005100	7135900	2278400	0	1742500	981110
AT2G24270.3 | Symbols: ALDH11A3 | aldehyde dehydrogenase 11A3 | chr2:10327325-10329601 REVERSE LENGTH=496;AT2G24270.2 | Symbols: ALDH11A3 | aldehyde dehydrogenase 11A3 | chr2:10327325-10329601 REVERSE LENGTH=496;AT2G24270.1 | Symbols: ALDH11A3 | aldehyde d	AT2G24270.3;AT2G24270.2;AT2G24270.1;AT2G24270.4	AT2G24270.3;AT2G24270.2;AT2G24270.1;AT2G24270.4	8	8	25.6	0	114.62	20	25.6086	25.7776	24.7237	24.8259	25.234	0.536237	1.8156	+	0.000989707	1.68435		0.034997	4		24.523	23.9305	23.8094	21.9356	23.5496	1.12026	0.131248		0.827969	4		23.6838	23.6381	23.103	23.2485	23.4184	0.286938	4		6508700	8329400	5944000	3578600	5394000	1254100	1559400	529020
AT3G19820.3 | Symbols: DWF1 | cell elongation protein / DWARF1 / DIMINUTO (DIM) | chr3:6879835-6881616 REVERSE LENGTH=561;AT3G19820.2 | Symbols: DWF1, DIM, EVE1, DIM1, CBB1 | cell elongation protein / DWARF1 / DIMINUTO (DIM) | chr3:6879835-6881616 REVERSE	AT3G19820.3;AT3G19820.2;AT3G19820.1	AT3G19820.3;AT3G19820.2;AT3G19820.1	8	8	16.4	0	50.332	25	24.5646	23.9519	23.5285	23.6213	23.9166	0.468669	1.8086	+	0.00190018	0.329475		0.354243	4		23.1924	23.8006	23.7684	NaN	23.5871	0.342245	1.47913	+	0.00387489	3		NaN	22.3847	21.8827	22.0565	22.108	0.254933	3		2632400	2239000	1913300	1531100	1591400	798470	958030	0
AT1G72150.1 | Symbols: PATL1 | PATELLIN 1 | chr1:27148558-27150652 FORWARD LENGTH=573	AT1G72150.1	AT1G72150.1	14	13	29.5	0	98.921	58	25.5486	25.3248	25.4328	25.3085	25.4037	0.111272	1.8074	+	0.00108639	-0.103548		0.811914	4		26.375	25.7501	25.5063	24.3974	25.5072	0.825383	1.91094	+	0.00971322	4		22.7153	24.0255	23.9635	23.6809	23.5963	0.606193	4		5770900	8611600	5819700	6078800	6099900	3085400	2356400	1256600
ATCG00480.1 | Symbols: ATPB, PB | ATP synthase subunit beta | chrC:52660-54156 REVERSE LENGTH=498	ATCG00480.1	ATCG00480.1	36	35	89	0	323.31	806	31.9628	31.747	31.6897	31.7091	31.7771	0.126055	1.79067	+	0.0011519	0.396009		0.0474916	4		31.6189	31.3871	31.5516	30.967	31.3811	0.292752	1.39466	+	0.00599237	4		30.5432	29.7515	29.2428	30.4085	29.9865	0.604517	4		576170000	638910000	552790000	579000000	418760000	211880000	318430000	174900000
AT1G71500.1 | Symbols: | Rieske (2Fe-2S) domain-containing protein | chr1:26936084-26937331 FORWARD LENGTH=287	AT1G71500.1	AT1G71500.1	16	16	49.5	0	323.31	177	28.898	28.8792	28.9468	29.503	29.0567	0.298831	1.78898	+	0.000157919	0.103476		0.649088	4		28.6597	29.0959	29.3244	28.733	28.9533	0.3124	1.6855	+	0.000248691	4		26.9855	27.1585	27.2272	27.6999	27.2678	0.305487	4		101240000	124840000	111100000	174450000	81996000	61802000	86913000	58893000
AT1G06410.1 | Symbols: ATTPS7, TPS7, ATTPSA | trehalose-phosphatase/synthase 7 | chr1:1955413-1958153 FORWARD LENGTH=851	AT1G06410.1	AT1G06410.1	16	16	27.5	0	133.51	47	24.8179	25.0485	24.8665	24.8313	24.891	0.106936	1.78311	+	2.76206e-05	-0.389246		0.569536	4		25.7925	26.4427	25.4369	23.4491	25.2803	1.28988	2.17236		0.0881302	4		NaN	23.0737	NaN	23.1421	23.1079	0.0483603	2		2971100	4757500	3181300	3606400	2652000	2673900	1896900	336960
AT1G51800.1 | Symbols: | Leucine-rich repeat protein kinase family protein | chr1:19214203-19217833 FORWARD LENGTH=894	AT1G51800.1;AT1G51810.1;AT1G51870.1;AT2G04300.1;AT5G16900.1;AT2G29000.1;AT1G51910.1;AT2G28960.1;AT1G51880.1;AT1G49100.1;AT1G51860.1;AT1G51620.1;AT1G51620.2;AT2G28970.1;AT3G46370.1;AT5G59660.1;AT1G05700.1;AT5G59670.1;AT1G07560.1;AT2G19210.1;AT3G46400.1;AT2G28990.1;AT2G14440.1;AT5G59680.1;AT5G59650.1	AT1G51800.1	14	12	20.2	0	134.04	56	25.7812	26.0995	25.9322	26.6855	26.1246	0.395892	1.77866		0.0554694	1.12905		0.0728292	4		25.7512	25.4009	25.2403	23.5898	24.9956	0.961151	0.649607		0.482866	4		25.1328	25.9794	22.9507	23.3209	24.346	1.44738	4		4708300	6598900	5900400	9808500	4155500	1570900	2359900	696030
AT4G35250.1 | Symbols: | NAD(P)-binding Rossmann-fold superfamily protein | chr4:16771401-16773269 REVERSE LENGTH=395	AT4G35250.1	AT4G35250.1	14	14	38.7	0	119.29	102	27.3397	27.2656	27.9597	27.4852	27.5126	0.311738	1.77802	+	0.000314463	0.448469		0.0712189	4		27.4283	26.8541	26.8781	27.0959	27.0641	0.266053	1.32955	+	0.00107858	4		25.2624	25.7932	25.7283	26.1543	25.7345	0.366329	4		26395000	27635000	40880000	33675000	26588000	8897000	14430000	10104000
ATCG00470.1 | Symbols: ATPE | ATP synthase epsilon chain | chrC:52265-52663 REVERSE LENGTH=132	ATCG00470.1	ATCG00470.1	13	13	92.4	0	323.31	127	29.3934	29.435	28.855	28.9798	29.1658	0.291813	1.77664	+	0.00335959	0.268799		0.277898	4		28.9076	29.0731	29.1942	28.413	28.897	0.343378	1.50784	+	0.00824888	4		28.4019	27.2226	27.1316	26.8005	27.3891	0.699114	4		292970000	340030000	209830000	304930000	172030000	110340000	323160000	70242000
AT1G79010.1 | Symbols: | Alpha-helical ferredoxin | chr1:29725138-29726933 REVERSE LENGTH=222;AT1G16700.1 | Symbols: | Alpha-helical ferredoxin | chr1:5710012-5711694 FORWARD LENGTH=222	AT1G79010.1;AT1G16700.1	AT1G79010.1;AT1G16700.1	2	2	13.1	0	24.224	5	23.9139	24.4583	23.649	NaN	24.007	0.412599	1.77494		1	0.522165		0.121401	3		23.6535	23.2552	23.5459	NaN	23.4849	0.206029	1.25278		1	3		NaN	22.2321	NaN	NaN	22.2321	NaN	1		4551500	8899400	3305500	0	1189400	2102900	1750000	0
AT3G11710.1 | Symbols: ATKRS-1 | lysyl-tRNA synthetase 1 | chr3:3702359-3705613 REVERSE LENGTH=626	AT3G11710.1	AT3G11710.1	9	9	20.4	0	120.18	42	25.1459	25.2689	25.0719	23.6893	24.794	0.740905	1.77129	+	0.0288013	0.0898552		0.846869	4		24.7617	24.7794	24.5713	NaN	24.7041	0.115362	1.68143	+	0.0358067	3		24.322	23.0122	21.9107	22.846	23.0227	0.992642	4		4032700	4901600	4210600	1943500	3250600	1440400	1526500	0
AT4G02620.1 | Symbols: | vacuolar ATPase subunit F family protein | chr4:1149419-1151132 REVERSE LENGTH=128	AT4G02620.1	AT4G02620.1	2	2	32.8	0	41.562	11	24.5924	24.7071	24.6831	24.2562	24.5597	0.208302	1.77127		1	-0.0525131		0.860558	4		24.7915	25.1438	24.6355	23.8781	24.6122	0.533578	1.82378		1	4		NaN	22.7884	NaN	NaN	22.7884	NaN	1		12353000	14958000	10717000	10928000	9105700	8464600	8360500	3737000
AT5G60540.1 | Symbols: EMB2407, ATPDX2, PDX2 | pyridoxine biosynthesis 2 | chr5:24336874-24338647 REVERSE LENGTH=255	AT5G60540.1	AT5G60540.1	8	8	56.5	0	121.75	35	25.0666	25.5421	24.7044	25.4817	25.1987	0.391485	1.76873	+	0.000854854	0.1068		0.837465	4		25.7171	25.318	25.5932	23.7393	25.0919	0.917005	1.66193	+	0.0293778	4		23.6175	23.432	NaN	23.2404	23.43	0.188557	3		5334300	13037000	10617000	12971000	12338000	4586700	7633400	4319600
AT5G43940.1 | Symbols: HOT5, ADH2, GSNOR, ATGSNOR1, PAR2 | GroES-like zinc-binding dehydrogenase family protein | chr5:17684265-17686379 FORWARD LENGTH=379;AT5G43940.2 | Symbols: HOT5 | GroES-like zinc-binding dehydrogenase family protein | chr5:17684265-1	AT5G43940.1;AT5G43940.2	AT5G43940.1;AT5G43940.2	14	14	42	0	151.65	74	27.9521	27.7467	27.5704	27.3864	27.6639	0.241976	1.76311	+	2.52969e-05	1.53036	+	0.000576739	4		26.5249	26.2444	26.1791	25.5859	26.1336	0.394745	0.232754		0.327127	4		26.169	25.7937	25.759	25.8815	25.9008	0.186049	4		52069000	48167000	42398000	45294000	11758000	6177700	6302900	4514600
AT1G55670.1 | Symbols: PSAG | photosystem I subunit G | chr1:20802874-20803356 REVERSE LENGTH=160	AT1G55670.1	AT1G55670.1	9	9	46.9	0	76.276	115	29.3577	29.1585	29.2357	29.906	29.4145	0.337791	1.75848	+	0.00119591	0.356417		0.450771	4		28.8129	28.3049	28.8954	30.219	29.058	0.816858	1.40207	+	0.0268527	4		27.1692	28.3721	27.5204	27.5622	27.656	0.508908	4		268020000	234740000	286580000	554090000	161320000	69524000	102980000	153490000
AT5G07440.2 | Symbols: GDH2 | glutamate dehydrogenase 2 | chr5:2356153-2358012 FORWARD LENGTH=411;AT5G07440.1 | Symbols: GDH2 | glutamate dehydrogenase 2 | chr5:2356153-2358012 FORWARD LENGTH=411;AT5G07440.3 | Symbols: GDH2 | glutamate dehydrogenase 2 | ch	AT5G07440.2;AT5G07440.1;AT5G07440.3	AT5G07440.2;AT5G07440.1;AT5G07440.3	8	6	30.9	0	74.256	30	24.9858	26.037	24.9502	24.6976	25.1677	0.59361	1.74917	+	0.00281896	1.31722		0.0324761	4		24.442	23.8242	23.285	NaN	23.8504	0.57894	0.431944		0.294461	3		23.8195	23.712	23.1359	23.0066	23.4185	0.406795	4		6615000	14672000	6338600	6199400	2924800	709650	709160	0
ATCG00420.1 | Symbols: NDHJ | NADH dehydrogenase subunit J | chrC:48677-49153 REVERSE LENGTH=158	ATCG00420.1	ATCG00420.1	4	4	31.6	0	32.822	26	24.8559	24.2364	24.0635	24.2062	24.3405	0.351761	1.74649	+	0.0027271	-0.0530643		0.826774	4		24.4324	24.4018	24.7392	24.0007	24.3935	0.303003	1.79956	+	0.00139522	4		22.5624	22.6255	NaN	NaN	22.594	0.0446136	2		14534000	10904000	11177000	9817500	10544000	7028200	8463700	3810900
ATCG01060.1 | Symbols: PSAC | iron-sulfur cluster binding;electron carriers;4 iron, 4 sulfur cluster binding | chrC:117318-117563 REVERSE LENGTH=81	ATCG01060.1	ATCG01060.1	5	5	74.1	0	86.416	37	26.3239	26.4401	25.9812	26.1096	26.2137	0.206837	1.74451	+	0.00011697	1.49762	+	0.00717739	4		25.527	25.0819	24.3226	23.9327	24.7161	0.721078	0.246883		0.557734	4		24.151	24.9439	24.4121	24.3699	24.4692	0.336507	4		62710000	80229000	48688000	56763000	24607000	4070000	6866400	4252800
AT5G67630.1 | Symbols: | P-loop containing nucleoside triphosphate hydrolases superfamily protein | chr5:26967535-26969306 REVERSE LENGTH=469	AT5G67630.1;AT3G49830.1	AT5G67630.1	8	8	20.5	0	53.181	28	23.3931	23.6745	24.1416	24.0029	23.803	0.336209	1.7382	+	0.0205427	-0.534935		0.22651	4		25.1377	24.3955	24.4298	23.3888	24.338	0.719344	2.27314	+	0.0165613	4		NaN	22.2387	20.9939	22.9618	22.0648	0.995428	3		2177900	2943300	3865500	3953900	1985700	1563200	2529300	571620
ATCG00780.1 | Symbols: RPL14 | ribosomal protein L14 | chrC:80696-81064 REVERSE LENGTH=122	ATCG00780.1	ATCG00780.1	6	6	59	0	57.147	55	25.9646	25.5612	25.4713	25.497	25.6235	0.230481	1.73763	+	0.0013093	1.07503	+	0.00082785	4		24.7992	24.7479	24.3358	24.3112	24.5485	0.260858	0.662596		0.0787072	4		23.3218	24.0976	23.539	24.5852	23.8859	0.56933	4		31626000	30026000	24617000	28711000	14589000	7815500	8311000	5911500
AT3G46970.1 | Symbols: ATPHS2, PHS2 | alpha-glucan phosphorylase 2 | chr3:17301625-17306111 REVERSE LENGTH=841	AT3G46970.1	AT3G46970.1	31	30	55.4	0	323.31	188	28.2525	28.2527	27.9748	27.0294	27.8774	0.580293	1.73731	+	0.0180367	-0.486769		0.345505	4		28.6792	28.2014	29.1729	27.4031	28.3641	0.753534	2.22408	+	0.00929119	4		27.4761	25.7957	25.4464	25.842	26.1401	0.908007	4		29709000	30354000	29302000	14188000	30013000	13698000	24667000	8173400
AT4G14160.2 | Symbols: | Sec23/Sec24 protein transport family protein | chr4:8167574-8173026 FORWARD LENGTH=772;AT4G14160.1 | Symbols: | Sec23/Sec24 protein transport family protein | chr4:8167574-8173026 FORWARD LENGTH=773;AT4G14160.3 | Symbols: | Sec2	AT4G14160.2;AT4G14160.1;AT4G14160.3;AT2G21630.1	AT4G14160.2;AT4G14160.1;AT4G14160.3	4	4	8.9	0	35.365	11	23.3876	23.9009	23.6982	23.2432	23.5575	0.297397	1.73354	+	0.000137119	0.573221		0.11947	4		22.801	23.568	22.5837	NaN	22.9842	0.517118	1.16031	+	0.011406	3		21.5787	21.6677	22.196	21.8532	21.8239	0.273113	4		2119300	2444800	1942300	1567000	467110	409040	354340	0
AT3G53420.2 | Symbols: PIP2A, PIP2, PIP2;1 | plasma membrane intrinsic protein 2A | chr3:19803906-19805454 REVERSE LENGTH=287;AT3G53420.1 | Symbols: PIP2A, PIP2, PIP2;1 | plasma membrane intrinsic protein 2A | chr3:19803906-19805454 REVERSE LENGTH=287	AT3G53420.2;AT3G53420.1;AT5G60660.1;AT2G16850.1;AT2G37180.1	AT3G53420.2;AT3G53420.1	7	5	44.3	0	147.2	72	28.0296	28.1203	27.64	27.8499	27.91	0.212154	1.7233	+	3.48513e-05	0.44228		0.0567833	4		27.7307	27.023	27.61	27.5071	27.4677	0.310241	1.28102	+	0.000581979	4		25.9866	25.9866	26.3464	26.4271	26.1867	0.233385	4		134670000	169970000	119910000	161800000	110590000	38656000	72827000	65273000
AT3G48870.2 | Symbols: HSP93-III | Clp ATPase | chr3:18122363-18125915 REVERSE LENGTH=921;AT3G48870.1 | Symbols: ATCLPC, ATHSP93-III, HSP93-III | Clp ATPase | chr3:18122363-18126008 REVERSE LENGTH=952	AT3G48870.2;AT3G48870.1;AT1G74310.1;AT2G25140.1	AT3G48870.2;AT3G48870.1	38	7	50.3	0	62.955	28	24.6814	24.9388	25.3039	25.6583	25.1456	0.426707	1.72005	+	0.00867042	-0.155039		0.684983	4		25.872	25.0057	25.7063	24.6185	25.3006	0.589744	1.87509	+	0.0163833	4		23.6898	NaN	NaN	23.1613	23.4255	0.373664	2		2443500	2970700	3405100	5008500	3324000	1703200	2915200	874360
AT4G33050.3 | Symbols: EDA39 | calmodulin-binding family protein | chr4:15944604-15946736 REVERSE LENGTH=488;AT4G33050.2 | Symbols: EDA39 | calmodulin-binding family protein | chr4:15944604-15946736 REVERSE LENGTH=526;AT4G33050.4 | Symbols: EDA39 | calmodu	AT4G33050.3;AT4G33050.2;AT4G33050.4;AT4G33050.1;AT3G58480.1;AT3G13600.1	AT4G33050.3;AT4G33050.2;AT4G33050.4;AT4G33050.1	12	9	31.8	0	105.43	42	24.5996	26.242	24.8704	25.5748	25.3217	0.738506	1.71596	+	0.0248717	1.338		0.0372808	4		24.7277	23.3269	24.3875	23.4928	23.9837	0.68042	0.37796		0.524227	4		22.66	23.2063	24.7276	23.8291	23.6058	0.887389	4		3593900	12659000	5012100	7902500	2234000	550040	1366700	1222600
AT3G54050.2 | Symbols: HCEF1 | high cyclic electron flow 1 | chr3:20016951-20018527 FORWARD LENGTH=417;AT3G54050.1 | Symbols: HCEF1 | high cyclic electron flow 1 | chr3:20016951-20018527 FORWARD LENGTH=417	AT3G54050.2;AT3G54050.1	AT3G54050.2;AT3G54050.1	8	8	26.6	0	64.175	30	25.847	26.0233	25.4283	25.7684	25.7667	0.24956	1.7018	+	3.76207e-05	0.921812	+	0.00500404	4		25.1523	25.0702	24.7703	24.3869	24.8449	0.346668	0.779985	+	0.00770903	4		24.3104	24.1246	23.9416	23.8832	24.0649	0.193256	4		13421000	15147000	9054600	13521000	5265700	3411200	2918700	2606800
AT1G09130.2 | Symbols: | ATP-dependent caseinolytic (Clp) protease/crotonase family protein | chr1:2940063-2942217 REVERSE LENGTH=330;AT1G09130.1 | Symbols: | ATP-dependent caseinolytic (Clp) protease/crotonase family protein | chr1:2940063-2942217 REVER	AT1G09130.2;AT1G09130.1;AT1G09130.3	AT1G09130.2;AT1G09130.1;AT1G09130.3	10	10	32.1	0	90.757	74	26.7898	26.5816	26.7582	26.5978	26.6819	0.107405	1.70114	+	8.02691e-05	0.0744972		0.653242	4		26.4261	27.0185	26.6253	26.3595	26.6074	0.296451	1.62665	+	0.000373187	4		25.3707	25.0481	24.5356	24.9683	24.9807	0.343947	4		22341000	28960000	26445000	27406000	17705000	14934000	11147000	15661000
AT2G34250.2 | Symbols: | SecY protein transport family protein | chr2:14462635-14464572 FORWARD LENGTH=475;AT2G34250.1 | Symbols: | SecY protein transport family protein | chr2:14462635-14464572 FORWARD LENGTH=475;AT1G29310.1 | Symbols: | SecY protein t	AT2G34250.2;AT2G34250.1;AT1G29310.1	AT2G34250.2;AT2G34250.1;AT1G29310.1	2	2	5.3	0	12.151	7	21.5849	NaN	21.6451	22.6222	21.9507	0.582279	1.68667		1	0.0844498		0.858548	3		22.3354	21.3343	21.9292	NaN	21.8663	0.503503	1.60222		1	3		NaN	20.2641	NaN	NaN	20.2641	NaN	1		446670	0	510000	2606100	972760	284830	540620	0
AT2G22500.1 | Symbols: UCP5, ATPUMP5, DIC1 | uncoupling protein 5 | chr2:9563531-9564472 REVERSE LENGTH=313	AT2G22500.1	AT2G22500.1	7	6	31.3	0	64.682	17	24.3448	24.3819	24.4731	24.6794	24.4698	0.149786	1.68614	+	0.00316315	2.28997	+	0.00116638	4		23.0509	21.1744	22.3771	22.1168	22.1798	0.777306	-0.603832		0.323665	4		22.2195	22.6661	23.4653	NaN	22.7836	0.631115	3		5451900	5531300	4503200	8069000	1673400	222590	717390	363420
AT5G13490.2 | Symbols: AAC2 | ADP/ATP carrier 2 | chr5:4336034-4337379 FORWARD LENGTH=385;AT5G13490.1 | Symbols: AAC2 | ADP/ATP carrier 2 | chr5:4336034-4337379 FORWARD LENGTH=385	AT5G13490.2;AT5G13490.1	AT5G13490.2;AT5G13490.1	13	5	26	0	42.235	52	29.0342	28.7553	29.2376	29.141	29.042	0.208394	1.68499	+	0.00103076	1.04928	+	0.000171118	4		27.8535	28.1023	28.1338	27.8814	27.9927	0.145707	0.635706		0.0597753	4		27.1731	27.2546	26.8858	28.1147	27.357	0.529279	4		151280000	93811000	136490000	128300000	27202000	17188000	28897000	29550000
AT4G18480.1 | Symbols: CHLI1, CH42, CH-42, CHL11, CHLI-1 | P-loop containing nucleoside triphosphate hydrolases superfamily protein | chr4:10201897-10203361 REVERSE LENGTH=424	AT4G18480.1	AT4G18480.1	9	4	36.1	0	65.046	26	28.3192	27.3453	27.4542	27.7095	27.707	0.435696	1.68236	+	0.00142064	-1.0855		0.0999826	4		30.0691	29.0571	27.6428	28.4011	28.7925	1.0287	2.76786	+	0.00624599	4		25.9735	26.1652	25.9353	NaN	26.0247	0.123176	3		5920700	5043900	5011500	4496400	221570000	5162800	2970800	194730000
AT1G70770.2 | Symbols: | Protein of unknown function DUF2359, transmembrane | chr1:26688622-26691185 REVERSE LENGTH=610;AT1G70770.1 | Symbols: | Protein of unknown function DUF2359, transmembrane | chr1:26688622-26691185 REVERSE LENGTH=610;AT1G23170.2 |	AT1G70770.2;AT1G70770.1;AT1G23170.2;AT3G11880.1;AT1G23170.1	AT1G70770.2;AT1G70770.1;AT1G23170.2	4	4	7.4	0	28.074	12	24.2093	23.5958	24.0749	24.4152	24.0738	0.348032	1.67542	+	0.00780737	1.07187	+	0.00336044	4		22.9492	23.4352	22.7956	22.8278	23.0019	0.2963	0.603544		0.123532	4		NaN	22.7517	NaN	22.0451	22.3984	0.499669	2		2490100	2100500	2775100	2358100	892350	584170	382000	312540
AT1G75690.1 | Symbols: | DnaJ/Hsp40 cysteine-rich domain superfamily protein | chr1:28422273-28423170 REVERSE LENGTH=154	AT1G75690.1	AT1G75690.1	2	2	11	0	13.889	9	23.1438	22.634	23.2033	24.2219	23.3007	0.66515	1.67353	+	0.0289888	0.510839		0.360255	4		22.9627	21.902	22.5182	23.7767	22.7899	0.788603	1.16269		0.121931	4		NaN	21.537	21.7174	NaN	21.6272	0.12756	2		4407200	3677000	5029900	10982000	3286800	1126900	3879400	8094800
ATCG00680.1 | Symbols: PSBB | photosystem II reaction center protein B | chrC:72371-73897 FORWARD LENGTH=508	ATCG00680.1	ATCG00680.1	11	11	21.5	0	323.31	105	29.5348	29.1659	28.9033	28.8067	29.1027	0.325626	1.66223	+	0.000642356	0.821827	+	0.0100581	4		28.5864	28.467	27.9251	28.1448	28.2808	0.301726	0.840405	+	0.0149861	4		27.3644	27.8016	26.9139	27.6819	27.4404	0.396576	4		295700000	241990000	140450000	177360000	80205000	59382000	33252000	53375000
AT5G51820.1 | Symbols: PGM, ATPGMP, PGM1, STF1 | phosphoglucomutase | chr5:21063531-21067933 REVERSE LENGTH=623	AT5G51820.1	AT5G51820.1	18	18	38.8	0	173.64	66	26.7698	26.2737	26.7899	25.4662	26.3249	0.620243	1.65883	+	0.0414091	0.149982		0.80555	4		27.0824	26.7074	26.0792	24.8306	26.1749	0.987165	1.50885		0.103583	4		25.8184	23.9783	NaN	24.2015	24.6661	1.00416	3		14350000	12681000	14391000	5541400	10857000	4217200	3877700	1633500
AT4G01850.2 | Symbols: SAM-2, MAT2, SAM2, AtSAM2 | S-adenosylmethionine synthetase 2 | chr4:796298-797479 REVERSE LENGTH=393;AT4G01850.1 | Symbols: SAM-2, MAT2, SAM2, AtSAM2 | S-adenosylmethionine synthetase 2 | chr4:796298-797479 REVERSE LENGTH=393	AT4G01850.2;AT4G01850.1	AT4G01850.2;AT4G01850.1	20	6	62.3	0	56.492	31	24.8678	25.1848	24.7438	25.4025	25.0497	0.299669	1.65816		0.0572377	-0.43453		0.461212	4		26.0907	25.7426	26.1877	23.9161	25.4843	1.06279	2.09269		0.0531197	4		24.8555	22.6691	21.8425	24.1991	23.3916	1.38042	4		8003700	9354800	6719500	9466300	10338000	6054300	9405400	1467300
AT3G07100.1 | Symbols: ERMO2, SEC24A | Sec23/Sec24 protein transport family protein | chr3:2245689-2250077 REVERSE LENGTH=1038	AT3G07100.1	AT3G07100.1	6	6	7.8	0	44.425	16	23.4008	23.6423	23.7152	23.108	23.4666	0.274238	1.65027	+	0.00100645	0.613525		0.179468	4		23.5796	22.8823	22.0973	NaN	22.8531	0.741576	1.03674		0.0729569	3		21.133	22.2662	21.9189	21.9472	21.8163	0.48202	4		774330	1032700	972460	640890	1049700	235670	492340	0
AT2G30200.1 | Symbols: | catalytics;transferases;[acyl-carrier-protein] S-malonyltransferases;binding | chr2:12883162-12885482 REVERSE LENGTH=393;AT2G30200.2 | Symbols: | catalytics;transferases;[acyl-carrier-protein] S-malonyltransferases;binding | chr2	AT2G30200.1;AT2G30200.2	AT2G30200.1;AT2G30200.2	6	6	16.8	0	36.587	10	22.8262	23.8106	23.5662	23.7831	23.4965	0.46005	1.64861		1	1.76059	+	0.00372496	4		22.2394	21.4659	21.5025	NaN	21.7359	0.436368	-0.111979		1	3		NaN	NaN	21.8479	NaN	21.8479	NaN	1		1741500	2963500	2124800	2153300	1510500	132530	499890	0
AT3G45190.1 | Symbols: | SIT4 phosphatase-associated family protein | chr3:16541994-16548161 REVERSE LENGTH=789	AT3G45190.1	AT3G45190.1	4	4	9.4	0	46.636	14	24.3071	24.6021	24.0501	23.9307	24.2225	0.29786	1.64713	+	0.00190934	0.539131		0.0446377	4		23.4956	23.9034	23.6511	NaN	23.6834	0.205835	1.108	+	0.00624754	3		NaN	22.5114	NaN	22.6394	22.5754	0.0905301	2		1656600	2521500	1481300	1756600	713080	727400	725180	0
AT5G37600.1 | Symbols: ATGSR1, GLN1;1, GSR 1, ATGLN1;1 | glutamine synthase clone R1 | chr5:14933574-14935656 REVERSE LENGTH=356	AT5G37600.1;AT5G16570.1	AT5G37600.1	11	4	39.9	0	65.907	23	25.361	24.9263	25.0206	25.1018	25.1024	0.18672	1.64333	+	9.6578e-05	1.70681	+	0.000636647	4		23.6895	23.5659	22.9315	NaN	23.3956	0.406652	-0.0634766		0.821966	3		23.5915	23.7117	23.0136	23.5196	23.4591	0.307381	4		10846000	10324000	10769000	10415000	1846100	993180	1416500	0
AT2G39770.2 | Symbols: CYT1 | Glucose-1-phosphate adenylyltransferase family protein | chr2:16589401-16590741 FORWARD LENGTH=361;AT2G39770.1 | Symbols: CYT1, VTC1, SOZ1, EMB101, GMP1 | Glucose-1-phosphate adenylyltransferase family protein | chr2:16589401-	AT2G39770.2;AT2G39770.1;AT3G55590.1	AT2G39770.2;AT2G39770.1	9	9	39.6	0	70.597	25	21.9051	24.1117	24.117	25.7334	23.9668	1.57212	1.64253		0.086113	-0.640766		0.537422	4		24.9569	24.917	25.6335	22.9229	24.6076	1.17025	2.2833	+	0.00923115	4		22.7494	22.1319	22.3422	22.0736	22.3243	0.306026	4		727010	7395700	6464300	12846000	7628400	4275800	5617800	2361600
AT5G10450.2 | Symbols: GRF6, AFT1, 14-3-3lambda | G-box regulating factor 6 | chr5:3284452-3286261 REVERSE LENGTH=246;AT5G10450.1 | Symbols: GRF6, AFT1, 14-3-3lambda | G-box regulating factor 6 | chr5:3284452-3286261 REVERSE LENGTH=248;AT5G10450.3 | Symbol	AT5G10450.2;AT5G10450.1;AT5G10450.3;AT5G10450.4	AT5G10450.2;AT5G10450.1;AT5G10450.3;AT5G10450.4	10	4	42.7	0	53.35	58	26.2383	25.9122	26.1364	25.6792	25.9915	0.248803	1.64028	+	0.00280817	0.10387		0.606501	4		25.7347	25.9091	25.6214	26.2854	25.8876	0.290351	1.53641	+	0.0043348	4		24.6429	24.3911	23.4655	24.9054	24.3512	0.626719	4		11012000	11452000	10631000	10311000	6798200	5311000	5859600	53015000
AT3G48000.1 | Symbols: ALDH2B4, ALDH2, ALDH2A | aldehyde dehydrogenase 2B4 | chr3:17717082-17719843 REVERSE LENGTH=538	AT3G48000.1;AT1G23800.1	AT3G48000.1	5	5	10.6	0	32.299	14	24.1532	23.8671	23.5968	24.3328	23.9875	0.323412	1.6394	+	0.00356109	1.96887		1	4		NaN	NaN	NaN	22.0186	22.0186	NaN	-0.32947		1	1		22.5884	22.7086	21.7472	NaN	22.3481	0.523823	3		2789500	2104900	1687300	2794900	0	0	0	289840
AT3G18740.1 | Symbols: | Ribosomal protein L7Ae/L30e/S12e/Gadd45 family protein | chr3:6453437-6453870 FORWARD LENGTH=112;AT1G36240.1 | Symbols: | Ribosomal protein L7Ae/L30e/S12e/Gadd45 family protein | chr1:13614890-13616233 FORWARD LENGTH=112	AT3G18740.1;AT1G36240.1	AT3G18740.1;AT1G36240.1	5	3	48.2	0	40.677	20	25.6517	25.7415	25.1238	25.4389	25.489	0.274547	1.63503	+	2.56628e-05	1.29664	+	0.000386201	4		24.5214	24.1899	23.9574	24.1007	24.1923	0.23936	0.33839	+	0.0351785	4		23.9465	23.774	23.8333	23.862	23.8539	0.0717316	4		39013000	48974000	30065000	40502000	14105000	5632000	6024600	9103400
AT5G66680.1 | Symbols: DGL1 | dolichyl-diphosphooligosaccharide-protein glycosyltransferase 48kDa subunit family protein | chr5:26617840-26620581 REVERSE LENGTH=437	AT5G66680.1	AT5G66680.1	10	10	25.9	0	75.563	44	25.6799	25.6542	25.6148	25.5286	25.6194	0.0661878	1.63401	+	0.00110887	0.824408	+	0.00200381	4		24.8008	24.958	25.062	24.3592	24.795	0.309742	0.809603		0.0437267	4		24.333	24.4382	23.2114	23.9589	23.9854	0.55546	4		10040000	9910800	7548600	8509400	5702200	1876900	4201100	2684200
AT4G31480.2 | Symbols: | Coatomer, beta subunit | chr4:15264145-15267384 FORWARD LENGTH=948;AT4G31480.1 | Symbols: | Coatomer, beta subunit | chr4:15264145-15267384 FORWARD LENGTH=948	AT4G31480.2;AT4G31480.1	AT4G31480.2;AT4G31480.1	22	2	30.5	0	322.61	176	28.2323	27.9883	28.4047	27.8987	28.131	0.230599	1.63299	+	0.000193112	-0.0180073		0.946278	4		28.3258	28.2995	28.4961	27.4747	28.149	0.457921	1.651	+	0.00111448	4		26.6248	26.8199	26.0383	26.509	26.498	0.332242	4		30383000	34568000	38394000	28129000	27152000	15959000	23060000	13980000
AT1G15730.1 | Symbols: | Cobalamin biosynthesis CobW-like protein | chr1:5407535-5409937 REVERSE LENGTH=448	AT1G15730.1	AT1G15730.1	8	6	25	0	191.57	33	25.7735	25.3722	25.463	25.841	25.6124	0.229648	1.62347	+	0.0111444	0.16795		0.742853	4		25.7251	24.1018	26.3382	25.6127	25.4444	0.950174	1.45552		0.0868536	4		23.4979	NaN	23.546	24.9228	23.9889	0.809151	3		10830000	11718000	12947000	16804000	9944600	921040	11909000	7358500
AT3G52880.1 | Symbols: ATMDAR1, MDAR1 | monodehydroascorbate reductase 1 | chr3:19601477-19604366 REVERSE LENGTH=434;AT3G52880.2 | Symbols: ATMDAR1, MDAR1 | monodehydroascorbate reductase 1 | chr3:19601477-19604366 REVERSE LENGTH=466	AT3G52880.1;AT3G52880.2	AT3G52880.1;AT3G52880.2	10	10	32.7	0	90.422	54	26.3227	26.3357	25.9324	26.0152	26.1515	0.208053	1.61753	+	0.00109849	1.44379		0.0198023	4		25.3778	25.2901	24.7209	23.442	24.7077	0.892624	0.173742		0.747119	4		24.9278	24.8986	23.8299	24.4796	24.534	0.512101	4		11666000	14265000	10893000	12155000	5650300	2405200	2097600	578930
AT3G21220.1 | Symbols: ATMKK5, ATMAP2K_ALPHA, MAP2K_A, MKK5, ATMEK5, MEK5 | MAP kinase kinase 5 | chr3:7445917-7446963 FORWARD LENGTH=348	AT3G21220.1	AT3G21220.1	6	4	25.6	0	27.56	14	23.3869	23.3615	23.3437	23.1165	23.3021	0.125018	1.61616		1	0.323809		0.0559056	4		23.2243	22.7897	22.921	NaN	22.9783	0.222876	1.29235		1	3		21.686	NaN	NaN	NaN	21.686	NaN	1		2224700	2673200	2204200	2806700	1472300	681620	581760	0
AT4G09010.1 | Symbols: APX4, TL29 | ascorbate peroxidase 4 | chr4:5777502-5779338 REVERSE LENGTH=349	AT4G09010.1	AT4G09010.1	2	2	10.6	0	24.716	7	24.7091	24.664	23.8198	23.062	24.0637	0.783145	1.61483		0.0549174	1.67867		0.0630691	4		22.8672	NaN	21.9029	NaN	22.385	0.681862	-0.0638428		0.940318	2		23.4875	22.1909	NaN	21.6683	22.4489	0.936647	3		4816300	5332300	2792400	3048900	847690	0	398610	0
AT5G51070.1 | Symbols: ERD1, CLPD, SAG15 | Clp ATPase | chr5:20764479-20768481 FORWARD LENGTH=945	AT5G51070.1	AT5G51070.1	25	23	33.2	0	323.31	91	26.0674	26.1685	26.2858	26.3714	26.2233	0.133103	1.60901	+	0.0011815	-0.54472		0.126779	4		27.2584	27.0059	26.913	25.8947	26.768	0.60024	2.15373	+	0.00178065	4		25.2327	23.9242	24.5546	24.7457	24.6143	0.541468	4		6049700	8020700	5852100	8237800	8343200	4152200	6414100	4168800
AT5G03880.1 | Symbols: | Thioredoxin family protein | chr5:1038674-1041453 REVERSE LENGTH=339	AT5G03880.1	AT5G03880.1	8	8	48.7	0	184.9	69	27.4551	27.3235	27.4592	27.3943	27.408	0.0636773	1.60398	+	0.000547876	0.047493		0.527289	4		27.3657	27.5323	27.3096	27.2346	27.3605	0.126468	1.55648	+	0.000736029	4		26.1232	25.1655	25.7186	26.209	25.8041	0.476426	4		62148000	55104000	43149000	37753000	33940000	17981000	23550000	21094000
AT5G22800.1 | Symbols: EMB86, EMB1030, EMB263 | Alanyl-tRNA synthetase, class IIc | chr5:7616221-7619961 REVERSE LENGTH=978	AT5G22800.1	AT5G22800.1	7	7	9.5	0	69.122	19	24.6202	24.3376	23.8783	23.7552	24.1478	0.402459	1.60224		0.0477844	0.0722065		0.810124	4		24.4425	23.9579	23.8264	NaN	24.0756	0.324494	1.53003		0.0946099	3		21.7599	NaN	23.3313	NaN	22.5456	1.11116	2		1378400	1355900	988490	1110100	1188700	398720	479330	0
AT1G01680.1 | Symbols: ATPUB54, PUB54 | plant U-box 54 | chr1:246411-248329 REVERSE LENGTH=308	AT1G01680.1	AT1G01680.1	4	4	15.3	0	38.049	3	23.11	NaN	23.4618	25.2093	23.927	1.1243	1.59578		1	1.04224		0.215753	3		22.784	23.4234	22.4469	NaN	22.8848	0.49599	0.553539		1	3		22.3312	NaN	NaN	NaN	22.3312	NaN	1		2820700	1325000	5030100	9326900	1517700	2158400	700510	0
AT3G62870.1 | Symbols: | Ribosomal protein L7Ae/L30e/S12e/Gadd45 family protein | chr3:23242862-23244273 REVERSE LENGTH=256	AT3G62870.1	AT3G62870.1	6	2	26.2	0	37.234	22	24.1735	24.7809	24.8263	24.2586	24.5098	0.341519	1.59258	+	0.00266382	1.16975	+	0.00726834	4		23.7551	23.195	23.0702	NaN	23.3401	0.364803	0.422825		0.305162	3		22.9768	22.8048	22.2762	23.6112	22.9173	0.550384	4		6398700	12652000	10651000	9667900	3598300	995960	1603000	0
AT3G52750.1 | Symbols: FTSZ2-2 | Tubulin/FtsZ family protein | chr3:19549841-19552435 REVERSE LENGTH=473	AT3G52750.1	AT3G52750.1	14	7	39.3	0	91.064	41	25.2764	25.6255	25.3801	25.8039	25.5215	0.238471	1.58997	+	0.00783031	0.148697		0.298949	4		25.2846	25.3717	25.5245	25.3103	25.3728	0.107518	1.44127	+	0.00672702	4		23.4942	NaN	24.3688	NaN	23.9315	0.618406	2		9210400	12379000	9246500	12601000	7888100	3535000	6856600	3312600
AT5G13650.1 | Symbols: | elongation factor family protein | chr5:4397821-4402364 FORWARD LENGTH=675;AT5G13650.2 | Symbols: | elongation factor family protein | chr5:4397821-4402364 FORWARD LENGTH=676	AT5G13650.1;AT5G13650.2	AT5G13650.1;AT5G13650.2	17	17	37.3	0	283.62	82	25.0661	24.4019	25.571	25.2514	25.0726	0.49338	1.58853	+	0.0317922	-1.16091		0.139246	4		26.8185	26.534	27.2075	24.3741	26.2335	1.27001	2.74944	+	0.0151426	4		24.8712	23.5121	22.4243	23.1288	23.4841	1.02862	4		6203800	2730300	6730600	6862100	11137000	5403300	11180000	2058800
AT3G03250.1 | Symbols: UGP, UGP1, AtUGP1 | UDP-GLUCOSE PYROPHOSPHORYLASE 1 | chr3:749761-754014 REVERSE LENGTH=469	AT3G03250.1;AT5G17310.1	AT3G03250.1	15	6	39.2	0	111.34	62	26.3418	26.0512	25.8959	25.6175	25.9766	0.302462	1.58093	+	0.00164934	0.42506		0.133617	4		25.6603	26.0372	25.3598	25.1488	25.5515	0.385853	1.15587	+	0.0105864	4		25.1144	24.2394	23.9541	24.2748	24.3957	0.500182	4		14191000	14028000	10825000	8940700	5355400	2846800	1395200	2420800
AT5G49570.1 | Symbols: AtPNG1, PNG1 | peptide-N-glycanase 1 | chr5:20112071-20116125 REVERSE LENGTH=721	AT5G49570.1	AT5G49570.1	6	6	13.5	0	66.215	20	24.231	23.9484	24.4432	24.2377	24.2151	0.203243	1.57019	+	0.00160434	1.03672	+	0.00357625	4		23.0593	23.2974	NaN	NaN	23.1784	0.168327	0.533476		0.230778	2		22.899	22.9244	22.1112	NaN	22.6449	0.462338	3		2344100	2319700	1812500	1932100	318490	168330	0	0
AT1G64710.1 | Symbols: | GroES-like zinc-binding dehydrogenase family protein | chr1:24044638-24046313 FORWARD LENGTH=396;AT1G64710.2 | Symbols: | GroES-like zinc-binding dehydrogenase family protein | chr1:24044836-24046313 FORWARD LENGTH=357	AT1G64710.1;AT1G64710.2	AT1G64710.1;AT1G64710.2	5	5	20.2	0	53.941	31	26.2159	25.9018	25.7189	25.5879	25.8561	0.272213	1.56398	+	0.000454566	0.600796		0.204507	4		25.4423	25.7309	25.7712	24.0769	25.2553	0.799146	0.963188		0.0704871	4		24.3034	23.777	24.5504	24.5378	24.2921	0.361754	4		22205000	24955000	18355000	14770000	10183000	7631500	12481000	2693800
AT4G04040.1 | Symbols: MEE51 | Phosphofructokinase family protein | chr4:1939250-1942765 FORWARD LENGTH=569	AT4G04040.1	AT4G04040.1	7	5	16.5	0	45.416	32	24.5406	23.5767	23.886	23.2683	23.8179	0.543821	1.56251	+	0.00639499	-0.31815		0.510819	4		24.6729	23.9784	24.7258	23.1671	24.1361	0.730264	1.88066	+	0.00598615	4		22.1026	22.3831	21.6276	22.9083	22.2554	0.535443	4		2417500	2429500	2430700	1540000	2658600	1147200	2210500	1056100
AT1G10200.1 | Symbols: WLIM1 | GATA type zinc finger transcription factor family protein | chr1:3346677-3347763 REVERSE LENGTH=190	AT1G10200.1	AT1G10200.1	5	5	14.7	0	52.535	30	25.425	26.1367	26.5286	26.737	26.2068	0.577564	1.55235	+	0.0419298	0.574898		0.284852	4		25.296	25.8828	26.5956	24.7533	25.6319	0.790877	0.977455		0.195658	4		23.7206	24.6268	25.616	NaN	24.6545	0.948029	3		5610100	13596000	14236000	20226000	15709000	19248000	58697000	349170
AT4G12830.1 | Symbols: | alpha/beta-Hydrolases superfamily protein | chr4:7531189-7533327 FORWARD LENGTH=393	AT4G12830.1	AT4G12830.1	7	7	29.5	0	96.108	30	24.7156	25.145	25.1858	25.1416	25.047	0.221848	1.55206	+	4.69645e-05	0.484415		0.13928	4		23.9807	24.9304	25.073	24.2663	24.5626	0.523519	1.06765	+	0.00888192	4		23.381	23.2804	23.7223	23.5961	23.4949	0.200798	4		6854100	7842400	9094600	9711200	2964900	3658100	3592800	1411700
AT1G48630.1 | Symbols: RACK1B_AT | receptor for activated C kinase 1B | chr1:17981977-17983268 REVERSE LENGTH=326	AT1G48630.1	AT1G48630.1	14	6	50	0	71.425	35	24.8091	25.3077	24.9095	24.6829	24.9273	0.270015	1.54558	+	0.00106325	0.515724		0.57109	4		26.2478	24.167	25.0261	22.2053	24.4116	1.70069	1.02986		0.358656	4		22.9932	23.5577	NaN	23.5942	23.3817	0.336921	3		6066400	8725800	5358100	6175900	9942900	1024100	5160500	276690
AT1G51100.1 | Symbols: | unknown protein;FUNCTIONS IN: molecular_function unknown;INVOLVED IN: biological_process unknown;LOCATED IN: chloroplast, chloroplast stroma;EXPRESSED IN: 22 plant structures;EXPRESSED DURING: 13 growth stages;Has 26 Blast h	AT1G51100.1	AT1G51100.1	7	7	37.4	0	85.835	27	25.5278	25.3671	25.6527	25.4045	25.488	0.12949	1.54267	+	2.73627e-05	0.514374		0.0480773	4		24.7124	25.4757	25.0965	24.61	24.9736	0.394828	1.02829	+	0.00427266	4		23.6977	23.7976	24.2074	24.0786	23.9453	0.237751	4		17194000	16812000	17507000	20409000	5795700	5858300	5052900	2818600
AT1G56190.2 | Symbols: | Phosphoglycerate kinase family protein | chr1:21028622-21030454 FORWARD LENGTH=405;AT1G56190.1 | Symbols: | Phosphoglycerate kinase family protein | chr1:21028403-21030454 FORWARD LENGTH=478	AT1G56190.2;AT1G56190.1	AT1G56190.2;AT1G56190.1	21	6	60.7	0	115.92	38	26.0811	25.8855	25.7646	25.1135	25.7112	0.419253	1.53976	+	0.0380043	-0.121933		0.77701	4		26.7121	25.7953	25.8469	24.9781	25.8331	0.708349	1.66169		0.0424972	4		25.5823	24.4447	23.1898	23.4689	24.1714	1.08359	4		8412700	9659300	8082500	5141700	13152000	4837000	5925900	1640500
AT3G02090.1 | Symbols: MPPBETA | Insulinase (Peptidase family M16) protein | chr3:365624-368526 FORWARD LENGTH=531;AT3G02090.2 | Symbols: MPPBETA | Insulinase (Peptidase family M16) protein | chr3:365624-368534 FORWARD LENGTH=535	AT3G02090.1;AT3G02090.2	AT3G02090.1;AT3G02090.2	15	15	40.7	0	323.31	107	27.2977	27.6209	27.2076	27.439	27.3913	0.180257	1.53956	+	6.52837e-05	0.698536		0.0221508	4		27.2363	26.4709	26.7873	26.2765	26.6928	0.419045	0.841022	+	0.0141551	4		25.9948	26.0064	25.4679	25.9378	25.8517	0.257654	4		21566000	44554000	31362000	28073000	21053000	6552400	12151000	6999200
AT3G04790.1 | Symbols: | Ribose 5-phosphate isomerase, type A protein | chr3:1313365-1314195 FORWARD LENGTH=276	AT3G04790.1	AT3G04790.1	7	7	37.3	0	88.739	39	27.0219	26.4378	26.0366	26.3078	26.451	0.415647	1.53945	+	0.010115	1.53778		0.0153283	4		25.0652	25.0074	25.7753	23.8051	24.9132	0.817132	0.00166512		0.99766	4		25.9144	24.5277	24.2728	24.9314	24.9116	0.721469	4		31303000	24440000	16502000	21332000	6819500	3131900	5607300	1151800
AT5G39740.2 | Symbols: RPL5B | ribosomal protein L5 B | chr5:15903484-15905185 FORWARD LENGTH=301;AT5G39740.1 | Symbols: OLI7, RPL5B | ribosomal protein L5 B | chr5:15903365-15905185 FORWARD LENGTH=301	AT5G39740.2;AT5G39740.1	AT5G39740.2;AT5G39740.1	6	2	25.9	0	51.123	23	25.7832	26.2909	25.6231	25.4414	25.7846	0.365229	1.53872	+	0.000871703	2.39966		0.0916409	4		25.513	21.5584	25.3389	21.1296	23.385	2.36425	-0.860941		0.498245	4		24.6105	24.4585	23.8721	24.0425	24.2459	0.34605	4		18228000	31887000	22420000	22511000	14500000	187350	7834300	373760
AT4G36250.1 | Symbols: ALDH3F1 | aldehyde dehydrogenase 3F1 | chr4:17151029-17153381 FORWARD LENGTH=484	AT4G36250.1	AT4G36250.1	3	3	8.9	0	19.758	8	22.4113	22.0581	22.7515	22.2879	22.3772	0.289268	1.53613		1	-0.0143394		0.945099	4		22.454	NaN	22.5597	22.161	22.3915	0.206554	1.55047		1	3		20.8411	NaN	NaN	NaN	20.8411	NaN	1		1150100	925390	894990	1171300	736520	0	290340	297550
AT5G11770.1 | Symbols: | NADH-ubiquinone oxidoreductase 20 kDa subunit, mitochondrial | chr5:3791148-3792929 REVERSE LENGTH=218	AT5G11770.1	AT5G11770.1	4	4	15.6	0	23.319	13	23.7368	23.4094	23.575	24.0886	23.7024	0.290082	1.53473		1	0.791206		0.0519035	4		23.5219	22.5061	22.7056	NaN	22.9112	0.538216	0.743526		1	3		NaN	22.1677	NaN	NaN	22.1677	NaN	1		3666700	4963300	5071800	7554500	2411900	1189000	1644900	0
AT4G23570.2 | Symbols: SGT1A | phosphatase-related | chr4:12300015-12302493 FORWARD LENGTH=350;AT4G23570.1 | Symbols: SGT1A | phosphatase-related | chr4:12300015-12302493 FORWARD LENGTH=350;AT4G23570.3 | Symbols: SGT1A | phosphatase-related | chr4:12300015	AT4G23570.2;AT4G23570.1;AT4G23570.3	AT4G23570.2;AT4G23570.1;AT4G23570.3	5	4	16.6	0	32.311	12	22.5529	22.7111	23.3695	23.7292	23.0907	0.553397	1.53377		1	2.07524		0.0238153	4		NaN	20.3429	21.688	NaN	21.0154	0.951105	-0.541468		1	2		NaN	21.5569	NaN	NaN	21.5569	NaN	1		1714100	2429700	1944800	2719700	0	61399	100810	0
AT5G49030.1 | Symbols: OVA2 | tRNA synthetase class I (I, L, M and V) family protein | chr5:19875091-19882291 REVERSE LENGTH=1093;AT5G49030.3 | Symbols: OVA2 | tRNA synthetase class I (I, L, M and V) family protein | chr5:19875091-19883251 REVERSE LENGTH=1	AT5G49030.1;AT5G49030.3;AT5G49030.2	AT5G49030.1;AT5G49030.3;AT5G49030.2	11	11	16.7	0	105.4	36	24.5391	24.924	25.1581	24.198	24.7048	0.42341	1.53164	+	0.00213103	-0.780716		0.0279355	4		25.425	25.436	25.5956	NaN	25.4855	0.0954634	2.31236	+	0.000258512	3		22.5577	23.488	23.2805	23.3664	23.1732	0.419013	4		1628900	2376200	1860800	1305600	2099500	1724300	2210800	0
AT1G59359.1 | Symbols: | Ribosomal protein S5 family protein | chr1:21842537-21843733 REVERSE LENGTH=284;AT1G58983.1 | Symbols: | Ribosomal protein S5 family protein | chr1:21806279-21807475 REVERSE LENGTH=284;AT1G58684.1 | Symbols: | Ribosomal protein	AT1G59359.1;AT1G58983.1;AT1G58684.1;AT1G58380.1;AT3G57490.1	AT1G59359.1;AT1G58983.1;AT1G58684.1;AT1G58380.1;AT3G57490.1	12	3	41.5	0	37.369	26	26.5773	25.4364	25.4435	25.1667	25.656	0.6276	1.52926	+	0.0123262	0.520229		0.22246	4		25.2015	25.0403	25.1654	NaN	25.1357	0.0845525	1.00903	+	0.0362048	3		23.9549	24.342	23.4013	24.8085	24.1267	0.596361	4		21538000	12240000	10074000	10394000	8959900	4129100	5634500	0
AT5G23540.1 | Symbols: | Mov34/MPN/PAD-1 family protein | chr5:7937772-7939339 FORWARD LENGTH=308;AT5G23540.2 | Symbols: | Mov34/MPN/PAD-1 family protein | chr5:7938109-7939339 FORWARD LENGTH=259	AT5G23540.1;AT5G23540.2	AT5G23540.1;AT5G23540.2	7	7	33.1	0	63.468	20	24.8396	24.535	24.9936	24.306	24.6685	0.307764	1.51516	+	0.000619541	0.429697		0.355678	4		23.546	24.0222	23.9905	25.3967	24.2388	0.801902	1.08546		0.0475837	4		23.4205	23.487	22.8418	22.8642	23.1534	0.348012	4		8443900	8457500	11078000	11158000	3409300	1533700	3954900	6828800
AT5G14910.1 | Symbols: | Heavy metal transport/detoxification superfamily protein | chr5:4823815-4825196 FORWARD LENGTH=178	AT5G14910.1	AT5G14910.1	3	3	27.5	0	171.09	29	25.5537	25.4557	25.2231	24.8039	25.2591	0.333662	1.51469	+	0.0178446	-0.436987		0.0828256	4		25.8377	25.3556	25.6535	25.9375	25.6961	0.255646	1.95168	+	0.00521037	4		24.9546	23.796	22.9776	23.2495	23.7444	0.87562	4		19781000	21485000	20146000	14257000	24853000	9725900	14319000	45808000
AT4G04640.1 | Symbols: ATPC1 | ATPase, F1 complex, gamma subunit protein | chr4:2350761-2351882 REVERSE LENGTH=373	AT4G04640.1	AT4G04640.1	24	24	62.7	0	323.31	435	30.8664	30.7939	30.598	30.1827	30.6103	0.306764	1.51413	+	0.00144138	-0.130848		0.553424	4		30.7099	30.8398	31.0438	30.3709	30.7411	0.282498	1.64498	+	0.000822693	4		29.7259	29.0052	28.9995	28.654	29.0961	0.450814	4		366250000	458190000	320910000	284100000	301340000	204260000	280390000	181380000
AT3G44110.1 | Symbols: ATJ3, ATJ | DNAJ homologue 3 | chr3:15869115-15871059 REVERSE LENGTH=420;AT3G44110.2 | Symbols: ATJ3, ATJ | DNAJ homologue 3 | chr3:15869179-15871059 REVERSE LENGTH=343	AT3G44110.1;AT3G44110.2	AT3G44110.1;AT3G44110.2	20	10	61.7	0	312.21	126	27.2368	27.5038	27.5157	28.1192	27.5939	0.373144	1.50728	+	0.000656427	0.767086		0.0227438	4		26.3217	27.0429	27.0006	26.942	26.8268	0.339279	0.740198	+	0.0152328	4		25.8431	26.0122	25.9989	26.4922	26.0866	0.281127	4		26688000	50207000	50897000	87904000	23206000	18608000	23084000	13673000
AT1G70730.1 | Symbols: PGM2 | Phosphoglucomutase/phosphomannomutase family protein | chr1:26669020-26672726 REVERSE LENGTH=585;AT1G70730.3 | Symbols: PGM2 | Phosphoglucomutase/phosphomannomutase family protein | chr1:26669020-26673166 REVERSE LENGTH=662;AT	AT1G70730.1;AT1G70730.3;AT1G70730.2	AT1G70730.1;AT1G70730.3;AT1G70730.2	24	12	50.6	0	323.31	156	28.0068	27.8288	27.7371	26.7507	27.5809	0.564631	1.50593	+	0.0138212	-0.109629		0.797797	4		28.1908	27.8995	27.8401	26.8316	27.6905	0.592753	1.61556	+	0.0111868	4		26.8225	26.1376	25.1934	26.1462	26.0749	0.669551	4		28840000	30964000	24421000	9592000	30700000	14526000	16113000	6624400
AT1G51660.1 | Symbols: ATMKK4, MKK4, ATMEK4 | mitogen-activated protein kinase kinase 4 | chr1:19154575-19155675 FORWARD LENGTH=366	AT1G51660.1	AT1G51660.1	6	4	21	0	37.617	8	23.1252	23.7928	23.4591	23.4762	23.4633	0.272713	1.50563		1	0.9335	+	0.0119558	4		22.444	NaN	22.2061	22.9393	22.5298	0.37405	0.572128		1	3		NaN	NaN	21.9577	NaN	21.9577	NaN	1		2189200	3488000	2938700	2797200	522240	0	289840	43783
AT3G01310.2 | Symbols: | Phosphoglycerate mutase-like family protein | chr3:94343-101603 REVERSE LENGTH=1050;AT3G01310.1 | Symbols: | Phosphoglycerate mutase-like family protein | chr3:94343-101603 REVERSE LENGTH=1056;AT5G15070.1 | Symbols: | Phosphogly	AT3G01310.2;AT3G01310.1;AT5G15070.1;AT5G15070.2	AT3G01310.2;AT3G01310.1;AT5G15070.1;AT5G15070.2	13	13	16	0	90.938	32	23.8814	23.9674	24.2031	24.5132	24.1412	0.282786	1.50356	+	0.00457391	0.0267467		0.943476	4		24.033	24.4633	24.7447	23.2169	24.1145	0.666096	1.47682		0.047586	4		NaN	22.3862	22.8892	NaN	22.6377	0.355625	2		924380	1328700	1151900	1706700	661390	793660	807800	390450
AT2G26250.1 | Symbols: FDH, KCS10 | 3-ketoacyl-CoA synthase 10 | chr2:11170799-11173059 REVERSE LENGTH=550	AT2G26250.1	AT2G26250.1	8	8	18.5	0	55.637	29	22.2465	23.7365	23.3949	23.2039	23.1454	0.638514	1.5001	+	0.00589293	-0.207041		0.628769	4		23.3931	23.5691	23.8065	22.6413	23.3525	0.503487	1.70715	+	0.0013079	4		21.7101	21.436	21.3481	22.0871	21.6453	0.3324	4		826830	2046900	1694100	1190600	1627300	659070	1685000	377980
ATCG00710.1 | Symbols: PSBH | photosystem II reaction center protein H | chrC:74485-74706 FORWARD LENGTH=73	ATCG00710.1	ATCG00710.1	2	2	28.8	0	14.104	14	25.3114	24.524	25.1525	25.6682	25.164	0.478084	1.49508		1	0.664356		0.146686	4		24.8716	23.6773	25.1158	24.3339	24.4997	0.638138	0.830727		1	4		NaN	23.6689	NaN	NaN	23.6689	NaN	1		60939000	54584000	66704000	149330000	58193000	11014000	41919000	12403000
AT1G80410.1 | Symbols: EMB2753 | tetratricopeptide repeat (TPR)-containing protein | chr1:30227963-30234832 REVERSE LENGTH=897;AT1G80410.2 | Symbols: EMB2753 | tetratricopeptide repeat (TPR)-containing protein | chr1:30227779-30234832 REVERSE LENGTH=911	AT1G80410.1;AT1G80410.2	AT1G80410.1;AT1G80410.2	30	30	44.7	0	268.01	117	26.8802	27.1092	27.1478	26.4495	26.8967	0.320655	1.49197	+	0.00233311	0.809879		0.191328	4		26.9055	26.6925	26.1716	24.5776	26.0868	1.05229	0.682093		0.285423	4		25.7396	24.9899	24.9696	25.9198	25.4047	0.496274	4		10183000	11672000	10059000	9165700	8498300	4085400	3161900	1098200
AT5G40770.1 | Symbols: ATPHB3, PHB3 | prohibitin 3 | chr5:16315589-16316621 REVERSE LENGTH=277;AT3G27280.2 | Symbols: ATPHB4, PHB4 | prohibitin 4 | chr3:10076904-10078051 FORWARD LENGTH=279;AT3G27280.1 | Symbols: ATPHB4, PHB4 | prohibitin 4 | chr3:10076904	AT5G40770.1;AT3G27280.2;AT3G27280.1;AT5G14300.1	AT5G40770.1;AT3G27280.2;AT3G27280.1	4	4	22.4	0	120.23	16	24.5747	24.6786	23.9277	23.3217	24.1257	0.630582	1.48473	+	0.00419876	1.36547		0.311724	4		22.4659	20.5296	NaN	25.2851	22.7602	2.39137	0.119253		0.922213	3		22.7054	22.6748	22.8323	22.3511	22.6409	0.204892	4		6674800	7383400	4887000	3898800	976820	9516.8	0	4255100
AT1G29150.1 | Symbols: ATS9, RPN6 | non-ATPase subunit 9 | chr1:10181240-10182499 FORWARD LENGTH=419	AT1G29150.1	AT1G29150.1	10	10	30.3	0	100.16	33	24.5176	24.5666	24.9846	25.3747	24.8609	0.401576	1.48428	+	0.0300338	-0.387115		0.22437	4		25.2713	25.7828	24.8044	25.1335	25.248	0.406794	1.87139	+	0.0119436	4		22.3061	22.8367	23.9729	24.3908	23.3766	0.969821	4		4726800	3724500	6384800	8048800	6225300	3647600	3286100	3106300
AT2G04842.1 | Symbols: EMB2761 | threonyl-tRNA synthetase, putative / threonine--tRNA ligase, putative | chr2:1698466-1701271 REVERSE LENGTH=650	AT2G04842.1	AT2G04842.1	13	13	24.5	0	117.75	45	25.1039	24.7481	24.8725	25.5717	25.0741	0.363032	1.47552	+	0.00495621	-0.658678		0.253206	4		25.8117	26.3776	26.4149	24.3266	25.7327	0.977177	2.1342	+	0.00939794	4		24.4427	23.4437	23.3704	23.1373	23.5985	0.57775	4		3498000	3707600	3090200	6555600	5849800	4550700	5457900	568350
AT3G11200.1 | Symbols: AL2 | alfin-like 2 | chr3:3508387-3510418 REVERSE LENGTH=246	AT3G11200.1	AT3G11200.1	1	1	4.9	0.0025265	7.6239	6	21.3726	21.1749	21.2724	20.9874	21.2018	0.164181	1.46902		1	0.515181		0.165003	4		21.1399	NaN	NaN	20.2334	20.6866	0.640998	0.953836		1	2		NaN	NaN	NaN	19.7328	19.7328	NaN	1		1152100	1193300	1177000	1041100	828970	0	0	444960
AT3G63160.1 | Symbols: | FUNCTIONS IN: molecular_function unknown;INVOLVED IN: biological_process unknown;LOCATED IN: chloroplast outer membrane, thylakoid, chloroplast thylakoid membrane, chloroplast, chloroplast envelope;EXPRESSED IN: 21 plant struct	AT3G63160.1	AT3G63160.1	4	4	53.6	0	40.543	56	25.796	25.5776	25.9253	25.4036	25.6756	0.231259	1.46613	+	0.000535027	0.133535		0.580404	4		25.2429	25.489	25.323	26.1134	25.5421	0.394399	1.3326	+	0.00265593	4		24.2651	24.6588	23.7556	24.1584	24.2095	0.371289	4		86556000	85505000	87856000	84306000	50964000	41578000	28156000	32534000
AT2G30490.1 | Symbols: ATC4H, C4H, CYP73A5, REF3 | cinnamate-4-hydroxylase | chr2:12993861-12995683 REVERSE LENGTH=505	AT2G30490.1	AT2G30490.1	8	8	21	0	52.469	17	24.5075	24.7497	24.7362	23.9432	24.4842	0.377345	1.46396	+	0.00324227	0.735643	+	0.00874179	4		23.6715	23.7203	23.7503	23.852	23.7485	0.0762229	0.728313	+	0.0263488	4		22.5635	23.5333	22.6374	23.3467	23.0202	0.491575	4		2733400	3872800	5576700	3649000	2042300	1043000	701470	1370300
AT1G68830.1 | Symbols: STN7 | STT7 homolog STN7 | chr1:25872654-25875473 REVERSE LENGTH=562	AT1G68830.1	AT1G68830.1	15	15	29.4	0	144.14	67	26.3532	26.5456	26.948	26.8756	26.6806	0.279846	1.46332	+	0.000333906	0.300097		0.432674	4		26.5229	26.1102	27.2166	25.6725	26.3805	0.656678	1.16322	+	0.0175147	4		25.1609	25.3166	24.8555	25.5362	25.2173	0.286149	4		16284000	21337000	20156000	24330000	11294000	4141200	9658500	3397200
AT4G38580.1 | Symbols: ATFP6, HIPP26, FP6 | farnesylated protein 6 | chr4:18034596-18035693 FORWARD LENGTH=153	AT4G38580.1	AT4G38580.1	3	3	24.2	0	19.483	7	22.2361	22.5884	22.8465	23.1026	22.6934	0.370114	1.45748		1	0.739183		0.0161585	4		21.8516	21.7265	22.3061	21.9326	21.9542	0.249444	0.7183		1	4		21.2359	NaN	NaN	NaN	21.2359	NaN	1		1081000	3155100	3287200	3683300	1280300	504400	939500	1239000
AT2G31880.1 | Symbols: SOBIR1, EVR | Leucine-rich repeat protein kinase family protein | chr2:13554920-13556845 FORWARD LENGTH=641	AT2G31880.1	AT2G31880.1	4	4	10.5	0	27.829	18	24.4682	24.2927	24.5885	24.5951	24.4861	0.141511	1.45691	+	0.00118571	1.17641	+	0.000977041	4		22.9828	23.5926	23.3537	NaN	23.3097	0.307257	0.280502		0.424931	3		22.6314	22.6219	23.2624	23.6012	23.0292	0.485002	4		2386400	2618200	2629900	3637200	279240	485940	495590	0
AT1G50600.1 | Symbols: SCL5 | scarecrow-like 5 | chr1:18737398-18739547 REVERSE LENGTH=597	AT1G50600.1	AT1G50600.1	2	2	3.9	0.0027027	10.637	2	21.3252	21.2554	21.8981	21.9587	21.6093	0.370346	1.44966		1	-1.05426		1	4		NaN	NaN	NaN	22.6636	22.6636	NaN	2.50392		1	1		20.1597	NaN	NaN	NaN	20.1597	NaN	1		414970	399160	703360	294400	0	0	0	498240
AT3G09350.1 | Symbols: Fes1A | Fes1A | chr3:2871216-2873109 FORWARD LENGTH=363;AT3G09350.3 | Symbols: Fes1A | Fes1A | chr3:2871710-2873109 FORWARD LENGTH=327;AT3G09350.2 | Symbols: Fes1A | Fes1A | chr3:2871710-2873109 FORWARD LENGTH=327	AT3G09350.1;AT3G09350.3;AT3G09350.2;AT5G02150.1	AT3G09350.1;AT3G09350.3;AT3G09350.2	5	5	13.5	0	30.589	10	26.6577	27.4884	26.6238	26.8887	26.9146	0.400187	1.44731	+	0.0422527	0.464083		1	4		NaN	26.4506	NaN	NaN	26.4506	NaN	0.983229		1	1		26.6103	24.8524	NaN	24.9392	25.4673	0.990829	3		22067000	37974000	23978000	31519000	0	7860900	0	0
AT4G19210.1 | Symbols: ATRLI2, RLI2 | RNAse l inhibitor protein 2 | chr4:10501906-10504776 FORWARD LENGTH=605	AT4G19210.1	AT4G19210.1	7	7	14.9	0	51.059	23	22.9938	23.0661	23.3923	23.5256	23.2444	0.255333	1.4462		0.0494193	-0.614012		0.0263617	4		24.1413	23.6244	23.8096	NaN	23.8585	0.261887	2.06021	+	0.035899	3		22.0202	NaN	20.5865	22.7881	21.7983	1.1174	3		1325400	1255500	1484700	2083600	1306100	685190	1390000	0
AT5G45775.1 | Symbols: | Ribosomal L5P family protein | chr5:18565281-18566377 REVERSE LENGTH=172;AT5G45775.2 | Symbols: | Ribosomal L5P family protein | chr5:18565281-18566496 REVERSE LENGTH=182;AT4G18730.1 | Symbols: RPL16B | ribosomal protein L16B | c	AT5G45775.1;AT5G45775.2;AT4G18730.1;AT3G58700.1;AT2G42740.1	AT5G45775.1;AT5G45775.2;AT4G18730.1;AT3G58700.1;AT2G42740.1	6	6	37.2	0	46.525	33	25.4132	25.4133	25.6096	25.5715	25.5019	0.103533	1.43644	+	0.000756875	1.01857	+	0.00154401	4		24.8242	24.2089	24.4168	NaN	24.4833	0.313029	0.417871		0.227439	3		24.3272	24.2049	23.4029	24.3268	24.0654	0.445435	4		26066000	35996000	35826000	36363000	13651000	4081000	5507600	0
AT2G21870.1 | Symbols: MGP1 | copper ion binding;cobalt ion binding;zinc ion binding | chr2:9320456-9322618 REVERSE LENGTH=240;AT2G21870.2 | Symbols: MGP1 | copper ion binding;cobalt ion binding;zinc ion binding | chr2:9320612-9322618 REVERSE LENGTH=220	AT2G21870.1;AT2G21870.2	AT2G21870.1;AT2G21870.2	6	6	30.4	0	37.368	19	25.5749	24.8056	25.4057	24.6464	25.1081	0.451354	1.43372	+	0.0168179	1.0071	+	0.00674913	4		23.8135	24.3052	24.1882	24.0972	24.101	0.209733	0.426617		0.253663	4		24.375	23.5111	NaN	23.1371	23.6744	0.634936	3		17161000	14710000	12868000	10440000	3938100	1979500	4205500	2901500
AT1G78630.1 | Symbols: emb1473 | Ribosomal protein L13 family protein | chr1:29575997-29577406 FORWARD LENGTH=241	AT1G78630.1	AT1G78630.1	8	8	41.9	0	157.83	65	26.3136	27.2028	26.4379	26.4526	26.6017	0.405566	1.43182	+	0.00555703	1.11147		0.190859	4		26.2765	25.8422	26.4924	23.3499	25.4903	1.4523	0.320347		0.693867	4		24.6326	25.492	24.7918	25.7632	25.1699	0.543915	4		24682000	61125000	35700000	35355000	17435000	8012800	10258000	1840400
AT4G38970.1 | Symbols: FBA2 | fructose-bisphosphate aldolase 2 | chr4:18163714-18165659 REVERSE LENGTH=398;AT4G38970.2 | Symbols: FBA2 | fructose-bisphosphate aldolase 2 | chr4:18163769-18165659 REVERSE LENGTH=381	AT4G38970.1;AT4G38970.2	AT4G38970.1;AT4G38970.2	22	14	55.3	0	323.31	249	30.2275	29.9773	29.7125	29.3676	29.8212	0.368326	1.42742	+	0.000721947	1.26089	+	0.00228538	4		29.038	28.5267	28.2792	28.3975	28.5603	0.334097	0.166538		0.460885	4		28.5114	28.1903	28.1696	28.7038	28.3938	0.259245	4		249000000	231050000	157080000	173700000	76364000	27279000	30932000	28608000
AT5G14740.2 | Symbols: CA2, CA18, BETA CA2 | carbonic anhydrase 2 | chr5:4760536-4762382 FORWARD LENGTH=259;AT5G14740.1 | Symbols: CA2, CA18, BETA CA2 | carbonic anhydrase 2 | chr5:4758257-4762382 FORWARD LENGTH=331;AT5G14740.5 | Symbols: CA2, CA18, BETA C	AT5G14740.2;AT5G14740.1;AT5G14740.5;AT5G14740.4;AT5G14740.3	AT5G14740.2;AT5G14740.1;AT5G14740.5;AT5G14740.4;AT5G14740.3	21	12	78.4	0	323.31	473	31.1719	30.8596	30.9879	30.9919	31.0028	0.128409	1.42311	+	2.88881e-05	0.806471	+	0.000674073	4		30.4621	30.1221	30.2512	29.9499	30.1963	0.215919	0.616638	+	0.00688686	4		29.788	29.6891	29.2879	29.5538	29.5797	0.216952	4		647730000	690800000	655590000	724480000	337560000	152780000	215040000	176650000
AT2G32060.3 | Symbols: | Ribosomal protein L7Ae/L30e/S12e/Gadd45 family protein | chr2:13639228-13640104 REVERSE LENGTH=144;AT2G32060.2 | Symbols: | Ribosomal protein L7Ae/L30e/S12e/Gadd45 family protein | chr2:13639228-13640104 REVERSE LENGTH=144;AT2G32	AT2G32060.3;AT2G32060.2;AT2G32060.1;AT1G15930.2;AT1G15930.1	AT2G32060.3;AT2G32060.2;AT2G32060.1;AT1G15930.2;AT1G15930.1	3	3	25	0	18.472	9	22.8708	23.7549	NaN	21.9676	22.8644	0.893682	1.42092		0.0518535	0.1474		0.853791	3		23.7302	22.5247	23.2938	21.3195	22.717	1.05662	1.27352		0.0977726	4		21.4961	21.3433	21.4912	NaN	21.4435	0.0868591	3		4702500	2533500	0	998440	5202500	1625800	3128900	324170
AT3G02530.1 | Symbols: | TCP-1/cpn60 chaperonin family protein | chr3:528806-532457 REVERSE LENGTH=535	AT3G02530.1	AT3G02530.1	14	3	26.4	0	99.382	70	26.7487	26.8411	26.6935	26.5862	26.7174	0.106557	1.41961	+	0.0146683	0.518898		0.0341002	4		26.2824	26.4519	26.3977	25.6619	26.1985	0.364631	0.900713		0.0942571	4		24.3426	26.308	25.0101	25.5304	25.2978	0.830622	4		16857000	20795000	14744000	18180000	9822300	5065200	6775600	3682300
ATCG00670.1 | Symbols: CLPP1, PCLPP | plastid-encoded CLP P | chrC:69910-71882 REVERSE LENGTH=196	ATCG00670.1	ATCG00670.1	4	4	30.6	0	323.31	24	25.3809	25.4292	25.959	25.0752	25.4611	0.367112	1.41665	+	0.000323148	0.373392		0.348922	4		25.5094	25.3197	25.3819	24.1396	25.0877	0.636948	1.04326	+	0.0180844	4		23.953	23.9417	24.1802	24.1028	24.0444	0.116545	4		16062000	19764000	32635000	22117000	15874000	6392500	13312000	5017000
AT1G74640.1 | Symbols: | alpha/beta-Hydrolases superfamily protein | chr1:28032849-28034659 FORWARD LENGTH=370	AT1G74640.1	AT1G74640.1	6	6	28.1	0	53.605	18	24.5863	24.0341	24.7519	24.1704	24.3857	0.338752	1.4099	+	0.0155481	-0.188944		0.608964	4		25.3401	24.3469	24.7212	23.8903	24.5746	0.613073	1.59885	+	0.0367121	4		NaN	23.3656	NaN	22.586	22.9758	0.551271	2		5210700	4500500	5328700	6508300	7163700	1963000	4709700	1365500
AT4G34450.1 | Symbols: | coatomer gamma-2 subunit, putative / gamma-2 coat protein, putative / gamma-2 COP, putative | chr4:16471956-16476795 FORWARD LENGTH=886	AT4G34450.1	AT4G34450.1	12	12	23.3	0	126.43	46	25.9315	25.6285	25.1871	25.2012	25.487	0.36019	1.40894	+	0.00242918	0.638065		0.140653	4		24.5392	25.8055	24.7348	24.3164	24.849	0.660204	0.770874		0.0985086	4		23.7046	23.725	24.3149	24.5678	24.0781	0.432056	4		4476200	4372500	3358800	4432900	1040200	2133500	904650	550430
AT1G34000.1 | Symbols: OHP2 | one-helix protein 2 | chr1:12358151-12358902 REVERSE LENGTH=172	AT1G34000.1	AT1G34000.1	3	3	26.7	0	20.492	7	23.0335	22.971	22.9092	23.8476	23.1903	0.441097	1.38898	+	0.0056679	0.114258		0.757173	4		22.9222	22.6031	23.8731	22.9058	23.0761	0.551266	1.27472	+	0.0161977	4		21.7551	21.5216	NaN	22.1273	21.8013	0.30551	3		1677600	1887800	1593400	5441600	940580	1370900	1339200	4741700
AT2G45540.1 | Symbols: | WD-40 repeat family protein / beige-related | chr2:18757881-18772229 REVERSE LENGTH=2946;AT2G45540.2 | Symbols: | WD-40 repeat family protein / beige-related | chr2:18757881-18772229 REVERSE LENGTH=3001	AT2G45540.1;AT2G45540.2;AT3G60920.1	AT2G45540.1;AT2G45540.2	17	17	9.4	0	117.31	31	24.8149	24.2933	24.1589	24.4188	24.4215	0.282948	1.3874	+	0.00644248	-0.0333824		0.931936	4		24.7953	25.0025	24.5747	23.447	24.4549	0.694267	1.42079		0.0595572	4		NaN	23.2959	NaN	22.7723	23.0341	0.370231	2		668580	664980	594590	744180	941850	491000	438120	63346
AT5G24020.1 | Symbols: MIND, ARC11, ATMIND1 | septum site-determining protein (MIND) | chr5:8116731-8117711 FORWARD LENGTH=326	AT5G24020.1	AT5G24020.1	6	6	19.9	0	46.296	11	22.9325	23.4219	23.7942	24.5728	23.6804	0.691737	1.38669		1	0.655653		0.180314	4		22.7866	23.1308	23.1567	NaN	23.0247	0.206618	0.731039		1	3		NaN	NaN	NaN	22.2937	22.2937	NaN	1		1271500	3039100	3059500	5041100	1612900	311400	388400	0
AT1G19920.1 | Symbols: APS2, ASA1 | Pseudouridine synthase/archaeosine transglycosylase-like family protein | chr1:6914835-6916657 REVERSE LENGTH=476	AT1G19920.1	AT1G19920.1	16	10	35.7	0	81.322	35	25.209	25.4702	25.2698	23.7386	24.9219	0.796726	1.38479	+	0.0325303	-0.130676		0.805938	4		25.9166	24.872	25.02	24.4018	25.0526	0.633456	1.51547	+	0.0134912	4		24.4186	23.2372	23.0672	23.4255	23.5371	0.605592	4		5460600	7443200	5007200	3105100	7061800	1980500	3395900	1059100
AT1G63970.2 | Symbols: ISPF, MECPS | isoprenoid F | chr1:23738923-23740336 REVERSE LENGTH=223;AT1G63970.1 | Symbols: ISPF, MECPS | isoprenoid F | chr1:23738923-23740336 REVERSE LENGTH=231	AT1G63970.2;AT1G63970.1	AT1G63970.2;AT1G63970.1	2	2	13.5	0	14.465	10	23.2552	22.9041	23.2996	23.8947	23.3384	0.410898	1.38072	+	0.00318053	-0.92647		0.101261	4		24.3664	24.6544	25.0104	23.0283	24.2649	0.865423	2.30719	+	0.00296018	4		21.8551	21.6312	21.7842	22.5602	21.9577	0.412422	4		3558000	3870600	3869600	5685300	4773200	3319100	5354800	2284700
AT3G28715.1 | Symbols: | ATPase, V0/A0 complex, subunit C/D | chr3:10778025-10780350 FORWARD LENGTH=351;AT3G28715.2 | Symbols: | ATPase, V0/A0 complex, subunit C/D | chr3:10778025-10780350 FORWARD LENGTH=343	AT3G28715.1;AT3G28715.2	AT3G28715.1;AT3G28715.2	8	2	29.3	0	78.159	23	24.6435	25.0794	24.3854	24.2299	24.5845	0.371398	1.37804	+	0.0041478	-0.892647		0.140373	4		26.1283	NaN	24.826	NaN	25.4772	0.920842	2.27069	+	0.0257567	2		23.3924	23.4206	NaN	22.8064	23.2065	0.34674	3		7928500	9541700	6829000	4560800	9250200	0	3033400	0
AT3G23990.1 | Symbols: HSP60, HSP60-3B | heat shock protein 60 | chr3:8669013-8672278 FORWARD LENGTH=577	AT3G23990.1	AT3G23990.1	10	4	21.8	0	94.091	37	24.245	24.5342	24.597	25.0985	24.6187	0.354698	1.37637	+	0.0299562	-0.46554		0.129156	4		25.3259	25.5014	24.8388	24.6708	25.0842	0.393089	1.84191	+	0.00972422	4		23.7999	21.8948	23.532	23.7426	23.2423	0.905705	4		2417200	3802100	2545000	4613300	4096300	3081000	3287600	1495200
AT5G67500.1 | Symbols: VDAC2, ATVDAC2 | voltage dependent anion channel 2 | chr5:26935223-26937123 FORWARD LENGTH=276;AT5G67500.2 | Symbols: VDAC2 | voltage dependent anion channel 2 | chr5:26935223-26937123 FORWARD LENGTH=303	AT5G67500.1;AT5G67500.2	AT5G67500.1;AT5G67500.2	11	11	50	0	93.157	24	25.2569	25.5796	25.2946	25.8805	25.5029	0.290044	1.37631		0.0477926	0.230648		0.416214	4		25.208	25.7059	24.9029	NaN	25.2723	0.405321	1.14566		0.157675	3		24.8398	23.4134	NaN	NaN	24.1266	1.00863	2		9627400	8781200	11846000	13077000	6233700	5701400	3525100	0
AT4G17050.1 | Symbols: UGLYAH | ureidoglycine aminohydrolase | chr4:9589662-9592413 FORWARD LENGTH=298	AT4G17050.1	AT4G17050.1	1	1	6.4	0	12.359	7	23.1638	23.2409	22.8493	22.997	23.0627	0.17497	1.37484	+	0.000548025	-0.584045		0.075912	4		23.6326	24.0784	23.9512	22.925	23.6468	0.516422	1.95889	+	0.00731528	4		NaN	NaN	21.626	21.7498	21.6879	0.0875414	2		2627100	3292100	2313500	2762200	3074100	2453800	2823500	2080400
AT2G15620.1 | Symbols: NIR1, NIR, ATHNIR | nitrite reductase 1 | chr2:6810552-6812666 FORWARD LENGTH=586	AT2G15620.1	AT2G15620.1	11	11	22.2	0	85.553	31	24.9659	24.9067	24.2245	24.4887	24.6464	0.352465	1.37465	+	0.0245883	-0.00325966		0.991199	4		24.7362	24.99	24.2229	NaN	24.6497	0.390815	1.37791		0.0567254	3		23.7427	22.8008	NaN	NaN	23.2718	0.666025	2		3063500	3674100	2250300	1873600	3193400	1846400	1432500	0
AT1G02150.1 | Symbols: | Tetratricopeptide repeat (TPR)-like superfamily protein | chr1:408779-410433 FORWARD LENGTH=524	AT1G02150.1	AT1G02150.1	16	16	35.7	0	164.01	71	26.0639	26.1336	26.4428	26.6517	26.323	0.274117	1.37056	+	0.00476607	0.317133		0.211102	4		25.9782	26.3385	26.1944	25.5123	26.0059	0.360799	1.05343	+	0.0200624	4		25.0869	24.1944	24.9701	25.5582	24.9524	0.565656	4		9606400	9991200	12539000	13834000	7074500	4510300	8234400	2732500
AT5G10860.1 | Symbols: | Cystathionine beta-synthase (CBS) family protein | chr5:3429173-3430142 REVERSE LENGTH=206	AT5G10860.1	AT5G10860.1	4	4	36.4	0	56.303	11	23.6779	23.3388	23.2024	23.0564	23.3189	0.265674	1.36355	+	0.029442	1.5848	+	0.00116266	4		21.3091	21.995	21.8981	NaN	21.7341	0.371222	-0.221252		0.697911	3		NaN	21.3683	NaN	22.5423	21.9553	0.830143	2		4329900	7810600	2264400	3126400	356340	856370	787410	0
AT5G61790.1 | Symbols: CNX1, ATCNX1 | calnexin 1 | chr5:24827394-24829642 REVERSE LENGTH=530	AT5G61790.1;AT5G07340.1;AT5G07340.2	AT5G61790.1	7	7	20.6	0	60.652	23	25.611	25.0642	25.5045	24.5687	25.1871	0.475393	1.36355		1	2.15647	+	0.00242665	4		23.5755	22.5044	23.0119	NaN	23.0306	0.535797	-0.792927		1	3		23.8236	NaN	NaN	NaN	23.8236	NaN	1		6101200	6080100	5976200	3067400	961870	103500	242380	0
AT1G20010.1 | Symbols: TUB5 | tubulin beta-5 chain | chr1:6938033-6940481 REVERSE LENGTH=449	AT1G20010.1	AT1G20010.1	25	6	63.3	0	260.31	74	27.793	27.9421	27.7691	27.6578	27.7905	0.117002	1.36206	+	0.000245942	-0.117064		0.498017	4		27.6946	27.7697	28.3562	27.8097	27.9076	0.302907	1.47912	+	0.000592111	4		26.312	26.6577	26.0122	26.7318	26.4284	0.332392	4		42569000	56059000	50020000	36972000	30053000	16850000	31880000	31936000
AT5G26830.1 | Symbols: | Threonyl-tRNA synthetase | chr5:9437351-9441568 FORWARD LENGTH=709	AT5G26830.1	AT5G26830.1	9	9	12.6	0	112.68	25	24.9403	24.7174	23.9487	23.8481	24.3636	0.546433	1.36028		0.0484682	0.988476		0.0697969	4		23.7098	24.0415	23.3557	22.3936	23.3751	0.711757	0.371803		0.555823	4		23.8383	22.1323	NaN	23.0395	23.0033	0.853577	3		3233800	2801500	1600100	1635600	973690	682320	642140	236990
AT1G11840.4 | Symbols: ATGLX1, GLX1 | glyoxalase I homolog | chr1:3996045-3997518 FORWARD LENGTH=283;AT1G11840.3 | Symbols: ATGLX1, GLX1 | glyoxalase I homolog | chr1:3996045-3997518 FORWARD LENGTH=283;AT1G11840.2 | Symbols: ATGLX1, GLX1 | glyoxalase I hom	AT1G11840.4;AT1G11840.3;AT1G11840.2;AT1G11840.1;AT1G11840.6;AT1G11840.5	AT1G11840.4;AT1G11840.3;AT1G11840.2;AT1G11840.1;AT1G11840.6	5	5	20.8	0	34.756	11	23.8176	23.9515	23.6693	23.3956	23.7085	0.238351	1.35734	+	0.00207667	0.553391		0.121136	4		23.776	22.8985	22.7909	NaN	23.1551	0.540353	0.803951		0.103175	3		22.1051	22.157	22.7913	NaN	22.3512	0.382087	3		5399000	7860200	2725900	5626000	3177000	346900	375510	0
AT3G13530.1 | Symbols: MAPKKK7, MAP3KE1 | mitogen-activated protein kinase kinase kinase 7 | chr3:4411934-4419320 REVERSE LENGTH=1368;AT3G07980.1 | Symbols: MAPKKK6, MAP3KE2 | mitogen-activated protein kinase kinase kinase 6 | chr3:2543893-2551092 REVERSE	AT3G13530.1;AT3G07980.1	AT3G13530.1;AT3G07980.1	2	2	1.8	0	12.583	3	23.5247	22.3178	22.9621	23.7518	23.1391	0.64029	1.35619		1	0.738316		0.125623	4		22.2778	22.2054	22.7191	NaN	22.4008	0.278022	0.617876		1	3		21.7829	NaN	NaN	NaN	21.7829	NaN	1		490290	321760	763680	760700	258650	141200	238530	0
AT5G48880.1 | Symbols: PKT1, KAT5 | peroxisomal 3-keto-acyl-CoA thiolase 2 | chr5:19814576-19816775 REVERSE LENGTH=414;AT5G48880.3 | Symbols: | peroxisomal 3-keto-acyl-CoA thiolase 2 | chr5:19814576-19817021 REVERSE LENGTH=457;AT5G48880.2 | Symbols: PKT2,	AT5G48880.1;AT5G48880.3;AT5G48880.2	AT5G48880.1;AT5G48880.3;AT5G48880.2	6	5	24.6	0	40.186	17	23.8977	24.0546	23.5941	23.4773	23.7559	0.266531	1.34262	+	0.00761483	-0.0432472		0.846925	4		23.9985	23.9395	23.4595	NaN	23.7992	0.295629	1.38586	+	0.0211692	3		22.7092	22.1175	NaN	NaN	22.4133	0.418381	2		3017900	3248800	3003500	2246700	1690300	1579000	956140	0
AT4G24220.2 | Symbols: VEP1, AWI31 | NAD(P)-binding Rossmann-fold superfamily protein | chr4:12565219-12566474 FORWARD LENGTH=387;AT4G24220.1 | Symbols: VEP1, AWI31 | NAD(P)-binding Rossmann-fold superfamily protein | chr4:12565219-12566474 FORWARD LENGTH=	AT4G24220.2;AT4G24220.1	AT4G24220.2;AT4G24220.1	6	6	23.8	0	42.745	14	23.4415	23.1407	24.0468	24.437	23.7665	0.584635	1.33581		1	-0.0517139		0.889016	4		24.3762	23.4265	23.8061	23.6642	23.8182	0.403613	1.38753		1	4		NaN	22.4307	NaN	NaN	22.4307	NaN	1		2251600	3638000	4235600	5509300	2409800	797530	992230	695050
AT2G47730.1 | Symbols: ATGSTF8, ATGSTF5, GST6, GSTF8 | glutathione S-transferase phi 8 | chr2:19558213-19559266 FORWARD LENGTH=263	AT2G47730.1	AT2G47730.1	15	14	65.4	0	323.31	318	30.2971	30.8383	29.8421	29.7006	30.1695	0.513354	1.32881	+	0.00814049	0.984186		0.0666761	4		29.7283	29.5631	29.3048	28.1453	29.1854	0.714935	0.344625		0.44644	4		28.9616	28.541	28.4331	29.4272	28.8407	0.452611	4		441990000	740510000	383680000	346910000	241820000	94029000	126460000	76476000
AT5G64040.1 | Symbols: PSAN | photosystem I reaction center subunit PSI-N, chloroplast, putative / PSI-N, putative (PSAN) | chr5:25628724-25629409 REVERSE LENGTH=171	AT5G64040.1;AT5G64040.2	AT5G64040.1	10	10	35.7	0	323.31	192	29.314	29.4491	29.0289	29.2671	29.2648	0.175153	1.32695	+	0.00057014	0.842958	+	8.90352e-05	4		28.4135	28.3561	28.4638	28.4538	28.4218	0.0488929	0.483994		0.037409	4		27.6564	27.5992	28.2887	28.207	27.9378	0.360288	4		231380000	336180000	238780000	286440000	158460000	45510000	86708000	112660000
AT2G27600.1 | Symbols: SKD1, VPS4, ATSKD1 | AAA-type ATPase family protein | chr2:11781226-11783730 FORWARD LENGTH=435	AT2G27600.1	AT2G27600.1	7	7	23.7	0	71.596	33	24.3424	24.2961	24.9738	24.8932	24.6264	0.356665	1.32651	+	0.0284413	0.250582		0.558006	4		24.5893	24.7763	24.838	23.2995	24.3758	0.72527	1.07592		0.156136	4		23.7753	NaN	NaN	22.8243	23.2999	0.67246	2		1797000	2086000	6139300	5183800	2148300	2251800	2756000	1158400
AT1G42970.1 | Symbols: GAPB | glyceraldehyde-3-phosphate dehydrogenase B subunit | chr1:16127552-16129584 FORWARD LENGTH=447	AT1G42970.1	AT1G42970.1	33	27	73.4	0	323.31	730	32.6104	32.6126	31.9934	31.7345	32.2377	0.444342	1.32431	+	0.00182903	-0.0979424		0.787339	4		32.7405	32.5098	32.5423	31.55	32.3357	0.533589	1.42225	+	0.00271051	4		31.165	31.0448	30.6839	30.7599	30.9134	0.228595	4		929690000	1087700000	634940000	643550000	798900000	359570000	498470000	311300000
AT1G08520.1 | Symbols: ALB1, ALB-1V, V157, PDE166, CHLD | ALBINA 1 | chr1:2696538-2700819 FORWARD LENGTH=760	AT1G08520.1	AT1G08520.1	11	11	19.9	0	76.697	40	24.7259	24.5189	25.1927	25.7573	25.0487	0.550074	1.32421	+	0.0103881	0.21043		0.575716	4		25.3686	24.3171	25.0033	24.664	24.8382	0.45111	1.11378	+	0.0138603	4		23.7481	23.3793	23.3961	24.3744	23.7245	0.465476	4		3139400	2775700	5008500	5238700	2440000	1010300	1605600	1528400
AT2G43030.1 | Symbols: | Ribosomal protein L3 family protein | chr2:17894898-17895713 FORWARD LENGTH=271	AT2G43030.1	AT2G43030.1	6	6	28.4	0	61.307	45	24.8126	25.8363	25.3365	25.6697	25.4138	0.451452	1.32418	+	0.0351089	-0.0551147		0.828762	4		25.2481	25.3852	25.6389	25.6035	25.4689	0.185061	1.37929	+	0.020782	4		24.8729	24.0165	22.9031	24.566	24.0896	0.866751	4		5787600	14508000	8593200	12826000	11724000	6062000	11182000	5200800
AT3G15190.1 | Symbols: | chloroplast 30S ribosomal protein S20, putative | chr3:5116216-5117412 FORWARD LENGTH=202	AT3G15190.1	AT3G15190.1	2	2	9.9	0	11.674	9	22.4003	24.0625	23.5463	24.0222	23.5078	0.774689	1.31668		1	0.509003		0.44169	4		NaN	23.2205	22.7771	NaN	22.9988	0.313542	0.807682		1	2		22.1911	NaN	NaN	NaN	22.1911	NaN	1		1141600	12034000	7771400	11741000	0	2217500	923070	0
AT5G65720.1 | Symbols: ATNIFS1, NIFS1, NFS1, ATNFS1 | nitrogen fixation S (NIFS)-like 1 | chr5:26296349-26297710 FORWARD LENGTH=453;AT5G65720.2 | Symbols: ATNIFS1, NIFS1, NFS1, ATNFS1 | nitrogen fixation S (NIFS)-like 1 | chr5:26296733-26297710 FORWARD LEN	AT5G65720.1;AT5G65720.2	AT5G65720.1;AT5G65720.2	19	19	55.2	0	260.06	165	27.4122	27.6982	27.1272	27.7939	27.5079	0.301162	1.31442	+	0.000546365	0.480877		0.10735	4		26.9051	27.067	27.5595	26.5764	27.027	0.409503	0.833544	+	0.0134474	4		25.8246	26.2291	26.3597	26.3605	26.1935	0.253561	4		34675000	42824000	34432000	43761000	15940000	11638000	22119000	7486300
AT5G55280.1 | Symbols: FTSZ1-1, ATFTSZ1-1, CPFTSZ | homolog of bacterial cytokinesis Z-ring protein FTSZ 1-1 | chr5:22420740-22422527 REVERSE LENGTH=433	AT5G55280.1	AT5G55280.1	5	5	18.7	0	166.59	20	24.4607	24.451	24.4214	25.2382	24.6428	0.397234	1.30695	+	0.0024142	-0.174215		0.58907	4		24.3778	24.9947	25.3878	24.508	24.8171	0.46396	1.48116	+	0.00208616	4		23.7474	22.9264	23.3818	23.288	23.3359	0.337325	4		4586300	5688900	5181100	9627800	4467900	1268000	5015400	3207400
AT3G24503.1 | Symbols: ALDH2C4, ALDH1A, REF1 | aldehyde dehydrogenase 2C4 | chr3:8919732-8923029 REVERSE LENGTH=501	AT3G24503.1	AT3G24503.1	10	10	25.9	0	88.637	21	24.0434	24.0937	23.9906	24.7891	24.2292	0.375672	1.30522	+	0.0232894	2.69072	+	0.000162524	4		22.3124	21.1448	21.3125	21.3842	21.5385	0.525614	-1.3855	+	0.0255131	4		21.7641	23.1987	23.3534	23.3797	22.924	0.777339	4		2247200	2364200	2747900	3666900	756720	130680	198390	132110
AT5G50850.1 | Symbols: MAB1 | Transketolase family protein | chr5:20689671-20692976 FORWARD LENGTH=363	AT5G50850.1	AT5G50850.1	12	12	60.9	0	272.93	135	28.369	28.1796	27.5681	27.4361	27.8882	0.455679	1.30109	+	0.00271809	0.73547		0.0809473	4		27.6031	27.1802	27.4321	26.3956	27.1527	0.533813	0.565617		0.1082	4		26.9476	26.6431	26.3327	26.4252	26.5871	0.273275	4		91535000	104570000	58365000	68250000	48560000	20920000	32054000	7102400
AT5G20630.1 | Symbols: GLP3, GLP3A, GLP3B, ATGER3, GER3 | germin 3 | chr5:6975315-6975950 REVERSE LENGTH=211	AT5G20630.1	AT5G20630.1	3	3	21.8	0	47.716	22	27.2903	27.1074	26.6885	26.742	26.957	0.289838	1.29227	+	0.00147694	1.43612	+	0.00907122	4		26.0755	24.5046	25.643	25.8605	25.5209	0.700189	-0.143845		0.728391	4		25.7943	25.8076	25.9346	25.1226	25.6648	0.366941	4		99987000	104910000	71325000	75844000	37789000	7191000	19279000	12146000
AT5G14040.1 | Symbols: PHT3;1 | phosphate transporter 3;1 | chr5:4531059-4532965 REVERSE LENGTH=375	AT5G14040.1;AT3G48850.1	AT5G14040.1	22	22	42.4	0	177.9	139	27.9974	27.8863	28.1437	28.2223	28.0624	0.149911	1.28756	+	0.000261305	0.526474		0.0280582	4		27.7768	27.0783	27.4984	27.7903	27.5359	0.333462	0.761087	+	0.0147568	4		26.3359	27.0172	26.8404	26.9059	26.7749	0.301585	4		50357000	53175000	69285000	80714000	26698000	9475900	19761000	16263000
AT3G52400.1 | Symbols: SYP122, ATSYP122 | syntaxin of plants 122 | chr3:19425835-19427032 REVERSE LENGTH=341	AT3G52400.1	AT3G52400.1	3	3	12	0	21.713	8	23.7996	23.4896	23.8895	23.556	23.6837	0.191269	1.28548	+	0.000884116	23.6837	!	1	4		NaN	NaN	NaN	NaN		NaN	-22.3982		1	0		22.4181	22.6834	22.0931	NaN	22.3982	0.29563	3		3048300	3201200	3545100	3662900	0	0	0	0
AT4G14880.4 | Symbols: OASA1 | O-acetylserine (thiol) lyase (OAS-TL) isoform A1 | chr4:8518209-8520050 REVERSE LENGTH=322;AT4G14880.3 | Symbols: OASA1 | O-acetylserine (thiol) lyase (OAS-TL) isoform A1 | chr4:8518209-8520050 REVERSE LENGTH=322;AT4G14880.2	AT4G14880.4;AT4G14880.3;AT4G14880.2;AT4G14880.1;AT3G22460.1	AT4G14880.4;AT4G14880.3;AT4G14880.2;AT4G14880.1	5	5	22.4	0	75.03	26	25.5369	25.4409	25.1754	25.3595	25.3782	0.153405	1.28227	+	0.0292098	0.782503	+	0.004946	4		24.7347	24.7807	24.2716	NaN	24.5957	0.281571	0.499771		0.398827	3		25.3762	23.8695	23.3301	23.8079	24.0959	0.886904	4		13613000	12157000	10294000	14269000	4573600	2447600	1739400	0
[truncated: 1,019 more rows]
[truncated: 7 more columns]

## Sheet: with_imputed_values
																							PAD4 vs SAG101		PAD4 vs 35S YFP				SAG101 vs 35S YFP
[truncated: 1,878 more rows]

## Sheet: volcano PAD4 vs YFP FDR 0.05
Fasta headers	Protein IDs	Majority protein IDs	log2 ratio PAD4 vs 35S YFP	Significant	- log p value
[truncated: 1,609 more rows]

## Sheet: volcano PAD4 vs YFP FDR 0.01
Fasta headers	Protein IDs	Majority protein IDs	log2 ratio PAD4 vs 35S YFP	Significant	-log p value
[truncated: 1,609 more rows]

[truncated: 4 more sheets: volcano PAD4 vs SAG101 FDR 0.05, volcano PAD4 vs SAG101 FDR 0.01, volcano SAG101 vs YFP FDR 0.05, volcano SAG101 vs YFP FDR 0.01]
