# Supplementary material for: Pathogen effector recognition-dependent association of NRG1 with EDS1 and SAG101 in TNL receptor immunity
Source: Nat Commun. 2021 Jun 7;12:3335. doi: 10.1038/s41467-021-23614-x (PMC8185089; doi:10.1038/s41467-021-23614-x)
Supplement: Supplementary file 6 — Supplementary Data 3 [file 41467_2021_23614_MOESM6_ESM.xlsx]

## Sheet: without_imputation
									EDS1-YFP										TRB1-GFP
Fasta headers	Protein IDs	Majority protein IDs	Peptides	Unique peptides	Sequence coverage [%]	Q-value	Score	MS/MS count	LFQ intensity EDS1-YFP 1	LFQ intensity EDS1-YFP 2	LFQ intensity EDS1-YFP 3	LFQ intensity EDS1-YFP 4	average LFQ intensity EDS1-YFP	stddev LFQ intensity EDS1-YFP	log2 ratio EDS1 - TRB1	Student's T-test Significant LFQ intensity EDS1-YFP_LFQ intensity TRB1-GFP	-Log Student's T-test p-value LFQ intensity EDS1-YFP_LFQ intensity TRB1-GFP	counts EDS1	LFQ intensity TRB1-GFP 1	LFQ intensity TRB1-GFP 2	LFQ intensity TRB1-GFP 3	LFQ intensity TRB1-GFP 4	average LFQ intensity TRB1-GFP	stddev LFQ intensity TRB1-GFP	counts TRB1	Student's T-test significant	Student's T-test Test statistic LFQ intensity EDS1-YFP_LFQ intensity TRB1-GFP	iBAQ EDS1-YFP 1	iBAQ EDS1-YFP 2	iBAQ EDS1-YFP 3	iBAQ EDS1-YFP 4	iBAQ TRB1-GFP 1	iBAQ TRB1-GFP 2	iBAQ TRB1-GFP 3	iBAQ TRB1-GFP 4	Protein names	Gene names
AT3G52430.1 | Symbols: PAD4, ATPAD4 | alpha/beta-Hydrolases superfamily protein	AT3G52430.1	AT3G52430.1	15	15	39.2	0	122.85	23	26.562	26.8324	27.5712	26.9997	26.9913	0.42654	26.9913	!	0	4	NaN	NaN	NaN	NaN		NaN	0		0	6306800	16208000	7119500	6968700	0	0	0	0
AT5G66910.1 | Symbols: | Disease resistance protein (CC-NBS-LRR class) family	AT5G66910.1	AT5G66910.1	9	7	16.3	0	94.037	13	23.842	26.0461	23.9834	25.2636	24.7838	1.0569	24.7838	!	0	4	NaN	NaN	NaN	NaN		NaN	0		0	233780	3353200	576550	1057600	0	0	0	0
AT3G48640.1 | Symbols: | unknown protein;FUNCTIONS IN: molecular_function unknown;INVOLVED IN: biological_process unknown;LOCATED IN: endomembrane system;EXPRESSED IN: 10 plant structures;EXPRESSED DURING: 10 growth stages;CONTAINS InterPro DOMAIN/s	AT3G48640.1	AT3G48640.1	3	3	18.8	0	18.201	3	23.2181	23.329	25.1592	23.4559	23.7905	0.917624	23.7905	!	0	4	NaN	NaN	NaN	NaN		NaN	0		0	995250	2198900	2941000	3078300	0	0	0	0
AT4G37980.1 | Symbols: ELI3-1, ELI3, ATCAD7, CAD7 | elicitor-activated gene 3-1;AT4G37980.2 | Symbols: ELI3-1, ELI3, ATCAD7, CAD7 | elicitor-activated gene 3-1	AT4G37980.1;AT4G37980.2	AT4G37980.1;AT4G37980.2	2	2	13.7	0	28.278	6	23.0248	22.3908	25.3885	23.9639	23.692	1.3026	23.692	!	0	4	NaN	NaN	NaN	NaN		NaN	0		0	248620	754180	2618000	1206100	0	0	0	0
AT1G24020.2 | Symbols: MLP423 | MLP-like protein 423;AT1G24020.1 | Symbols: MLP423 | MLP-like protein 423	AT1G24020.2;AT1G24020.1	AT1G24020.2;AT1G24020.1	2	2	18.7	0	12.112	3	21.9479	NaN	25.0677	22.536	23.1839	1.65772	23.1839	!	0	3	NaN	NaN	NaN	NaN		NaN	0		0	181440	0	2701500	1139000	0	0	0	0
AT1G53500.1 | Symbols: MUM4, RHM2, ATRHM2, ATMUM4 | NAD-dependent epimerase/dehydratase family protein	AT1G53500.1	AT1G53500.1	4	1	8.2	0	9.9954	1	24.2459	22.3294	NaN	22.5718	23.049	1.04359	23.049	!	0	3	NaN	NaN	NaN	NaN		NaN	0		0	767570	301910	0	284230	0	0	0	0
AT3G06850.2 | Symbols: BCE2, LTA1, DIN3 | 2-oxoacid dehydrogenases acyltransferase family protein;AT3G06850.1 | Symbols: BCE2, LTA1, DIN3 | 2-oxoacid dehydrogenases acyltransferase family protein	AT3G06850.2;AT3G06850.1	AT3G06850.2;AT3G06850.1	2	2	5.4	0	12.348	2	22.2302	22.5221	23.4324	23.9602	23.0362	0.800997	23.0362	!	0	4	NaN	NaN	NaN	NaN		NaN	0		0	329310	584160	322590	1030800	0	0	0	0
AT5G17020.2 | Symbols: XPO1A | exportin 1A;AT5G17020.1 | Symbols: XPO1A, ATCRM1, ATXPO1, XPO1, HIT2 | exportin 1A;AT3G03110.1 | Symbols: XPO1B, CRM1B | exportin 1B	AT5G17020.2;AT5G17020.1;AT3G03110.1	AT5G17020.2;AT5G17020.1;AT3G03110.1	2	2	2.6	0	11.807	3	23.134	22.3814	22.7082	22.0372	22.5652	0.467822	22.5652	!	0	4	NaN	NaN	NaN	NaN		NaN	0		0	344220	242700	65603	179930	0	0	0	0
AT1G63000.1 | Symbols: NRS/ER, UER1 | nucleotide-rhamnose synthase/epimerase-reductase	AT1G63000.1	AT1G63000.1	2	2	11.3	0	11.825	2	24.1325	21.4145	22.0986	NaN	22.5485	1.41377	22.5485	!	0	3	NaN	NaN	NaN	NaN		NaN	0		0	1578200	208950	238470	0	0	0	0	0
AT1G54520.1 | Symbols: | unknown protein;FUNCTIONS IN: molecular_function unknown;INVOLVED IN: biological_process unknown;LOCATED IN: chloroplast;EXPRESSED IN: 24 plant structures;EXPRESSED DURING: 15 growth stages;CONTAINS InterPro DOMAIN/s: Protei	AT1G54520.1	AT1G54520.1	2	2	9.7	0	11.896	2	NaN	22.3569	22.6053	22.6231	22.5284	0.148826	22.5284	!	0	3	NaN	NaN	NaN	NaN		NaN	0		0	0	568350	441080	321590	0	0	0	0
AT4G01400.2 | Symbols: | FUNCTIONS IN: molecular_function unknown;INVOLVED IN: biological_process unknown;LOCATED IN: cellular_component unknown;EXPRESSED IN: 23 plant structures;EXPRESSED DURING: 15 growth stages;CONTAINS InterPro DOMAIN/s: COG4 tra	AT4G01400.2;AT4G01400.1	AT4G01400.2;AT4G01400.1	2	2	3.7	0	10.984	1	22.3016	22.3905	NaN	22.7909	22.4943	0.260665	22.4943	!	0	3	NaN	NaN	NaN	NaN		NaN	0		0	140520	367960	36250	251850	0	0	0	0
AT4G17160.1 | Symbols: ATRAB2B, ATRABB1A, RABB1a | RAB GTPase homolog B1A;AT4G35860.1 | Symbols: ATRABB1B, ATGB2, ATRAB2C, GB2 | GTP-binding 2;AT4G17170.1 | Symbols: AT-RAB2, ATRABB1C, ATRAB2A, RAB2A, RABB1C, ATRAB-B1B, RAB-B1B | RAB GTPase homolog B1C;AT4	AT4G17160.1;AT4G35860.1;AT4G17170.1;AT4G35860.2	AT4G17160.1;AT4G35860.1;AT4G17170.1;AT4G35860.2	2	2	11.7	0	15.698	1	24.1238	21.6378	NaN	21.6049	22.4555	1.44487	22.4555	!	0	3	NaN	NaN	NaN	NaN		NaN	0		0	2402200	647740	0	336400	0	0	117680	0
AT1G21270.1 | Symbols: WAK2 | wall-associated kinase 2	AT1G21270.1	AT1G21270.1	4	1	7	0	11.822	4	21.7398	20.9814	23.7326	22.0415	22.1238	1.16156	22.1238	!	0	4	NaN	NaN	NaN	NaN		NaN	0		0	170690	313910	314200	191360	0	0	0	0
AT5G47700.2 | Symbols: | 60S acidic ribosomal protein family;AT5G47700.1 | Symbols: | 60S acidic ribosomal protein family	AT5G47700.2;AT5G47700.1	AT5G47700.2;AT5G47700.1	3	1	63.7	0	8.1595	1	21.4899	22.927	21.5595	NaN	21.9921	0.81038	21.9921	!	0	3	NaN	NaN	NaN	NaN		NaN	0		0	1631400	5324800	1073800	0	0	0	0	0
AT1G60070.1 | Symbols: | Adaptor protein complex AP-1, gamma subunit;AT1G60070.2 | Symbols: | Adaptor protein complex AP-1, gamma subunit	AT1G60070.1;AT1G60070.2	AT1G60070.1;AT1G60070.2	1	1	1.3	0	12.507	2	NaN	20.996	22.7508	22.1385	21.9618	0.890655	21.9618	!	0	3	NaN	NaN	NaN	NaN		NaN	0		0	0	116200	185700	120940	0	0	0	0
AT1G22360.2 | Symbols: AtUGT85A2, UGT85A2 | UDP-glucosyl transferase 85A2;AT1G22360.1 | Symbols: AtUGT85A2, UGT85A2 | UDP-glucosyl transferase 85A2	AT1G22360.2;AT1G22360.1	AT1G22360.2;AT1G22360.1	1	1	4.5	0.0074294	6.1719	1	NaN	21.2287	23.2279	21.2782	21.9116	1.14019	21.9116	!	0	3	NaN	NaN	NaN	NaN		NaN	0		0	0	253790	375280	182880	0	0	0	0
AT2G36810.1 | Symbols: | ARM repeat superfamily protein	AT2G36810.1	AT2G36810.1	1	1	0.7	0.0038373	6.2686	2	NaN	22.031	20.3354	22.5974	21.6546	1.17707	21.6546	!	0	3	NaN	NaN	NaN	NaN		NaN	0		0	0	114240	15591	113810	0	0	0	0
AT1G45474.2 | Symbols: LHCA5 | photosystem I light harvesting complex gene 5;AT1G45474.1 | Symbols: LHCA5 | photosystem I light harvesting complex gene 5	AT1G45474.2;AT1G45474.1	AT1G45474.2;AT1G45474.1	1	1	6.2	0	8.8509	1	21.3794	21.65	21.9918	21.3017	21.5807	0.312064	21.5807	!	0	4	NaN	NaN	NaN	NaN		NaN	0		0	385500	606630	430740	251840	0	0	0	0
AT4G27640.1 | Symbols: | ARM repeat superfamily protein	AT4G27640.1	AT4G27640.1	1	1	1.5	0	7.2267	2	20.011	20.7493	22.8983	21.9828	21.4103	1.28281	21.4103	!	0	4	NaN	NaN	NaN	NaN		NaN	0		0	34173	99536	140040	112980	0	0	0	0
AT4G34110.1 | Symbols: PAB2, PABP2, ATPAB2 | poly(A) binding protein 2	AT4G34110.1	AT4G34110.1	2	2	5.6	0	14.511	2	22.2657	20.4844	21.2829	21.3453	21.3446	0.728498	21.3446	!	0	4	NaN	NaN	NaN	NaN		NaN	0		0	369710	71498	61521	102080	0	0	0	0
AT2G47850.2 | Symbols: | Zinc finger C-x8-C-x5-C-x3-H type family protein;AT2G47850.3 | Symbols: | Zinc finger C-x8-C-x5-C-x3-H type family protein;AT2G47850.1 | Symbols: | Zinc finger C-x8-C-x5-C-x3-H type family protein	AT2G47850.2;AT2G47850.3;AT2G47850.1	AT2G47850.2;AT2G47850.3;AT2G47850.1	1	1	4.1	0.0052592	6.2048	2	19.7282	22.2747	20.6428	22.4801	21.2815	1.32206	21.2815	!	0	4	NaN	NaN	NaN	NaN		NaN	0		0	97940	729520	151490	565880	0	0	0	0
AT3G50930.1 | Symbols: BCS1 | cytochrome BC1 synthesis	AT3G50930.1	AT3G50930.1	1	1	2.8	0	6.9779	1	21.3604	21.0642	21.4792	20.6391	21.1357	0.374251	21.1357	!	0	4	NaN	NaN	NaN	NaN		NaN	0		0	117660	135360	106370	50511	0	0	0	0
AT3G29400.1 | Symbols: ATEXO70E1, EXO70E1 | exocyst subunit exo70 family protein E1	AT3G29400.1	AT3G29400.1	1	1	1.8	0.0053111	6.235	1	NaN	20.4515	20.2604	22.3635	21.0252	1.16301	21.0252	!	0	3	NaN	NaN	NaN	NaN		NaN	0		0	0	115780	39270	224880	0	0	0	0
AT4G39980.1 | Symbols: DHS1 | 3-deoxy-D-arabino-heptulosonate 7-phosphate synthase 1	AT4G39980.1	AT4G39980.1	2	1	4.6	0.005997	6.1945	1	20.2433	20.8415	20.1051	22.4642	20.9135	1.08207	20.9135	!	0	4	NaN	NaN	NaN	NaN		NaN	0		0	65869	204070	32505	233200	0	0	0	0
AT3G48090.1 | Symbols: EDS1, ATEDS1 | alpha/beta-Hydrolases superfamily protein;AT3G48090.2 | Symbols: EDS1, ATEDS1 | alpha/beta-Hydrolases superfamily protein	AT3G48090.1;AT3G48090.2	AT3G48090.1;AT3G48090.2	48	44	54.4	0	323.31	249	30.583	33.0838	34.151	33.0692	32.7218	1.51317	10.5561	+	4.4003	4	23.5329	22.8128	20.6388	21.6782	22.1657	1.2724	4	LFQ intensity EDS1-YFP_LFQ intensity TRB1-GFP	10.6787	370980000	453730000	308170000	400940000	4179100	4805800	213520	550020
AT5G14930.2 | Symbols: SAG101 | senescence-associated gene 101	AT5G14930.2;AT5G14930.3;AT5G14930.1	AT5G14930.2	23	23	51.6	0	231.28	50	27.8827	28.774	28.5036	27.959	28.2798	0.430112	7.12175	+	4.62518	4	21.0793	22.4479	21.4187	19.6864	21.1581	1.14073	4	LFQ intensity EDS1-YFP_LFQ intensity TRB1-GFP	11.6834	23639000	30822000	15754000	14647000	222810	214440	522740	39305
AT3G17390.1 | Symbols: MTO3, SAMS3, MAT4 | S-adenosylmethionine synthetase family protein	AT3G17390.1;AT4G01850.2;AT4G01850.1;AT1G02500.2;AT1G02500.1	AT3G17390.1	11	8	36.6	0	78.273	28	26.6212	27.4471	28.7882	28.2222	27.7697	0.942572	3.19285	+	2.50098	4	23.4957	24.6097	24.3816	25.8202	24.5768	0.958131	4	LFQ intensity EDS1-YFP_LFQ intensity TRB1-GFP	4.75111	8884500	15071000	24819000	20324000	635250	1728500	1564100	3500700
AT5G20490.2 | Symbols: XIK, ATXIK, XI-17 | Myosin family protein with Dil domain;AT5G20490.1 | Symbols: XIK, ATXIK, XI-17 | Myosin family protein with Dil domain	AT5G20490.2;AT5G20490.1;AT1G17580.1;AT1G54560.1;AT1G08730.1;AT5G20470.1	AT5G20490.2;AT5G20490.1	16	16	13.7	0	131.3	27	23.6132	25.6776	27.0686	26.4701	25.7074	1.50785	3.15955		1.66793	4	20.5257	22.8003	23.3003	23.5649	22.5478	1.38483	4		3.08658	311520	1081300	1076600	1809700	17835	218340	283470	336490
AT3G14840.2 | Symbols: | Leucine-rich repeat transmembrane protein kinase	AT3G14840.2;AT1G53420.1	AT3G14840.2	8	6	10.9	0	76.472	14	24.5492	24.5404	26.3553	26.107	25.388	0.97886	2.99416	+	2.18221	4	22.1629	20.9399	23.1089	23.3636	22.3938	1.09832	4	LFQ intensity EDS1-YFP_LFQ intensity TRB1-GFP	4.07033	947850	1448000	1517900	1356100	36191	122210	243840	404980
AT3G12580.1 | Symbols: HSP70, ATHSP70 | heat shock protein 70	AT3G12580.1	AT3G12580.1	19	2	27.8	0	17.557	2	26.1947	20.233	21.5927	NaN	22.6735	3.12436	2.84836		0	3	NaN	19.8251	NaN	NaN	19.8251	NaN	1		0	2892000	56465	325140	0	0	29761	0	0
AT1G13320.2 | Symbols: PP2AA3 | protein phosphatase 2A subunit A3;AT1G13320.3 | Symbols: PP2AA3 | protein phosphatase 2A subunit A3;AT1G13320.1 | Symbols: PP2AA3 | protein phosphatase 2A subunit A3	AT1G13320.2;AT1G13320.3;AT1G13320.1	AT1G13320.2;AT1G13320.3;AT1G13320.1	7	3	21.4	0	60.858	11	25.5916	24.9256	25.3258	24.0983	24.9853	0.651633	2.82751	+	2.71911	4	22.785	22.0294	21.6591	NaN	22.1578	0.573821	3	LFQ intensity EDS1-YFP_LFQ intensity TRB1-GFP	5.95497	5257100	1874400	814490	609410	188710	456270	47083	0
AT3G02260.1 | Symbols: BIG, DOC1, TIR3, UMB1, ASA1, LPR1, CRM1 | auxin transport protein (BIG)	AT3G02260.1	AT3G02260.1	13	13	3.5	0	98.362	23	23.7533	24.8958	25.8235	26.0184	25.1227	1.03606	2.82119		1.61039	4	19.9594	22.7217	23.2774	23.2477	22.3016	1.58214	4		2.98351	96674	278380	206500	373120	2706.5	48266	50183	42976
AT3G63250.2 | Symbols: HMT-2, ATHMT-2, HMT2 | homocysteine methyltransferase 2;AT3G63250.1 | Symbols: HMT-2, ATHMT-2, HMT2 | homocysteine methyltransferase 2	AT3G63250.2;AT3G63250.1	AT3G63250.2;AT3G63250.1	2	2	6.8	0	11.93	5	22.5785	22.5533	23.638	22.1832	22.7382	0.626453	2.61799	+	2.9226	4	19.9567	NaN	19.9484	20.4556	20.1202	0.290488	3	LFQ intensity EDS1-YFP_LFQ intensity TRB1-GFP	6.60628	380450	1044400	753370	991320	52053	0	60445	95175
AT2G25800.1 | Symbols: | Protein of unknown function (DUF810)	AT2G25800.1	AT2G25800.1	1	1	2.2	0	7.0909	3	22.358	21.7197	23.109	21.5445	22.1828	0.709533	2.6124		0	4	NaN	19.5704	NaN	NaN	19.5704	NaN	1		0	152980	132880	153880	117430	0	26122	0	0
AT5G43780.1 | Symbols: APS4 | Pseudouridine synthase/archaeosine transglycosylase-like family protein	AT5G43780.1	AT5G43780.1	10	5	26.9	0	32.935	6	20.9711	23.8749	25.4584	24.5877	23.723	1.94552	2.56766		1.10636	4	NaN	20.8121	21.1582	21.4958	21.1554	0.341817	3		2.20824	127370	1559200	1078700	1305100	0	63218	203920	143620
AT4G31340.2 | Symbols: | myosin heavy chain-related;AT4G31340.1 | Symbols: | myosin heavy chain-related	AT4G31340.2;AT4G31340.1	AT4G31340.2;AT4G31340.1	4	4	10	0	26.256	12	27.8867	27.3377	27.5858	26.0568	27.2167	0.805231	2.55739		0.827345	4	25.35	25.1656	20.5093	27.6124	24.6593	2.98198	4		1.65592	54071000	15196000	3156300	3236000	4096900	1718000	338270	6079500
SWISS-PROT:Q6IFX2 Tax_Id=10090 Gene_Symbol=Krt42 Keratin, type I cytoskeletal 42	Q6IFX2	Q6IFX2	22	0	30.8	0.0095941	6.1378	3	NaN	NaN	NaN	24.9269	24.9269	NaN	2.55638		0	1	24.0094	24.6432	19.2642	21.5651	22.3705	2.4596	4		0	0	0	0	1088700	546880	2267800	64461	239110	Keratin, type I cytoskeletal 42	Krt42
AT3G43300.2 | Symbols: ATMIN7 | HOPM interactor 7;AT3G43300.1 | Symbols: ATMIN7, BEN1 | HOPM interactor 7	AT3G43300.2;AT3G43300.1	AT3G43300.2;AT3G43300.1	14	14	10.2	0	92.385	24	25.6454	25.354	26.3894	25.8408	25.8074	0.436529	2.5514	+	3.8783	4	22.9269	22.9458	23.3947	23.7567	23.256	0.397701	4	LFQ intensity EDS1-YFP_LFQ intensity TRB1-GFP	8.64107	929380	938050	705010	864630	120520	133270	134190	145520
AT5G64940.2 | Symbols: ATATH13, ATH13 | ABC2 homolog 13;AT5G64940.1 | Symbols: ATATH13, ATH13, ATOSA1, OSA1 | ABC2 homolog 13	AT5G64940.2;AT5G64940.1	AT5G64940.2;AT5G64940.1	3	3	4.9	0	20.68	5	21.3935	23.2436	25.3689	23.7597	23.4414	1.63805	2.53984		1.30645	4	NaN	20.4944	21.0674	21.1428	20.9016	0.354596	3		2.58088	84129	671560	885100	615010	0	53858	54099	57153
AT5G43900.1 | Symbols: MYA2, ATMYA2, XI-2, XI-6 | myosin 2;AT5G43900.3 | Symbols: MYA2 | myosin 2;AT5G43900.2 | Symbols: MYA2 | myosin 2;AT1G04160.1 | Symbols: XIB, ATXIB, XI-8, XI-B | myosin XI B	AT5G43900.1;AT5G43900.3;AT5G43900.2;AT1G04160.1;AT1G04600.1;AT2G33240.1	AT5G43900.1;AT5G43900.3;AT5G43900.2;AT1G04160.1	6	4	6.1	0	39.431	7	22.1829	24.0989	24.9068	25.3166	24.1263	1.39088	2.44049		1.45829	4	NaN	22.1012	21.7189	21.2374	21.6858	0.432871	3		2.87452	119010	550510	382420	597060	0	93937	73588	55113
AT1G68830.1 | Symbols: STN7 | STT7 homolog STN7	AT1G68830.1	AT1G68830.1	8	8	18.1	0	50.388	8	23.5264	25.2402	26.6382	25.4244	25.2073	1.2808	2.43209		1.58607	4	NaN	22.3697	22.9277	23.0281	22.7752	0.354678	3		3.13068	800980	3168300	2703900	3683000	0	436310	522930	561120
AT1G16030.1 | Symbols: Hsp70b | heat shock protein 70B	AT1G16030.1	AT1G16030.1	7	3	11.9	0	32.189	4	27.525	21.0439	22.5849	NaN	23.7179	3.38586	2.4038		0	3	21.3141	NaN	NaN	NaN	21.3141	NaN	1		0	8411100	117000	229120	0	41742	0	0	0
AT1G69830.1 | Symbols: ATAMY3, AMY3 | alpha-amylase-like 3	AT1G69830.1	AT1G69830.1	14	14	21.3	0	126.63	30	26.3216	26.6585	28.2273	27.7021	27.2274	0.888681	2.29164	+	2.27105	4	24.1121	24.8376	25.3821	25.4113	24.9358	0.609207	4	LFQ intensity EDS1-YFP_LFQ intensity TRB1-GFP	4.25385	2736600	5824400	4507200	6887600	290760	992220	1304500	1410100
AT3G21220.1 | Symbols: ATMKK5, ATMAP2K_ALPHA, MAP2K_A, MKK5, ATMEK5, MEK5 | MAP kinase kinase 5;AT1G51660.1 | Symbols: ATMKK4, MKK4, ATMEK4 | mitogen-activated protein kinase kinase 4	AT3G21220.1;AT1G51660.1	AT3G21220.1;AT1G51660.1	2	2	6.9	0	11.624	3	21.4118	21.4567	23.8524	23.2626	22.4959	1.24942	2.28763		1.14715	4	20.1469	20.2696	NaN	NaN	20.2083	0.0867119	2		2.43932	235380	333410	801180	734350	40055	90026	0	0
AT5G13490.2 | Symbols: AAC2 | ADP/ATP carrier 2;AT5G13490.1 | Symbols: AAC2 | ADP/ATP carrier 2	AT5G13490.2;AT5G13490.1	AT5G13490.2;AT5G13490.1	10	1	23.4	0	12.216	7	27.983	27.9473	30.1752	28.7281	28.7084	1.042	2.28486		1.85261	4	25.4895	25.9885	26.9063	27.3098	26.4235	0.832705	4		3.42595	21304000	28936000	58901000	32878000	2919500	8765800	13081000	9921300
AT1G16810.2 | Symbols: | unknown protein;CONTAINS InterPro DOMAIN/s: Protein of unknown function DUF1754, eukaryotic (InterPro:IPR013865);Has 35333 Blast hits to 34131 proteins in 2444 species: Archae - 798;Bacteria - 22429;Metazoa - 974;Fungi - 991;	AT1G16810.2;AT1G16810.1	AT1G16810.2;AT1G16810.1	1	1	5.6	0.0031153	6.3285	2	22.4624	21.7514	NaN	17.4936	20.5692	2.68709	2.24843		0.626491	3	NaN	18.7211	17.4231	18.818	18.3207	0.778895	3		1.392	1323500	1093100	0	61938	0	306020	46944	197260
AT2G22125.1 | Symbols: CSI1 | binding	AT2G22125.1	AT2G22125.1	22	22	14.9	0	192.37	35	25.0836	26.1633	27.7939	26.8024	26.4608	1.1371	2.20231		1.71856	4	23.6055	23.6224	25.2354	24.5707	24.2585	0.792212	4		3.17827	459150	1514700	1833300	1744400	99043	292500	280890	410660
AT1G01680.1 | Symbols: ATPUB54, PUB54 | plant U-box 54	AT1G01680.1	AT1G01680.1	1	1	7.8	0	6.7027	1	20.4037	24.1581	21.5981	22.4009	22.1402	1.57575	2.20216		0	4	NaN	NaN	NaN	19.9381	19.938	NaN	1		0	100700	1802300	315170	1459700	0	0	0	38599
AT1G25490.1 | Symbols: RCN1, REGA, ATB BETA BETA, EER1 | ARM repeat superfamily protein	AT1G25490.1	AT1G25490.1	7	4	17.5	0	56.494	9	25.2127	23.9983	25.3557	24.4508	24.7544	0.641702	2.12959	+	2.82872	4	23.1243	22.2387	22.8364	22.2996	22.6248	0.427826	4	LFQ intensity EDS1-YFP_LFQ intensity TRB1-GFP	5.52249	1990900	1422600	762400	1086800	522160	255280	396850	169760
AT1G78570.1 | Symbols: RHM1, ROL1, ATRHM1 | rhamnose biosynthesis 1;AT3G14790.1 | Symbols: RHM3, ATRHM3 | rhamnose biosynthesis 3	AT1G78570.1;AT3G14790.1	AT1G78570.1;AT3G14790.1	8	5	17.2	0	48.907	12	26.4793	25.5148	25.0935	24.98	25.5169	0.681613	2.11333	+	2.81244	4	23.2015	23.3999	23.1019	23.911	23.4036	0.360276	4	LFQ intensity EDS1-YFP_LFQ intensity TRB1-GFP	5.48226	2288800	2641100	1546400	1905000	311510	481780	390570	216050
AT4G28710.1 | Symbols: XIH, ATXIH | Myosin family protein with Dil domain	AT4G28710.1	AT4G28710.1	4	2	3.8	0	11.877	2	19.4939	NaN	22.2209	23.7487	21.8212	2.15538	2.09304		0.508478	3	NaN	20.5438	NaN	18.9125	19.7281	1.15352	2		1.2185	30156	0	74688	202280	0	64344	0	3907.5
AT5G55610.2 | Symbols: | unknown protein;LOCATED IN: mitochondrion, plastid, membrane;EXPRESSED IN: 25 plant structures;EXPRESSED DURING: 13 growth stages;Has 35333 Blast hits to 34131 proteins in 2444 species: Archae - 798;Bacteria - 22429;Metazoa	AT5G55610.2;AT5G55610.1	AT5G55610.2;AT5G55610.1	3	3	12.8	0	18.676	6	22.7352	23.685	26.5073	24.7974	24.4312	1.62044	2.07572		1.31086	4	21.7158	22.6787	22.3167	22.7108	22.3555	0.462385	4		2.46359	2039800	2713200	1703300	2812100	41700	908640	425130	468380
AT3G56150.2 | Symbols: EIF3C | eukaryotic translation initiation factor 3C;AT3G56150.1 | Symbols: EIF3C, ATEIF3C-1, EIF3C-1, ATTIF3C1, TIF3C1 | eukaryotic translation initiation factor 3C	AT3G56150.2;AT3G56150.1;AT3G22860.1	AT3G56150.2;AT3G56150.1	17	17	23.8	0	154.19	40	27.0036	26.4239	28.0284	27.1208	27.1442	0.66355	2.03787	+	2.22049	4	24.5312	25.9379	24.4686	25.4875	25.1063	0.724404	4	LFQ intensity EDS1-YFP_LFQ intensity TRB1-GFP	4.14886	4258300	5262800	4001900	4745500	700130	2460500	1154400	1246100
TREMBL:Q61782 Tax_Id=10090 Gene_Symbol=Krt14 Type I epidermal keratin (Fragment)	Q61782	Q61782	8	1	59.1	0	6.8952	2	27.7979	21.9034	22.1238	20.3697	23.0487	3.26082	2.03376		0.583892	4	21.1035	20.5576	21.1386	21.2602	21.015	0.312233	4		1.24171	43974000	9557300	4995000	542430	1045600	970610	1284600	1498200
AT4G38550.1 | Symbols: | Arabidopsis phospholipase-like protein (PEARLI 4) family	AT4G38550.1;AT2G20950.2;AT2G20950.3;AT2G20950.1;AT2G20950.4	AT4G38550.1	8	8	16.2	0	52.505	13	24.0954	25.2364	26.2559	25.9841	25.393	0.966498	2.02039	+	2.16038	4	23.3516	23.7394	23.0878	23.3113	23.3726	0.270712	4	LFQ intensity EDS1-YFP_LFQ intensity TRB1-GFP	4.02591	1067600	3670300	2274200	2301400	190880	932580	224720	284120
AT3G08530.1 | Symbols: | Clathrin, heavy chain	AT3G08530.1;REV__AT1G69270.1	AT3G08530.1	49	9	38.9	0	62.533	18	25.9313	25.6209	26.3268	25.9812	25.965	0.289058	1.99805	+	3.16929	4	23.3362	23.6928	24.5439	24.2951	23.967	0.551809	4	LFQ intensity EDS1-YFP_LFQ intensity TRB1-GFP	6.41495	646770	1263400	844690	1313500	105390	437140	442310	335180
AT2G37550.2 | Symbols: ASP1, AGD7 | ARF-GAP domain 7;AT2G37550.1 | Symbols: ASP1, AGD7 | ARF-GAP domain 7	AT2G37550.2;AT2G37550.1	AT2G37550.2;AT2G37550.1	2	2	5.5	0	11.424	3	21.6413	22.6664	23.5139	22.8862	22.6769	0.778231	1.99265	+	2.22854	4	21.1001	20.9065	20.8669	19.8636	20.6843	0.55653	4	LFQ intensity EDS1-YFP_LFQ intensity TRB1-GFP	4.16547	222620	432310	239510	382080	66649	100830	111280	82038
AT4G10610.2 | Symbols: RBP37, ATRBP37 | CTC-interacting domain 12;AT4G10610.1 | Symbols: RBP37, ATRBP37, CID12 | CTC-interacting domain 12;AT3G49390.2 | Symbols: CID10 | CTC-interacting domain 10;AT3G49390.1 | Symbols: CID10 | CTC-interacting domain 10;AT1	AT4G10610.2;AT4G10610.1;AT3G49390.2;AT3G49390.1;AT1G32790.1;AT1G32790.2	AT4G10610.2;AT4G10610.1;AT3G49390.2;AT3G49390.1;AT1G32790.1;AT1G32790.2	1	1	4	0.0067164	6.1797	2	NaN	23.2047	NaN	23.5362	23.3705	0.234432	1.98049		1.54908	2	21.8568	21.6803	21.7881	20.2347	21.39	0.773615	4		3.36233	0	1234100	0	1044700	376700	620340	410430	80426
TREMBL:A3EZ82;Q32W66 Tax_Id=9606 Gene_Symbol=DMKN Dermokine	A3EZ82;A3EZ79	A3EZ82	3	3	8.2	0	29.811	5	28.2754	22.659	21.8598	21.6307	23.6062	3.14381	1.96219		0.563134	4	22.4743	20.5701	21.3936	22.1383	21.6441	0.846513	4		1.20535	28868000	1692000	345630	354110	278790	243890	264200	516780	Dermokine	DMKN
AT5G46800.1 | Symbols: BOU | Mitochondrial substrate carrier family protein	AT5G46800.1	AT5G46800.1	6	6	27.7	0	38.284	17	25.8367	25.3949	26.0712	25.0175	25.5801	0.46826	1.95124	+	2.72242	4	23.3056	NaN	24.017	23.5639	23.6289	0.360094	3	LFQ intensity EDS1-YFP_LFQ intensity TRB1-GFP	5.96514	8173500	6729300	4156100	3775800	342200	0	1263300	1076800
AT5G65010.1 | Symbols: ASN2 | asparagine synthetase 2;AT5G65010.2 | Symbols: ASN2 | asparagine synthetase 2	AT5G65010.1;AT5G65010.2;AT5G10240.2;AT5G10240.1	AT5G65010.1;AT5G65010.2	10	10	23.7	0	63.245	11	26.3837	24.8236	26.2272	25.8266	25.8153	0.701518	1.94603	+	2.75645	4	23.9208	23.5936	24.0527	23.9098	23.8692	0.194928	4	LFQ intensity EDS1-YFP_LFQ intensity TRB1-GFP	5.34552	4413200	2672400	2509900	4551400	651900	828300	1148700	1465700
AT1G21250.1 | Symbols: WAK1, PRO25 | cell wall-associated kinase	AT1G21250.1;AT1G21240.1	AT1G21250.1	6	3	11.4	0	111.04	19	26.0469	25.8126	27.3424	26.0841	26.3215	0.691113	1.94357	+	2.53271	4	24.0094	24.4495	24.1195	24.9334	24.3779	0.414841	4	LFQ intensity EDS1-YFP_LFQ intensity TRB1-GFP	4.82242	3066300	4336800	4891100	3959200	392980	1689100	664320	1253800
AT3G26830.1 | Symbols: PAD3, CYP71B15 | Cytochrome P450 superfamily protein	AT3G26830.1	AT3G26830.1	10	10	30	0	69.162	17	23.9107	25.2717	26.3477	25.5038	25.2585	1.0105	1.93836		1.55899	4	NaN	22.8858	23.708	23.3665	23.3201	0.413045	3		3.07563	351440	2220000	1958600	2808700	0	861120	832520	549960
AT1G74960.3 | Symbols: FAB1 | fatty acid biosynthesis 1;AT1G74960.2 | Symbols: FAB1, KAS2 | fatty acid biosynthesis 1;AT1G74960.1 | Symbols: FAB1, KAS2, ATKAS2 | fatty acid biosynthesis 1	AT1G74960.3;AT1G74960.2;AT1G74960.1	AT1G74960.3;AT1G74960.2;AT1G74960.1	3	3	7.6	0	17.654	3	21.3354	23.4184	23.6289	24.1893	23.143	1.24818	1.93019		1.38841	4	21.2226	22.053	21.4561	20.1195	21.2128	0.808425	4		2.59588	840640	1528100	548540	2000900	53059	644840	85829	122860
AT1G26630.2 | Symbols: FBR12, ATELF5A-2, ELF5A-2 | Eukaryotic translation initiation factor 5A-1 (eIF-5A 1) protein;AT1G26630.1 | Symbols: FBR12, ATELF5A-2, ELF5A-2 | Eukaryotic translation initiation factor 5A-1 (eIF-5A 1) protein;AT1G69410.1 | Symbols: A	AT1G26630.2;AT1G26630.1;AT1G69410.1;AT1G13950.1	AT1G26630.2;AT1G26630.1;AT1G69410.1;AT1G13950.1	3	3	31.2	0	18.231	3	22.5986	22.525	25.5261	24.5661	23.8039	1.48718	1.92583		1.31	4	21.7978	21.8524	21.3421	22.5201	21.8781	0.485289	4		2.46213	2456400	2960200	5754700	3029500	151180	1294800	383930	474430
AT5G46110.2 | Symbols: APE2, TPT | Glucose-6-phosphate/phosphate translocator-related;AT5G46110.3 | Symbols: APE2, TPT | Glucose-6-phosphate/phosphate translocator-related;AT5G46110.1 | Symbols: APE2, TPT | Glucose-6-phosphate/phosphate translocator-relate	AT5G46110.2;AT5G46110.3;AT5G46110.1;AT5G46110.4	AT5G46110.2;AT5G46110.3;AT5G46110.1;AT5G46110.4	2	2	7.4	0	15.171	5	25.7928	25.1041	26.099	25.9841	25.745	0.445549	1.92482	+	3.14802	4	23.5339	23.621	23.6987	24.4272	23.8202	0.410241	4	LFQ intensity EDS1-YFP_LFQ intensity TRB1-GFP	6.35623	15622000	4846400	9241100	11285000	3024400	3850200	2952700	5320800
AT1G43910.1 | Symbols: | P-loop containing nucleoside triphosphate hydrolases superfamily protein	AT1G43910.1	AT1G43910.1	3	3	9.9	0	18.107	6	25.3572	25.065	26.1474	25.7226	25.5731	0.46794	1.89806	+	2.78779	4	23.0402	24.3158	23.6813	23.6627	23.675	0.520827	4	LFQ intensity EDS1-YFP_LFQ intensity TRB1-GFP	5.42177	694900	2534000	670770	2486100	66109	1461300	3334100	1238100
AT1G47260.1 | Symbols: APFI, GAMMA CA2 | gamma carbonic anhydrase 2;AT5G66510.1 | Symbols: GAMMA CA3 | gamma carbonic anhydrase 3;AT5G66510.2 | Symbols: GAMMA CA3 | gamma carbonic anhydrase 3	AT1G47260.1;AT5G66510.1;AT5G66510.2	AT1G47260.1;AT5G66510.1;AT5G66510.2	2	2	8.3	0	11.975	2	24.7335	21.7109	NaN	NaN	23.2222	2.13726	1.89551		0.871245	2	22.0662	21.1471	21.333	20.7604	21.3267	0.547696	4		1.87206	2426400	377150	0	0	676480	217570	122570	54600
AT4G16180.2 | Symbols: | unknown protein;FUNCTIONS IN: molecular_function unknown;INVOLVED IN: biological_process unknown;LOCATED IN: plasma membrane;BEST Arabidopsis thaliana protein match is: unknown protein (TAIR:AT3G28720.1);Has 5 Blast hits to 5	AT4G16180.2;AT4G16180.1	AT4G16180.2	3	3	4.9	0	18.901	4	NaN	23.0211	23.5484	23.4386	23.3361	0.278182	1.88879	+	2.29393	3	NaN	21.9905	21.39	20.9613	21.4473	0.517003	3	LFQ intensity EDS1-YFP_LFQ intensity TRB1-GFP	5.57234	0	590190	164110	523670	0	184730	110920	57684
AT2G39800.4 | Symbols: P5CS1 | delta1-pyrroline-5-carboxylate synthase 1;AT2G39800.1 | Symbols: P5CS1, ATP5CS | delta1-pyrroline-5-carboxylate synthase 1;AT2G39800.3 | Symbols: P5CS1 | delta1-pyrroline-5-carboxylate synthase 1;AT2G39800.2 | Symbols: P5CS1,	AT2G39800.4;AT2G39800.1;AT2G39800.3;AT2G39800.2	AT2G39800.4;AT2G39800.1;AT2G39800.3;AT2G39800.2	21	11	38.4	0	183.57	58	27.5838	27.7794	29.2566	28.3546	28.2436	0.750387	1.88223	+	2.2357	4	25.7775	26.2334	26.4596	26.9751	26.3614	0.497869	4	LFQ intensity EDS1-YFP_LFQ intensity TRB1-GFP	4.18028	6331400	14240000	14574000	14010000	1152200	2820300	2612000	3010000
AT1G01090.1 | Symbols: PDH-E1 ALPHA | pyruvate dehydrogenase E1 alpha	AT1G01090.1	AT1G01090.1	1	1	2.8	0.0081421	6.1555	2	23.3815	23.0851	NaN	21.9571	22.8079	0.751608	1.88015		1.22026	3	NaN	21.078	21.8477	19.8575	20.9278	1.00356	3		2.59729	581560	640210	0	367240	0	203030	267360	33267
AT5G25250.1 | Symbols: | SPFH/Band 7/PHB domain-containing membrane-associated protein family	AT5G25250.1;AT5G64870.1	AT5G25250.1	20	9	57.7	0	173.09	53	27.9503	27.5519	28.805	28.1791	28.1216	0.524173	1.8615	+	3.32285	4	26.0552	26.2787	26.3831	26.3233	26.2601	0.143121	4	LFQ intensity EDS1-YFP_LFQ intensity TRB1-GFP	6.85181	13076000	17274000	15145000	19241000	2463100	5114900	3823300	3790600
AT4G24840.1 | Symbols: | FUNCTIONS IN: molecular_function unknown;INVOLVED IN: protein transport, Golgi organization;LOCATED IN: vacuole;EXPRESSED IN: 23 plant structures;EXPRESSED DURING: 13 growth stages;CONTAINS InterPro DOMAIN/s: COG complex comp	AT4G24840.1	AT4G24840.1	2	2	4.1	0	11.46	2	20.2618	20.7126	23.5762	21.135	21.4214	1.48014	1.85558		1.24741	4	19.0333	19.1853	20.1327	19.912	19.5658	0.538361	4		2.35629	57733	145830	152630	176180	6666	16282	35811	25984
AT4G33050.3 | Symbols: EDA39 | calmodulin-binding family protein;AT4G33050.2 | Symbols: EDA39 | calmodulin-binding family protein;AT4G33050.4 | Symbols: EDA39 | calmodulin-binding family protein;AT4G33050.1 | Symbols: EDA39 | calmodulin-binding family prot	AT4G33050.3;AT4G33050.2;AT4G33050.4;AT4G33050.1	AT4G33050.3;AT4G33050.2;AT4G33050.4;AT4G33050.1	3	3	8.2	0	18.322	5	23.3058	22.7159	24.0376	23.0921	23.2878	0.556132	1.84438	+	2.92779	4	21.3913	21.0456	21.5358	21.8011	21.4435	0.314884	4	LFQ intensity EDS1-YFP_LFQ intensity TRB1-GFP	5.77191	339460	304900	484100	822310	44503	202270	59518	294200
AT3G15980.1 | Symbols: | Coatomer, beta subunit;AT3G15980.4 | Symbols: | Coatomer, beta subunit;AT3G15980.3 | Symbols: | Coatomer, beta subunit;AT3G15980.2 | Symbols: | Coatomer, beta subunit;AT3G15980.5 | Symbols: | Coatomer, beta subunit	AT3G15980.1;AT3G15980.4;AT3G15980.3;AT3G15980.2;AT3G15980.5	AT3G15980.1;AT3G15980.4;AT3G15980.3;AT3G15980.2;AT3G15980.5	17	3	27	0	20.107	7	23.5063	24.3982	25.45	24.8034	24.5395	0.81365	1.84061		1.39747	4	NaN	23.2704	23.2341	21.592	22.6988	0.958694	3		2.75559	489930	1402300	619350	944890	0	839320	235700	34988
AT5G35790.1 | Symbols: G6PD1 | glucose-6-phosphate dehydrogenase 1;AT5G13110.1 | Symbols: G6PD2 | glucose-6-phosphate dehydrogenase 2;AT1G24280.1 | Symbols: G6PD3 | glucose-6-phosphate dehydrogenase 3	AT5G35790.1;AT5G13110.1;AT1G24280.1	AT5G35790.1;AT5G13110.1;AT1G24280.1	6	6	11.3	0	56.514	8	23.4777	25.0291	26.1279	24.7784	24.8533	1.08834	1.83591		1.27683	4	NaN	23.7553	22.9329	22.3639	23.0174	0.699553	3		2.52477	1037300	2181300	1777500	1046400	0	1281900	481430	357020
AT3G63460.2 | Symbols: | transducin family protein / WD-40 repeat family protein;AT3G63460.1 | Symbols: | transducin family protein / WD-40 repeat family protein;AT3G63460.3 | Symbols: | transducin family protein / WD-40 repeat family protein	AT3G63460.2;AT3G63460.1;AT3G63460.3	AT3G63460.2;AT3G63460.1;AT3G63460.3	9	9	11.7	0	82.07	19	26.4126	25.6496	25.6527	25.1974	25.7281	0.503984	1.83175	+	2.9294	4	24.363	23.5472	24.0592	23.6158	23.8963	0.38508	4	LFQ intensity EDS1-YFP_LFQ intensity TRB1-GFP	5.77602	2750900	2524100	1043200	1031600	609410	499470	676760	153940
AT5G51070.1 | Symbols: ERD1, CLPD, SAG15 | Clp ATPase	AT5G51070.1	AT5G51070.1	27	25	40.3	0	279.25	61	26.8263	26.9956	28.612	27.1474	27.3953	0.82167	1.82653		1.92236	4	24.9056	25.1905	26.1664	26.0128	25.5688	0.615685	4		3.55789	3591700	9014700	5830200	5852600	505410	1258200	1867300	1135500
AT5G24690.1 | Symbols: | Protein of unknown function (DUF3411)	AT5G24690.1	AT5G24690.1	7	7	15.7	0	46.852	9	24.2949	24.1434	27.0004	24.0072	24.8615	1.43076	1.82527		0.907094	4	20.9083	23.8267	24.0957	23.3141	23.0362	1.45518	4		1.78883	1067400	2888600	3102800	1688400	24355	707230	990460	450500
AT1G80030.3 | Symbols: | Molecular chaperone Hsp40/DnaJ family protein;AT1G80030.2 | Symbols: | Molecular chaperone Hsp40/DnaJ family protein;AT1G80030.1 | Symbols: | Molecular chaperone Hsp40/DnaJ family protein	AT1G80030.3;AT1G80030.2;AT1G80030.1	AT1G80030.3;AT1G80030.2;AT1G80030.1	2	2	7	0	12.33	4	22.4491	23.4322	24.7874	23.3995	23.5171	0.961789	1.81298		1.95837	4	21.6128	21.531	21.5623	22.1102	21.7041	0.272846	4		3.62689	614170	974230	1069100	672200	96218	353740	232500	186080
AT1G55450.1 | Symbols: | S-adenosyl-L-methionine-dependent methyltransferases superfamily protein;AT1G55450.2 | Symbols: | S-adenosyl-L-methionine-dependent methyltransferases superfamily protein	AT1G55450.1;AT1G55450.2	AT1G55450.1;AT1G55450.2	6	6	20.3	0	45.48	12	26.5719	25.0449	25.1937	25.868	25.6696	0.700056	1.80821	+	2.61655	4	23.7359	24.1166	23.8194	23.7737	23.8614	0.173493	4	LFQ intensity EDS1-YFP_LFQ intensity TRB1-GFP	5.0142	8319300	3602900	1986100	5284900	499670	1839500	902800	1672300
AT3G01060.2 | Symbols: | unknown protein;Has 637 Blast hits to 635 proteins in 201 species: Archae - 0;Bacteria - 291;Metazoa - 0;Fungi - 72;Plants - 72;Viruses - 0;Other Eukaryotes - 202 (source: NCBI BLink).;AT3G01060.1 | Symbols: | unknown prot	AT3G01060.2;AT3G01060.1;AT3G01060.3	AT3G01060.2;AT3G01060.1	3	3	10.1	0	20.172	6	22.2341	23.3807	25.4649	22.6614	23.4353	1.43344	1.80607		1.02695	4	NaN	21.1269	21.7757	21.985	21.6292	0.447426	3		2.06375	282860	953680	1546300	658520	0	112200	130300	159590
AT5G58100.1 | Symbols: | unknown protein;INVOLVED IN: pollen exine formation;EXPRESSED IN: 19 plant structures;EXPRESSED DURING: 8 growth stages;BEST Arabidopsis thaliana protein match is: unknown protein (TAIR:AT3G28720.1);Has 35333 Blast hits to 34	AT5G58100.1	AT5G58100.1	2	2	4.3	0	12.459	2	NaN	21.6312	22.2193	23.3301	22.3935	0.862716	1.79357		0	3	NaN	NaN	NaN	20.6	20.6	NaN	1		0	0	123840	123720	370090	0	0	0	15358
AT2G34970.1 | Symbols: | Trimeric LpxA-like enzyme	AT2G34970.1	AT2G34970.1	3	3	5.5	0	21.083	5	22.6908	23.2404	23.6873	23.5852	23.3009	0.449469	1.78167	+	2.92173	4	21.2969	21.0524	22.0028	21.7248	21.5192	0.425635	4	LFQ intensity EDS1-YFP_LFQ intensity TRB1-GFP	5.75641	214290	743920	263170	631980	129000	218840	59666	44034
AT5G13650.1 | Symbols: | elongation factor family protein;AT5G13650.2 | Symbols: | elongation factor family protein	AT5G13650.1;AT5G13650.2	AT5G13650.1;AT5G13650.2	11	11	22.1	0	71.084	23	25.4542	25.9139	27.8971	26.3752	26.4101	1.06025	1.78119		1.24317	4	23.085	24.6939	25.518	25.2189	24.6289	1.08421	4		2.34914	2308200	3843700	6297700	4936900	198860	1477400	1898200	1064000
AT5G14040.1 | Symbols: PHT3;1 | phosphate transporter 3;1	AT5G14040.1;AT3G48850.1	AT5G14040.1	12	12	40	0	95.14	27	27.354	26.8502	27.6596	26.6012	27.1162	0.478816	1.76869	+	3.06652	4	25.415	25.6239	25.4668	24.8845	25.3475	0.321235	4	LFQ intensity EDS1-YFP_LFQ intensity TRB1-GFP	6.13499	11841000	15246000	5982300	9224600	2622700	2096100	2814900	2238800
AT5G47910.1 | Symbols: RBOHD, ATRBOHD | respiratory burst oxidase homologue D	AT5G47910.1	AT5G47910.1	4	4	6.5	0	23.146	5	22.3577	23.5699	24.1198	23.4727	23.38	0.738708	1.76574		1.74146	4	NaN	21.0754	21.5958	22.1717	21.6143	0.548391	3		3.45519	65188	516370	210850	556570	0	49024	168970	105850
AT2G22950.1 | Symbols: | Cation transporter/ E1-E2 ATPase family protein	AT2G22950.1	AT2G22950.1	2	0	2.1	0	8.2376	1	24.0257	21.0158	NaN	21.7767	22.2727	1.56509	1.76122		1.04246	3	20.4166	20.9359	21.03	19.6636	20.5115	0.626347	4		2.09186	434670	151730	0	293140	31007	126010	84926	12587
AT2G03120.1 | Symbols: ATSPP, SPP | signal peptide peptidase	AT2G03120.1	AT2G03120.1	1	1	4.9	0	6.973	4	NaN	21.8855	23.7768	23.2514	22.9712	0.976266	1.73808		1.35168	3	20.9593	21.0969	21.6432	NaN	21.2332	0.361751	3		2.8915	0	517410	855390	896310	66319	151390	373620	0
AT3G54890.4 | Symbols: LHCA1 | photosystem I light harvesting complex gene 1;AT3G54890.1 | Symbols: LHCA1 | photosystem I light harvesting complex gene 1;AT3G54890.3 | Symbols: LHCA1 | photosystem I light harvesting complex gene 1;AT3G54890.2 | Symbols: LH	AT3G54890.4;AT3G54890.1;AT3G54890.3;AT3G54890.2	AT3G54890.4;AT3G54890.1;AT3G54890.3;AT3G54890.2	6	6	36.2	0	108.13	49	28.9161	28.595	29.8926	28.5267	28.9826	0.629964	1.72866	+	2.30507	4	27.7401	26.5707	27.3104	27.3945	27.254	0.491986	4	LFQ intensity EDS1-YFP_LFQ intensity TRB1-GFP	4.32536	127640000	117000000	121880000	74079000	28770000	23915000	24859000	27945000
AT2G34420.1 | Symbols: LHB1B2, LHCB1.5 | photosystem II light harvesting complex gene B1B2	AT2G34420.1	AT2G34420.1	10	0	79.2	0	323.31	65	31.2763	29.3283	30.1391	29.3391	30.0207	0.919125	1.71786		1.4119	4	29.5256	27.2803	28.2127	28.1927	28.3028	0.923962	4		2.63624	540910000	158400000	118730000	125160000	123020000	32466000	50432000	53562000
TREMBL:Q3SX14 (Bos taurus) Similar to Gelsolin	Q3SX14	Q3SX14	2	2	3.8	0	18.973	2	25.762	20.3811	20.4361	NaN	22.1931	3.0909	1.71352		0.2817	3	21.2538	19.7053	NaN	NaN	20.4796	1.09493	2		0.721485	2336600	138500	66083	0	212380	50356	0	0
AT3G63110.1 | Symbols: ATIPT3, IPT3 | isopentenyltransferase 3	AT3G63110.1	AT3G63110.1	1	1	4.5	0.0023678	6.373	6	26.8553	NaN	26.1511	25.4882	26.1648	0.683685	1.71152		1.94553	3	24.7427	24.8469	24.4573	23.7664	24.4533	0.486667	4		3.90637	10080000	0	3697500	3553900	1477500	3142200	1418800	865940
AT3G11130.1 | Symbols: | Clathrin, heavy chain	AT3G11130.1	AT3G11130.1	53	13	40.7	0	323.31	132	29.3201	28.9582	30.374	29.1538	29.4515	0.632514	1.71	+	2.47632	4	27.4982	27.4642	28.246	27.7578	27.7415	0.360946	4	LFQ intensity EDS1-YFP_LFQ intensity TRB1-GFP	4.69615	10482000	15310000	13533000	11960000	2106300	3616100	4545900	2613900
AT5G18420.3 | Symbols: | unknown protein;FUNCTIONS IN: molecular_function unknown;INVOLVED IN: biological_process unknown;LOCATED IN: cellular_component unknown;EXPRESSED IN: 25 plant structures;EXPRESSED DURING: 15 growth stages;CONTAINS InterPro D	AT5G18420.3;AT5G18420.1;AT5G18420.2	AT5G18420.3;AT5G18420.1;AT5G18420.2	5	5	13.9	0	30.421	7	22.6027	24.4801	26.2494	24.2364	24.3921	1.49257	1.70914		0.678758	4	NaN	23.0693	NaN	22.2966	22.683	0.546374	2		1.49381	321610	2283300	3209100	1227900	0	233560	0	89849
AT2G01690.1 | Symbols: | ARM repeat superfamily protein;AT2G01690.2 | Symbols: | ARM repeat superfamily protein	AT2G01690.1;AT2G01690.2	AT2G01690.1;AT2G01690.2	7	7	13.2	0	45.22	9	21.373	23.2578	25.7575	25.6601	24.0121	2.10522	1.70786		0.746078	4	21.8088	22.6105	21.531	23.2667	22.3043	0.788136	4		1.51951	138920	1215500	1057300	1981700	43964	174230	201880	311740
AT3G22845.1 | Symbols: | emp24/gp25L/p24 family/GOLD family protein	AT3G22845.1	AT3G22845.1	1	1	5.1	0	12.403	3	23.1515	23.0252	24.3659	NaN	23.5142	0.740312	1.70722		0.603517	3	23.2327	NaN	NaN	20.3813	21.807	2.0162	2		1.42583	2674600	5328900	3709200	0	1793600	0	0	250280
AT2G45060.1 | Symbols: | Uncharacterised conserved protein UCP022280	AT2G45060.1	AT2G45060.1	2	2	10.7	0	13.161	5	22.6755	23.1401	25.1143	23.8546	23.6961	1.06258	1.70599		1.4386	4	21.3418	21.602	22.0849	22.932	21.9901	0.699312	4		2.68228	1002100	1892700	2153700	1834000	200030	495810	649120	580330
AT1G02080.2 | Symbols: | transcription regulators;AT1G02080.1 | Symbols: | transcription regulators	AT1G02080.2;AT1G02080.1	AT1G02080.2;AT1G02080.1	8	8	4.5	0	47.701	8	23.5055	23.9409	26.467	24.7224	24.659	1.30628	1.70486		1.03732	4	NaN	22.348	23.0645	23.4499	22.9541	0.559155	3		2.08253	204110	475640	611250	686220	0	19831	87280	126370
AT2G34430.1 | Symbols: LHB1B1, LHCB1.4 | light-harvesting chlorophyll-protein complex II subunit B1	AT2G34430.1	AT2G34430.1	10	1	80.8	0	7.219	2	26.2193	24.2959	24.2723	NaN	24.9292	1.11738	1.70048		0.724354	3	23.9791	22.4783	NaN	NaN	23.2287	1.06123	2		1.69501	13520000	4818400	3408400	0	2665400	1107700	0	0
AT5G38420.1 | Symbols: | Ribulose bisphosphate carboxylase (small chain) family protein;AT5G38410.1 | Symbols: | Ribulose bisphosphate carboxylase (small chain) family protein;AT5G38410.3 | Symbols: | Ribulose bisphosphate carboxylase (small chain) fami	AT5G38420.1;AT5G38410.1;AT5G38410.3;AT5G38410.2;AT5G38430.1	AT5G38420.1;AT5G38410.1;AT5G38410.3;AT5G38410.2;AT5G38430.1	10	6	60.2	0	50.052	11	25.8333	25.3832	25.9526	24.9224	25.5229	0.469432	1.69728	+	2.64427	4	24.0647	23.2095	24.3068	23.7216	23.8256	0.475793	4	LFQ intensity EDS1-YFP_LFQ intensity TRB1-GFP	5.07869	7719000	7090300	3751900	4236400	1668800	2459500	1638300	807930
AT4G12830.1 | Symbols: | alpha/beta-Hydrolases superfamily protein	AT4G12830.1	AT4G12830.1	3	3	11.7	0	39.376	6	23.1031	22.8208	24.2742	23.3581	23.389	0.629601	1.68287		1.65961	4	21.0493	21.9694	20.9452	22.8607	21.7062	0.896823	4		3.0716	513060	738530	1178800	1210500	58400	152670	199320	111890
AT5G65720.1 | Symbols: ATNIFS1, NIFS1, NFS1, ATNFS1 | nitrogen fixation S (NIFS)-like 1;AT5G65720.2 | Symbols: ATNIFS1, NIFS1, NFS1, ATNFS1 | nitrogen fixation S (NIFS)-like 1	AT5G65720.1;AT5G65720.2	AT5G65720.1;AT5G65720.2	4	4	13.2	0	29.442	9	24.7874	25.239	24.6362	25.1293	24.948	0.283185	1.67718		1.54612	4	NaN	24.2236	23.498	22.0908	23.2708	1.08442	3		3.04962	1034900	2759100	1326300	2418200	0	908760	510500	295460
AT1G64790.1 | Symbols: ILA | ILITYHIA;AT1G64790.2 | Symbols: ILA | ILITYHIA	AT1G64790.1;AT1G64790.2	AT1G64790.1;AT1G64790.2	25	25	15.6	0	198.22	42	26.1165	25.9991	27.6817	26.6044	26.6005	0.766999	1.67697		1.54318	4	23.9024	24.4912	25.4739	25.8264	24.9235	0.884631	4		2.86457	1179100	1019400	1170900	1328200	91203	276780	393010	360760
AT5G42270.1 | Symbols: VAR1, FTSH5 | FtsH extracellular protease family;AT1G50250.1 | Symbols: FTSH1 | FTSH protease 1	AT5G42270.1;AT1G50250.1	AT5G42270.1;AT1G50250.1	10	10	19.6	0	91.058	19	25.8539	24.53	25.8649	25.4214	25.4176	0.626697	1.67454		1.74387	4	24.6118	22.6246	23.7644	23.9714	23.743	0.828277	4		3.22446	2686200	2063000	1798500	2615400	1028600	270640	647930	725310
AT1G32900.1 | Symbols: | UDP-Glycosyltransferase superfamily protein	AT1G32900.1	AT1G32900.1	8	8	17.4	0	78.834	15	22.9091	25.5008	25.7588	25.4708	24.9099	1.34013	1.65887		1.10903	4	22.2649	23.7717	24.0206	22.9468	23.251	0.801768	4		2.1245	367200	2379700	1366700	2280600	50058	1195700	688940	603630
AT3G07160.1 | Symbols: ATGSL10, gsl10, CALS9 | glucan synthase-like 10	AT3G07160.1	AT3G07160.1	5	2	3.7	0	29.628	6	22.7348	22.9824	24.6176	23.7117	23.5116	0.845902	1.65431		1.6173	4	NaN	21.8783	21.5719	22.1216	21.8573	0.27547	3		3.19469	170840	167850	276730	169210	0	44270	44944	52885
AT1G55670.1 | Symbols: PSAG | photosystem I subunit G	AT1G55670.1	AT1G55670.1	5	5	21.9	0	40.545	26	28.7925	26.8189	27.8244	26.3191	27.4387	1.09836	1.65311		1.50234	4	26.4037	25.3663	25.627	25.7454	25.7856	0.441437	4		2.793	42073000	41739000	15749000	29617000	16251000	14479000	11131000	12141000
AT2G05120.2 | Symbols: | Nucleoporin, Nup133/Nup155-like;AT2G05120.1 | Symbols: | Nucleoporin, Nup133/Nup155-like	AT2G05120.2;AT2G05120.1	AT2G05120.2;AT2G05120.1	1	1	1.3	0	7.4648	2	NaN	22.813	20.1257	22.8394	21.926	1.55923	1.6464		0.486188	3	NaN	NaN	21.3437	19.2156	20.2796	1.50482	2		1.17014	0	195190	18887	133740	0	0	83188	8967.5
AT1G22410.1 | Symbols: | Class-II DAHP synthetase family protein	AT1G22410.1;AT4G33510.2;AT4G33510.1	AT1G22410.1	6	5	17.1	0	68.296	9	25.5631	24.2141	26.8374	25.8914	25.6265	1.08556	1.63534		1.61011	4	24.109	23.8457	24.1387	23.8713	23.9912	0.154053	4		2.983	2783100	2119000	4151200	3378800	767130	1144700	831170	767240
AT1G14830.1 | Symbols: ADL1C, ADL5, DRP1C, DL1C | DYNAMIN-like 1C	AT1G14830.1;AT2G44590.2;AT2G44590.1;AT2G44590.3	AT1G14830.1	7	5	12.9	0	41.743	8	25.2802	24.6688	26.0041	24.4394	25.0981	0.700488	1.63048	+	2.37067	4	23.2366	23.3756	23.5458	23.7126	23.4676	0.206545	4	LFQ intensity EDS1-YFP_LFQ intensity TRB1-GFP	4.4652	1520600	1727400	1535600	1011200	133630	720070	489160	572430
AT5G59370.2 | Symbols: ACT4 | actin 4;AT5G59370.1 | Symbols: ACT4 | actin 4;AT3G46520.1 | Symbols: ACT12 | actin-12;AT3G53750.1 | Symbols: ACT3 | actin 3;AT2G37620.2 | Symbols: ACT1, AAc1 | actin 1;AT2G37620.1 | Symbols: ACT1, AAc1 | actin 1	AT5G59370.2;AT5G59370.1;AT3G46520.1;AT3G53750.1;AT2G37620.2;AT2G37620.1	AT5G59370.2;AT5G59370.1;AT3G46520.1;AT3G53750.1;AT2G37620.2;AT2G37620.1	12	1	36.6	0	7.702	5	29.5193	24.5175	25.5638	23.5626	25.7908	2.61661	1.62844		0.543364	4	25.5462	23.4596	23.671	23.9726	24.1624	0.946264	4		1.17051	57028000	3238900	2197000	835080	2302000	1246500	878960	891780
AT1G27930.1 | Symbols: | Protein of unknown function (DUF579)	AT1G27930.1	AT1G27930.1	2	2	8.3	0	11.227	3	NaN	22.2726	23.2523	22.322	22.6156	0.551962	1.61775	+	2.14577	3	20.9718	NaN	20.9842	21.0376	20.9979	0.0349441	3	LFQ intensity EDS1-YFP_LFQ intensity TRB1-GFP	5.06633	0	664700	690210	673760	140440	0	281730	173400
AT3G47470.1 | Symbols: LHCA4, CAB4 | light-harvesting chlorophyll-protein complex I subunit A4	AT3G47470.1	AT3G47470.1	9	9	49	0	245.56	70	29.0716	29.0437	29.4362	29.2877	29.2098	0.186209	1.60014	+	2.41742	4	27.9154	26.603	28.052	27.8683	27.6097	0.675622	4	LFQ intensity EDS1-YFP_LFQ intensity TRB1-GFP	4.56652	99417000	121370000	62984000	90070000	33078000	24223000	32146000	29379000
AT3G52180.1 | Symbols: ATPTPKIS1, DSP4, SEX4, ATSEX4 | dual specificity protein phosphatase (DsPTP1) family protein	AT3G52180.1	AT3G52180.1	3	3	10.3	0	27.053	3	24.8349	23.8663	23.7876	24.0827	24.1429	0.477961	1.5968	+	3.16184	4	22.6775	22.399	22.4444	22.6633	22.5461	0.144897	4	LFQ intensity EDS1-YFP_LFQ intensity TRB1-GFP	6.39435	1719800	1729600	367420	1276400	258030	368480	255360	94568
AT3G02830.1 | Symbols: ZFN1 | zinc finger protein 1	AT3G02830.1	AT3G02830.1	5	5	12.1	0	31.727	8	22.2444	24.2476	25.437	25.1642	24.2733	1.44512	1.59502		1.00761	4	21.9632	23.7089	22.7356	22.3054	22.6783	0.756277	4		1.95582	1326000	3399300	1856000	3446100	270510	1114400	985120	819950
AT1G71270.1 | Symbols: POK, TTD8, ATVPS52 | Vps52 / Sac2 family	AT1G71270.1	AT1G71270.1	5	5	8.5	0	31.455	7	21.7859	22.7693	25.2867	22.9337	23.1939	1.48439	1.59363		0.833196	4	NaN	20.8823	22.0282	21.8903	21.6003	0.62558	3		1.71595	192850	505620	746330	517970	0	26058	128790	77643
AT2G39730.2 | Symbols: RCA | rubisco activase	AT2G39730.2	AT2G39730.2	37	1	79.8	0	6.9839	9	27.9529	26.0689	26.3084	25.6821	26.5031	1.0004	1.59045		1.5411	4	25.597	24.8793	24.6983	24.4758	24.9126	0.485181	4		2.86092	20998000	7665000	4338100	4189700	2651500	3231100	1779200	1510100
AT1G15820.1 | Symbols: LHCB6, CP24 | light harvesting complex photosystem II subunit 6	AT1G15820.1	AT1G15820.1	9	9	44.2	0	243.8	57	30.2642	29.4941	30.61	29.6011	29.9923	0.534373	1.58688	+	2.14822	4	28.9719	27.7042	28.1495	28.7963	28.4055	0.586168	4	LFQ intensity EDS1-YFP_LFQ intensity TRB1-GFP	4.00128	139280000	157090000	98186000	128050000	47613000	36027000	35417000	56837000
AT5G36230.1 | Symbols: | ARM repeat superfamily protein	AT5G36230.1	AT5G36230.1	11	7	40.1	0	82.688	26	24.4523	25.9059	27.0095	26.3923	25.94	1.08975	1.58533		1.40553	4	23.9416	23.9202	24.5606	24.9962	24.3547	0.520644	4		2.62528	922510	3786300	4914600	6476600	287500	1325600	1757000	2406000
AT4G36630.1 | Symbols: EMB2754 | Vacuolar sorting protein 39	AT4G36630.1	AT4G36630.1	2	2	4.2	0	12.027	4	22.2868	21.799	23.7752	22.6265	22.6219	0.840521	1.58001		1.17803	4	NaN	21.0681	21.0156	NaN	21.0419	0.0370919	2		2.50558	95748	288160	147250	351730	0	38936	26991	0
AT4G11380.1 | Symbols: | Adaptin family protein;AT4G11380.2 | Symbols: | Adaptin family protein;AT4G23460.1 | Symbols: | Adaptin family protein	AT4G11380.1;AT4G11380.2;AT4G23460.1	AT4G11380.1;AT4G11380.2;AT4G23460.1	5	5	7.9	0	30.207	8	24.0673	23.9862	23.3851	24.2607	23.9248	0.377795	1.57866	+	3.59049	4	22.3523	22.5645	22.2938	22.1741	22.3462	0.163395	4	LFQ intensity EDS1-YFP_LFQ intensity TRB1-GFP	7.67055	699750	846750	490650	332370	147750	128940	157880	142090
AT3G10380.1 | Symbols: SEC8, ATSEC8 | subunit of exocyst complex 8	AT3G10380.1	AT3G10380.1	6	6	7.2	0	37.932	14	23.3187	23.7481	25.1516	24.8182	24.2591	0.86694	1.57384		1.1705	4	21.0968	22.7644	23.2542	23.6258	22.6853	1.1162	4		2.22714	278040	508390	405350	724200	60347	260020	251020	276520
AT5G66420.2 | Symbols: | LOCATED IN: cellular_component unknown;EXPRESSED IN: 23 plant structures;EXPRESSED DURING: 13 growth stages;CONTAINS InterPro DOMAIN/s: Uncharacterised conserved protein UCP033271 (InterPro:IPR008322), TIM-barrel signal transdu	AT5G66420.2;AT5G66420.1	AT5G66420.2;AT5G66420.1	7	7	13.9	0	70.152	10	22.1926	25.2116	26.3392	25.9258	24.9173	1.87525	1.56463		0.782069	4	22.9327	24.2087	22.8087	23.4605	23.3527	0.636844	4		1.58008	399520	1668200	1498100	2959500	110050	509900	263640	461050
AT4G35250.1 | Symbols: | NAD(P)-binding Rossmann-fold superfamily protein	AT4G35250.1	AT4G35250.1	11	11	33.4	0	89.211	31	27.5957	27.045	27.5282	27.0757	27.3112	0.291173	1.55947	+	2.69501	4	26.3143	25.0623	25.9287	25.7014	25.7517	0.524615	4	LFQ intensity EDS1-YFP_LFQ intensity TRB1-GFP	5.19823	13189000	13412000	7785700	8898500	2610300	2290300	2623300	1623500
AT2G32080.2 | Symbols: PUR ALPHA-1 | purin-rich alpha 1;AT2G32080.1 | Symbols: PUR ALPHA-1 | purin-rich alpha 1	AT2G32080.2;AT2G32080.1	AT2G32080.2;AT2G32080.1	3	3	15.6	0	18.091	3	23.2325	24.1542	24.2743	22.9931	23.6635	0.64527	1.54827	+	2.11949	4	22.5579	22.2651	22.1406	21.4975	22.1153	0.447474	4	LFQ intensity EDS1-YFP_LFQ intensity TRB1-GFP	3.94343	1340400	1320900	1290100	1434800	237070	670150	155570	232110
AT3G54110.1 | Symbols: ATPUMP1, UCP, PUMP1, ATUCP1, UCP1 | plant uncoupling mitochondrial protein 1	AT3G54110.1	AT3G54110.1	4	4	15.7	0	23.789	4	24.933	23.7372	25.1591	24.6761	24.6263	0.624757	1.53782	+	2.46083	4	23.2798	22.7929	23.1926	23.0888	23.0885	0.212004	4	LFQ intensity EDS1-YFP_LFQ intensity TRB1-GFP	4.66183	2689800	1046200	1506200	2497400	705890	1277400	768470	671450
AT5G52980.1 | Symbols: | CONTAINS InterPro DOMAIN/s: ATPase, vacuolar ER assembly factor, Vma12 (InterPro:IPR021013);Has 1807 Blast hits to 1807 proteins in 277 species: Archae - 0;Bacteria - 0;Metazoa - 736;Fungi - 347;Plants - 385;Viruses - 0;Oth	AT5G52980.1	AT5G52980.1	1	1	6.3	0.00080257	6.4944	2	25.8344	25.6132	NaN	22.8451	24.7643	1.66568	1.53775		0.910676	3	22.9487	23.4387	22.9276	23.591	23.2265	0.338856	4		1.8545	6527400	7569900	0	1100200	854020	2812300	977760	1920300
AT1G66090.1 | Symbols: | Disease resistance protein (TIR-NBS class)	AT1G66090.1;AT1G56520.1;AT1G56540.1;AT1G56520.2	AT1G66090.1	3	3	10.3	0	21.257	4	22.8365	24.4093	24.8838	23.9196	24.0123	0.877147	1.53655		1.38071	4	NaN	22.973	22.0691	22.3851	22.4757	0.458719	3		2.72315	587600	1802000	861830	1089900	0	364690	286690	371200
AT2G36250.2 | Symbols: FTSZ2-1, ATFTSZ2-1 | Tubulin/FtsZ family protein;AT2G36250.1 | Symbols: FTSZ2-1, ATFTSZ2-1 | Tubulin/FtsZ family protein;AT3G52750.1 | Symbols: FTSZ2-2 | Tubulin/FtsZ family protein	AT2G36250.2;AT2G36250.1;AT3G52750.1	AT2G36250.2;AT2G36250.1;AT3G52750.1	4	4	13.6	0	34.094	8	25.1011	23.3232	23.829	23.8424	24.0239	0.757665	1.53407	+	2.01623	4	22.5728	22.0418	22.781	22.5636	22.4898	0.315086	4	LFQ intensity EDS1-YFP_LFQ intensity TRB1-GFP	3.73905	2293400	1307000	1086900	1194100	168950	160100	344450	212500
AT1G79040.1 | Symbols: PSBR | photosystem II subunit R	AT1G79040.1	AT1G79040.1	1	1	10	0	6.8606	3	24.3024	22.7835	23.682	21.5591	23.0818	1.19131	1.53308		1.24731	4	22.1234	20.9976	21.2298	21.844	21.5487	0.523757	4		2.35612	4077200	1923400	1585100	815760	957800	669460	490770	853100
AT5G66470.1 | Symbols: | RNA binding;GTP binding	AT5G66470.1	AT5G66470.1	4	4	9.6	0	22.348	7	28.6944	29.2393	29.0249	29.5109	29.1174	0.345041	1.53048		0.490342	4	29.0855	23.3894	28.4776	29.3951	27.5869	2.82414	4		1.07585	175190	69383000	19626000	26077000	14447000	259990	25396000	54717000
AT1G12470.1 | Symbols: | zinc ion binding	AT1G12470.1	AT1G12470.1	8	8	11.2	0	53.763	9	24.1151	25.2668	24.4002	25.1907	24.7432	0.573446	1.52024		1.68167	4	22.4685	23.7477	22.6281	24.0476	23.223	0.791274	4		3.11137	785850	1343300	401120	1191800	41657	372640	289970	307410
AT5G05170.1 | Symbols: CESA3, IXR1, ATCESA3, ATH-B, CEV1 | Cellulose synthase family protein	AT5G05170.1	AT5G05170.1	4	3	5.4	0	25.759	4	24.4826	24.4319	24.5216	24.1076	24.3859	0.189112	1.51958	+	2.70324	4	22.0438	23.0784	23.2072	23.136	22.8663	0.550906	4	LFQ intensity EDS1-YFP_LFQ intensity TRB1-GFP	5.21779	252240	1079900	587710	789850	19729	410810	186280	152680
AT1G01960.1 | Symbols: EDA10 | SEC7-like guanine nucleotide exchange family protein	AT1G01960.1;AT3G60860.1	AT1G01960.1	8	8	5.7	0	94.441	21	23.5762	25.5469	25.8694	25.831	25.2059	1.09591	1.51789		1.39539	4	23.3098	23.565	23.6399	24.2373	23.688	0.392526	4		2.60786	317360	1137600	654670	978930	53712	254340	267540	177400
AT3G08580.2 | Symbols: AAC1 | ADP/ATP carrier 1;AT3G08580.1 | Symbols: AAC1 | ADP/ATP carrier 1	AT3G08580.2;AT3G08580.1;AT4G28390.1	AT3G08580.2;AT3G08580.1	22	13	48	0	323.31	129	29.9745	30.964	32.0219	31.2131	31.0434	0.843663	1.51253		1.76899	4	29.1107	29.3096	29.8551	29.8481	29.5309	0.379119	4		3.27057	88398000	193520000	212320000	156070000	25010000	53120000	56036000	55899000
AT4G02080.1 | Symbols: ASAR1, ATSARA1C, ATSAR2, SAR2 | secretion-associated RAS super family 2;AT3G62560.1 | Symbols: | Ras-related small GTP-binding family protein;AT1G56330.1 | Symbols: SAR1, ATSAR1, ATSARA1B, ATSAR1B, SAR1B | secretion-associated RAS 1	AT4G02080.1;AT3G62560.1;AT1G56330.1;AT1G09180.1	AT4G02080.1;AT3G62560.1;AT1G56330.1;AT1G09180.1	2	2	13.5	0	12.524	5	NaN	22.9216	20.2536	23.5839	22.2531	1.76296	1.49387		0.495203	3	NaN	22.0442	21.0385	19.1949	20.7592	1.44504	3		1.13509	0	1204300	124180	1282200	0	608170	318370	57088
AT2G47730.1 | Symbols: ATGSTF8, ATGSTF5, GST6, GSTF8 | glutathione S-transferase phi 8	AT2G47730.1	AT2G47730.1	8	7	47.9	0	100.65	34	28.4796	26.2112	27.6807	26.7419	27.2783	1.00524	1.48697		1.10166	4	27.1749	25.124	25.8203	25.0463	25.7914	0.985838	4		2.11221	47984000	13917000	10592000	10432000	12278000	3795400	5917100	1508400
AT1G05010.1 | Symbols: EFE, ACO4, EAT1 | ethylene-forming enzyme	AT1G05010.1	AT1G05010.1	3	3	13.9	0	20.797	3	25.8507	22.0408	22.8348	22.2781	23.2511	1.76474	1.48689		0.78058	4	22.6163	21.5822	21.8375	21.0209	21.7642	0.66259	4		1.57758	5071200	1062800	1362500	550170	611700	319500	243450	124630
AT3G27530.1 | Symbols: GC6, MAG4 | golgin candidate 6	AT3G27530.1	AT3G27530.1	3	3	4.4	0	17.99	3	21.7778	21.5776	24.1752	22.2515	22.4456	1.18724	1.48457		0.764775	4	20.8436	21.0784	NaN	NaN	20.961	0.165992	2		1.66184	146690	264890	206130	308550	12839	35174	0	0
AT1G13440.2 | Symbols: GAPC-2, GAPC2 | glyceraldehyde-3-phosphate dehydrogenase C2;AT3G04120.1 | Symbols: GAPC, GAPC-1, GAPC1 | glyceraldehyde-3-phosphate dehydrogenase C subunit 1;AT1G13440.1 | Symbols: GAPC-2, GAPC2 | glyceraldehyde-3-phosphate dehydroge	AT1G13440.2;AT3G04120.1;AT1G13440.1	AT1G13440.2;AT3G04120.1;AT1G13440.1	3	3	14.2	0	24.65	5	24.7441	24.6334	22.2079	25.2766	24.2155	1.36753	1.4831		1.05832	4	23.4251	22.2593	22.6664	22.5789	22.7324	0.493814	4		2.04008	1920400	3217800	471250	3298000	755830	887560	239820	256440
AT5G16300.3 | Symbols: | Vps51/Vps67 family (components of vesicular transport) protein;AT5G16300.4 | Symbols: | Vps51/Vps67 family (components of vesicular transport) protein;AT5G16300.1 | Symbols: | Vps51/Vps67 family (components of vesicular transpor	AT5G16300.3;AT5G16300.4;AT5G16300.1;AT5G16300.2	AT5G16300.3;AT5G16300.4;AT5G16300.1;AT5G16300.2	5	5	5.5	0	29.658	5	22.676	23.1435	24.8043	24.1305	23.6886	0.959607	1.48034		0.961697	4	NaN	NaN	22.1437	22.2727	22.2082	0.0911936	2		2.05378	298030	450580	458990	366190	0	0	70743	46264
AT5G23040.1 | Symbols: CDF1 | Protein of unknown function (DUF3353)	AT5G23040.1	AT5G23040.1	2	2	7.8	0	11.196	2	21.5622	22.131	24.7259	22.8643	22.8209	1.37731	1.47705		0.884397	4	NaN	21.218	21.3384	21.4751	21.3438	0.128655	3		1.80746	483560	2963900	1803400	1979300	0	376330	263030	313250
ATCG00500.1 | Symbols: ACCD | acetyl-CoA carboxylase carboxyl transferase subunit beta	ATCG00500.1	ATCG00500.1	15	15	39.8	0	250.74	53	26.5097	27.4857	28.9211	28.3003	27.8042	1.04418	1.47274		1.37361	4	25.6544	26.3628	26.6655	26.6432	26.3315	0.471928	4		2.57052	4699100	21919000	15883000	21340000	1931100	8065500	5772600	4340900
AT1G30380.1 | Symbols: PSAK | photosystem I subunit K	AT1G30380.1	AT1G30380.1	3	3	35.4	0	249.19	29	28.1061	28.3371	29.2156	27.9629	28.4055	0.561692	1.47212	+	2.12188	4	27.0572	26.5475	26.5529	27.5758	26.9333	0.490496	4	LFQ intensity EDS1-YFP_LFQ intensity TRB1-GFP	3.94823	97874000	121130000	118880000	76481000	25185000	34851000	34328000	45514000
AT3G48710.1 | Symbols: | DEK domain-containing chromatin associated protein	AT3G48710.1	AT3G48710.1	2	2	5	0	11.99	2	NaN	22.6452	NaN	20.1505	21.3979	1.76399	1.47045		0.646219	2	NaN	20.2934	19.9122	19.5766	19.9274	0.358682	3		1.52004	0	614940	0	23495	0	178760	58984	51172
AT3G59020.1 | Symbols: | ARM repeat superfamily protein;AT3G59020.2 | Symbols: | ARM repeat superfamily protein	AT3G59020.1;AT3G59020.2	AT3G59020.1;AT3G59020.2	5	4	7.9	0	30.588	5	21.8153	24.0357	24.0155	24.7332	23.6499	1.26778	1.46705		0	4	NaN	22.1829	NaN	NaN	22.1829	NaN	1		0	194550	549240	313160	1051800	0	238230	0	0
AT4G16390.1 | Symbols: SVR7 | pentatricopeptide (PPR) repeat-containing protein	AT4G16390.1	AT4G16390.1	6	6	13.7	0	37.975	9	22.7001	24.6379	23.0831	25.0794	23.8751	1.16045	1.46509		1.12007	4	22.5216	22.7376	23.013	21.3679	22.41	0.723241	4		2.14291	549900	1231000	421450	903970	76842	410330	376740	152870
SWISS-PROT:P48668 Tax_Id=9606 Gene_Symbol=KRT6C Keratin, type II cytoskeletal 6C	P48668	P48668	55	0	66.5	0	14.104	6	30.2364	27.4884	28.0809	24.7597	27.6414	2.25495	1.46418		0.597118	4	26.14	26.8795	26.0816	25.6076	26.1772	0.525409	4		1.26476	60033000	14866000	9661400	1412700	3526000	6944500	4756300	2469300	Keratin, type II cytoskeletal 6C	KRT6C
AT1G05080.1 | Symbols: | F-box/RNI-like/FBD-like domains-containing protein	AT1G05080.1	AT1G05080.1	1	1	3.2	0.00080321	6.4944	7	26.3428	23.3253	24.9781	22.0713	24.1794	1.87011	1.46416		0.63173	4	23.6784	23.7769	21.5252	21.8804	22.7152	1.17869	4		1.32469	8096000	777990	4734300	260830	466010	1484200	132540	177680
AT2G24850.1 | Symbols: TAT3, TAT | tyrosine aminotransferase 3	AT2G24850.1	AT2G24850.1	10	10	36	0	137.42	30	26.5369	26.7079	27.6604	26.8844	26.9474	0.496029	1.45991	+	2.3044	4	25.9161	24.9484	25.8161	25.2695	25.4875	0.458193	4	LFQ intensity EDS1-YFP_LFQ intensity TRB1-GFP	4.32395	6961600	10672000	8523500	10809000	2250800	2367300	3009900	1779700
AT3G57290.1 | Symbols: EIF3E, TIF3E1, ATEIF3E-1, INT-6, ATINT6, INT6 | eukaryotic translation initiation factor 3E	AT3G57290.1	AT3G57290.1	13	13	41.3	0	161.9	32	26.1555	26.2924	27.7138	26.8552	26.7542	0.707744	1.45805	+	2.02544	4	24.8634	25.3696	25.322	25.6297	25.2962	0.318635	4	LFQ intensity EDS1-YFP_LFQ intensity TRB1-GFP	3.75706	4048700	8818200	4334700	8699000	758730	3874400	2174300	2138500
ATCG01130.1 | Symbols: YCF1.2 | Ycf1 protein	ATCG01130.1	ATCG01130.1	4	4	2.4	0	24.092	5	22.7509	23.1654	24.886	23.5945	23.5992	0.924408	1.44872		1.31481	4	NaN	22.3336	21.8947	22.2231	22.1505	0.228287	3		2.59677	72758	233400	205160	263720	0	122750	97538	54523
AT3G08940.2 | Symbols: LHCB4.2 | light harvesting complex photosystem II;AT3G08940.1 | Symbols: LHCB4.2 | light harvesting complex photosystem II	AT3G08940.2;AT3G08940.1	AT3G08940.2;AT3G08940.1	10	7	46.7	0	268.19	46	29.9457	28.2033	27.4583	28.017	28.4061	1.07412	1.44783		1.06555	4	28.1662	26.3731	27.1552	26.1386	26.9583	0.915085	4		2.0521	86298000	60721000	11273000	32006000	26228000	15494000	14822000	6332500
AT5G13430.1 | Symbols: | Ubiquinol-cytochrome C reductase iron-sulfur subunit;AT5G13440.1 | Symbols: | Ubiquinol-cytochrome C reductase iron-sulfur subunit	AT5G13430.1;AT5G13440.1	AT5G13430.1;AT5G13440.1	1	1	7	0	6.5736	4	23.3921	22.7174	23.8174	22.5772	23.126	0.582237	1.44699	+	2.38195	4	22.0343	21.5494	21.3914	21.741	21.679	0.276626	4	LFQ intensity EDS1-YFP_LFQ intensity TRB1-GFP	4.48951	1159000	981700	930310	599270	384320	499530	257670	343700
AT1G76400.1 | Symbols: | Ribophorin I	AT1G76400.1	AT1G76400.1	4	4	10.9	0	24.867	4	NaN	24.0345	24.8374	23.8565	24.2428	0.522569	1.44651	+	2.35847	3	22.4872	23.0215	22.986	22.6905	22.7963	0.25391	4	LFQ intensity EDS1-YFP_LFQ intensity TRB1-GFP	4.92447	0	527760	1091100	603870	56607	572610	323130	291400
AT3G58730.1 | Symbols: | vacuolar ATP synthase subunit D (VATD) / V-ATPase D subunit / vacuolar proton pump D subunit (VATPD)	AT3G58730.1	AT3G58730.1	3	3	16.1	0	18.019	3	26.2684	NaN	23.3846	22.5405	24.0645	1.95475	1.44437		0.556401	3	23.0582	NaN	22.3171	22.4851	22.6201	0.388536	3		1.25526	6242300	0	1020100	530030	1061200	0	234930	292210
AT4G35470.1 | Symbols: PIRL4 | plant intracellular ras group-related LRR 4	AT4G35470.1	AT4G35470.1	2	2	4.9	0	11.976	2	21.3059	22.706	22.0824	21.461	21.8888	0.639826	1.44201		0.915596	4	NaN	21.3569	NaN	19.5367	20.4468	1.28706	2		1.96074	106530	344690	186810	236500	0	109400	0	5113.3
TREMBL:Q3SX28;Q5KR48 (Bos taurus) Tropomyosin 2	Q3SX28	Q3SX28	2	2	12	0	64.852	2	26.2022	20.5484	21.5907	20.2737	22.1537	2.75797	1.44185		0.465825	4	20.8548	21.2529	20.1646	20.5752	20.7119	0.458747	4		1.03141	5721800	476160	830050	151860	236890	629530	106490	185390
AT5G19760.1 | Symbols: | Mitochondrial substrate carrier family protein	AT5G19760.1	AT5G19760.1	7	7	33.2	0	71.675	17	25.9468	26.0753	26.852	26.7011	26.3938	0.44931	1.44157	+	2.68584	4	25.1079	24.4909	24.9615	25.2486	24.9522	0.32914	4	LFQ intensity EDS1-YFP_LFQ intensity TRB1-GFP	5.17648	11194000	9973900	7444600	5058400	1625000	1145600	1269900	1355600
AT3G60420.1 | Symbols: | Phosphoglycerate mutase family protein;AT3G60420.2 | Symbols: | Phosphoglycerate mutase family protein	AT3G60420.1;AT3G60420.2;AT3G60420.3;AT3G60450.1	AT3G60420.1;AT3G60420.2	5	5	20.7	0	29.513	7	25.6959	24.1266	24.3545	24.81	24.7467	0.693629	1.43219		1.57975	4	23.9042	22.3835	23.2089	23.7616	23.3145	0.689332	4		2.9291	6669800	4060600	1671700	2647500	290420	341690	646870	547390
AT1G10340.2 | Symbols: | Ankyrin repeat family protein;AT1G10340.1 | Symbols: | Ankyrin repeat family protein	AT1G10340.2;AT1G10340.1	AT1G10340.2;AT1G10340.1	4	4	9.9	0	28.922	8	22.8816	22.8017	24.8789	23.6244	23.5467	0.962358	1.4255		1.54402	4	22.1582	21.8396	22.443	22.0438	22.1212	0.251777	4		2.86605	514180	758610	1578300	938680	98768	202070	150380	199930
AT1G71820.1 | Symbols: SEC6 | SEC6;AT1G71820.2 | Symbols: SEC6 | SEC6	AT1G71820.1;AT1G71820.2	AT1G71820.1;AT1G71820.2	4	4	6.4	0	26.97	14	24.4343	24.4427	26.5942	25.3968	25.217	1.02326	1.42476		1.42935	4	23.9051	23.5395	23.5467	24.1775	23.7922	0.30838	4		2.66631	856750	1853300	2407700	2181100	423680	500150	596070	545790
AT5G22770.3 | Symbols: alpha-ADR | alpha-adaptin;AT5G22770.2 | Symbols: alpha-ADR | alpha-adaptin;AT5G22770.1 | Symbols: alpha-ADR | alpha-adaptin;AT5G22780.1 | Symbols: | Adaptor protein complex AP-2, alpha subunit	AT5G22770.3;AT5G22770.2;AT5G22770.1;AT5G22780.1	AT5G22770.3;AT5G22770.2;AT5G22770.1;AT5G22780.1	1	1	1.2	0.0067114	6.1796	2	22.5324	21.0188	23.2943	20.7206	21.8915	1.2263	1.41621		1.16669	4	20.9278	20.4345	20.0726	20.4663	20.4753	0.350558	4		2.22078	148030	129380	150030	63845	55198	65388	26547	39393
AT4G10840.1 | Symbols: | Tetratricopeptide repeat (TPR)-like superfamily protein;AT4G10840.2 | Symbols: | Tetratricopeptide repeat (TPR)-like superfamily protein	AT4G10840.1;AT4G10840.2	AT4G10840.1;AT4G10840.2	3	3	5.4	0	35.86	7	23.6942	23.7215	25.4897	24.4833	24.3472	0.844941	1.41345		1.76446	4	22.7898	22.764	23.0124	23.1688	22.9337	0.192317	4		3.26224	826760	985270	1527400	1072300	241670	460040	368390	401650
AT5G23060.1 | Symbols: CaS | calcium sensing receptor	AT5G23060.1	AT5G23060.1	11	11	34.1	0	130.87	46	28.1086	27.4411	27.8834	27.5044	27.7344	0.316857	1.41081	+	2.13097	4	27.0285	25.5445	26.5953	26.126	26.3236	0.636899	4	LFQ intensity EDS1-YFP_LFQ intensity TRB1-GFP	3.9665	21536000	21002000	13654000	13250000	6649300	4896800	5406700	2929200
AT3G22890.1 | Symbols: APS1 | ATP sulfurylase 1;AT4G14680.1 | Symbols: APS3 | Pseudouridine synthase/archaeosine transglycosylase-like family protein	AT3G22890.1;AT4G14680.1;AT1G19920.1	AT3G22890.1;AT4G14680.1	12	7	29.2	0	86.833	26	24.3094	25.5355	27.2783	26.8418	25.9913	1.34369	1.40854		0.95814	4	23.6229	24.683	24.8331	25.1919	24.5827	0.674579	4		1.87366	1176800	5144500	3783900	7810600	564730	2656100	1321400	1620300
AT1G62020.1 | Symbols: | Coatomer, alpha subunit	AT1G62020.1	AT1G62020.1	47	17	47	0	176.85	33	24.0721	27.0241	27.5438	26.84	26.37	1.56067	1.4052		0.564458	4	22.4421	26.2641	25.8398	25.3133	24.9648	1.72618	4		1.20768	420830	3476000	2285700	3039600	60220	2378200	1041100	1088300
AT4G32410.1 | Symbols: CESA1, RSW1, AtCESA1 | cellulose synthase 1	AT4G32410.1;AT2G25540.1	AT4G32410.1	4	4	4.7	0	25.501	4	21.9782	23.9769	24.5658	24.9119	23.8582	1.31141	1.39617		1.08659	4	22.4939	22.1416	22.426	22.7867	22.4621	0.264835	4		2.08713	374760	592290	609420	577520	31574	246130	140060	194870
AT2G05100.1 | Symbols: LHCB2.1, LHCB2 | photosystem II light harvesting complex gene 2.1;AT2G05070.1 | Symbols: LHCB2.2, LHCB2 | photosystem II light harvesting complex gene 2.2;AT3G27690.1 | Symbols: LHCB2.4, LHCB2.3, LHCB2 | photosystem II light harvesti	AT2G05100.1;AT2G05070.1;AT3G27690.1	AT2G05100.1;AT2G05070.1;AT3G27690.1	7	3	32.8	0	89.767	13	27.8779	25.3256	26.2883	25.5518	26.2609	1.1537	1.39564		0.72739	4	26.7102	23.2406	25.2534	24.2568	24.8652	1.47921	4		1.48795	40657000	12048000	8247000	9867400	12019000	1076100	5341500	2816800
AT1G73110.1 | Symbols: | P-loop containing nucleoside triphosphate hydrolases superfamily protein	AT1G73110.1	AT1G73110.1	8	8	28.5	0	79.024	18	24.3178	25.8248	26.0416	26.2787	25.6157	0.884931	1.39517		1.49752	4	23.6612	24.6476	24.5687	24.0046	24.2205	0.470134	4		2.78459	707790	4648100	2125600	4413200	477580	1186300	1654800	1278300
AT2G20190.1 | Symbols: ATCLASP, CLASP | CLIP-associated protein	AT2G20190.1	AT2G20190.1	2	2	1.7	0	11.256	2	23.1528	22.0754	23.228	21.6741	22.5326	0.777683	1.386		1.11472	4	NaN	NaN	21.2137	21.0795	21.1466	0.0948864	2		2.37042	203810	206030	135880	66510	0	0	10282	8410.9
AT5G47890.1 | Symbols: | NADH-ubiquinone oxidoreductase B8 subunit, putative	AT5G47890.1	AT5G47890.1	1	1	14.4	0.0015974	6.4566	1	23.8674	20.1856	NaN	NaN	22.0265	2.60346	1.38356		0.382633	2	21.4195	20.1257	20.3836	NaN	20.6429	0.684768	3		0.945059	3586300	508120	0	0	1318100	433800	366900	0
AT1G14345.1 | Symbols: | NAD(P)-linked oxidoreductase superfamily protein	AT1G14345.1	AT1G14345.1	1	1	5.1	0.0016026	6.4822	1	24.1391	21.3419	21.6903	20.7299	21.9753	1.49614	1.37555		0.512672	4	21.1754	NaN	NaN	20.024	20.5997	0.814145	2		1.16951	2952400	1262300	904480	363550	469900	0	0	109810
AT5G03540.2 | Symbols: ATEXO70A1, EXO70A1 | exocyst subunit exo70 family protein A1;AT5G03540.1 | Symbols: ATEXO70A1, EXO70A1 | exocyst subunit exo70 family protein A1;AT5G03540.3 | Symbols: EXO70A1 | exocyst subunit exo70 family protein A1	AT5G03540.2;AT5G03540.1;AT5G03540.3;AT5G52340.1	AT5G03540.2;AT5G03540.1;AT5G03540.3	3	3	6.3	0	17.562	4	21.4417	22.4537	23.562	23.3629	22.7051	0.970642	1.37362		1.18342	4	NaN	21.5469	21.0969	21.3506	21.3314	0.225619	3		2.35011	263850	454370	189560	709560	0	196030	141590	33206
AT2G21330.2 | Symbols: FBA1 | fructose-bisphosphate aldolase 1;AT2G21330.3 | Symbols: FBA1 | fructose-bisphosphate aldolase 1;AT2G21330.1 | Symbols: FBA1 | fructose-bisphosphate aldolase 1	AT2G21330.2;AT2G21330.3;AT2G21330.1	AT2G21330.2;AT2G21330.3;AT2G21330.1	3	1	12.2	0	24.751	8	25.0514	23.0736	23.7061	23.1888	23.755	0.907007	1.37261		1.52611	4	22.8833	22.1792	22.3019	22.1652	22.3824	0.339516	4		2.83459	3156300	614700	309420	817560	754230	512340	534190	344660
AT5G46290.2 | Symbols: KASI, KAS1 | 3-ketoacyl-acyl carrier protein synthase I;AT5G46290.1 | Symbols: KASI, KAS1 | 3-ketoacyl-acyl carrier protein synthase I;AT5G46290.3 | Symbols: KASI | 3-ketoacyl-acyl carrier protein synthase I	AT5G46290.2;AT5G46290.1;AT5G46290.3	AT5G46290.2;AT5G46290.1;AT5G46290.3	12	12	35.2	0	113.07	28	27.131	26.2694	27.7029	26.9144	27.0044	0.592211	1.37049	+	2.07403	4	25.4506	25.1782	25.852	26.0551	25.634	0.394237	4	LFQ intensity EDS1-YFP_LFQ intensity TRB1-GFP	3.85277	11604000	10937000	8350900	12430000	4369600	3747700	3624300	5017200
AT1G64510.1 | Symbols: | Translation elongation factor EF1B/ribosomal protein S6 family protein	AT1G64510.1	AT1G64510.1	2	2	23.7	0	12.089	3	22.6495	24.2534	NaN	23.5278	23.4769	0.803159	1.36799		0.94476	3	21.1713	22.8463	22.3091	NaN	22.1089	0.855297	3		2.01949	1379900	4635900	0	1507000	188110	2123700	718580	0
AT4G27440.2 | Symbols: PORB | protochlorophyllide oxidoreductase B;AT4G27440.1 | Symbols: PORB | protochlorophyllide oxidoreductase B	AT4G27440.2;AT4G27440.1;AT5G54190.1;AT5G54190.2	AT4G27440.2;AT4G27440.1	14	12	55.1	0	132.94	46	28.3122	27.1628	28.4941	28.0057	27.9937	0.589456	1.36121	+	2.03872	4	26.977	26.0556	26.6207	26.8765	26.6325	0.412794	4	LFQ intensity EDS1-YFP_LFQ intensity TRB1-GFP	3.78311	20592000	14786000	12103000	19138000	5405700	5692300	5551900	6666200
SWISS-PROT:P19013 Tax_Id=9606 Gene_Symbol=KRT4 keratin 4	P19013	P19013	18	13	40.9	0	249.57	21	23.6139	26.6851	22.4582	27.9234	25.1702	2.55942	1.35853		0.232555	4	NaN	27.8553	22.8885	20.6912	23.8116	3.67018	3		0.582691	1853000	3943500	83249	10737000	0	18323000	643780	25189	Keratin, type II cytoskeletal 4	KRT4
AT2G22500.1 | Symbols: UCP5, ATPUMP5, DIC1 | uncoupling protein 5	AT2G22500.1	AT2G22500.1	2	2	7.3	0	12.268	4	20.07	23.6485	20.882	23.6959	22.0741	1.87496	1.34502		0.564223	4	21.2189	21.7258	20.9884	18.9833	20.7291	1.20393	4		1.20727	117840	1266000	149180	880180	216040	309800	204290	31553
AT2G22250.1 | Symbols: ATAAT, AAT, MEE17 | aspartate aminotransferase;AT2G22250.3 | Symbols: ATAAT, AAT, MEE17 | aspartate aminotransferase;AT2G22250.2 | Symbols: ATAAT, AAT, MEE17 | aspartate aminotransferase	AT2G22250.1;AT2G22250.3;AT2G22250.2	AT2G22250.1;AT2G22250.3;AT2G22250.2	2	2	8.6	0	11.097	3	21.5334	20.9155	22.7257	22.9553	22.0324	0.971051	1.34446		0.994369	4	21.0722	NaN	21.1301	19.8617	20.688	0.716135	3		2.00489	221860	581740	402860	295570	79104	0	236000	18849
AT2G16070.1 | Symbols: PDV2 | plastid division2;AT2G16070.2 | Symbols: PDV2 | plastid division2	AT2G16070.1;AT2G16070.2	AT2G16070.1;AT2G16070.2	1	1	4.5	0.0031422	6.3576	2	22.6928	NaN	24.6357	21.2035	22.844	1.72109	1.34407		0	3	21.4999	NaN	NaN	NaN	21.4999	NaN	1		0	1132100	0	1950100	274930	207640	0	0	0
AT1G08380.1 | Symbols: PSAO | photosystem I subunit O	AT1G08380.1	AT1G08380.1	2	2	17.9	0	323.31	16	25.6711	25.7474	26.9924	25.9202	26.0828	0.615288	1.34326		1.73217	4	25.3876	24.0144	24.6643	24.8918	24.7395	0.569995	4		3.20307	20747000	28209000	33105000	23983000	10229000	7798800	8359900	7846100
AT5G16010.1 | Symbols: | 3-oxo-5-alpha-steroid 4-dehydrogenase family protein	AT5G16010.1	AT5G16010.1	2	2	5.2	0	11.785	3	23.563	23.609	25.7077	24.8761	24.439	1.04196	1.33693		1.31385	4	22.9199	22.8463	23.5053	23.1366	23.102	0.295751	4		2.46866	3260800	4623700	6368100	6279900	1476200	1941000	2228300	1530000
AT4G30010.1 | Symbols: | unknown protein;FUNCTIONS IN: molecular_function unknown;INVOLVED IN: biological_process unknown;LOCATED IN: mitochondrion, plastid;EXPRESSED IN: 26 plant structures;EXPRESSED DURING: 15 growth stages;Has 39 Blast hits to 39	AT4G30010.1	AT4G30010.1	2	2	18.9	0	11.05	2	24.6353	24.583	24.2746	23.0103	24.1258	0.760494	1.33148		1.67974	4	22.2685	23.2185	22.8994	22.791	22.7943	0.394752	4		3.10788	5053200	8171300	6442500	2586300	823450	7275600	463550	1611200
AT5G02940.1 | Symbols: | Protein of unknown function (DUF1012)	AT5G02940.1;AT5G43745.1	AT5G02940.1	4	4	8.7	0	27.147	6	22.8843	23.9785	25.3058	23.9109	24.0199	0.992739	1.31861		1.40622	4	22.5393	22.6379	22.7353	22.8926	22.7013	0.150571	4		2.62646	299420	907690	626980	627040	55199	125210	183240	214000
AT5G64990.1 | Symbols: AtRABH1a, RABH1a | RAB GTPase homolog H1A;AT5G10260.1 | Symbols: AtRABH1e, RABH1e | RAB GTPase homolog H1E;AT2G22290.1 | Symbols: ATRABH1D, ATRAB-H1D, RAB-H1D, ATRAB6, RABH1d | RAB GTPase homolog H1D;AT2G44610.1 | Symbols: RAB6, ATRA	AT5G64990.1;AT5G10260.1;AT2G22290.1;AT2G44610.1;AT4G39890.1	AT5G64990.1;AT5G10260.1;AT2G22290.1;AT2G44610.1;AT4G39890.1	1	1	5.3	0	6.7503	3	25.8153	22.6603	22.7055	22.3651	23.3866	1.62619	1.31814		0.787136	4	22.1493	21.7814	22.5019	21.8411	22.0684	0.330902	4		1.58858	6696100	1016300	625740	695250	396960	512740	643510	344260
AT1G06950.1 | Symbols: ATTIC110, TIC110 | translocon at the inner envelope membrane of chloroplasts 110	AT1G06950.1	AT1G06950.1	37	37	40.7	0	323.31	101	27.7786	28.8401	29.514	28.3451	28.6194	0.737388	1.31552		1.57855	4	26.8411	27.0725	28.0279	27.2741	27.3039	0.514065	4		2.92698	6832300	21545000	13114000	13720000	2615300	4941500	6184400	2819700
AT5G20280.1 | Symbols: ATSPS1F, SPS1F | sucrose phosphate synthase 1F;AT5G11110.1 | Symbols: SPS1, ATSPS2F, KNS2, SPS2F | sucrose phosphate synthase 2F;AT4G10120.2 | Symbols: ATSPS4F | Sucrose-phosphate synthase family protein;AT4G10120.1 | Symbols: ATSPS4	AT5G20280.1;AT5G11110.1;AT4G10120.2;AT4G10120.1	AT5G20280.1;AT5G11110.1;AT4G10120.2;AT4G10120.1	2	2	1.8	0	11.048	2	20.6251	22.5336	22.8322	21.019	21.7524	1.09316	1.31493		0.864023	4	NaN	21.3039	20.0882	19.9204	20.4375	0.754989	3		1.77103	36879	335550	69395	57909	0	253390	12998	50591
AT5G64040.1 | Symbols: PSAN | photosystem I reaction center subunit PSI-N, chloroplast, putative / PSI-N, putative (PSAN);AT5G64040.2 | Symbols: PSAN | photosystem I reaction center subunit PSI-N, chloroplast, putative / PSI-N, putative (PSAN)	AT5G64040.1;AT5G64040.2	AT5G64040.1;AT5G64040.2	5	5	29.8	0	37.882	17	27.0508	25.476	26.939	26.0252	26.3727	0.753969	1.31256		1.35244	4	25.8531	24.1872	24.8559	25.3446	25.0602	0.710249	4		2.53434	27748000	10234000	12085000	10267000	7714700	4306400	3792200	5131500
AT5G60790.1 | Symbols: ATGCN1, GCN1 | ABC transporter family protein	AT5G60790.1	AT5G60790.1	6	6	10.6	0	35.816	6	23.6818	24.0403	25.9201	24.4219	24.516	0.983651	1.30919		1.10567	4	NaN	23.1254	23.0199	23.4751	23.2068	0.23823	3		2.20698	844430	1127300	1798600	1155800	0	446150	569310	628370
AT2G34560.1 | Symbols: | P-loop containing nucleoside triphosphate hydrolases superfamily protein;AT2G34560.2 | Symbols: | P-loop containing nucleoside triphosphate hydrolases superfamily protein	AT2G34560.1;AT2G34560.2	AT2G34560.1;AT2G34560.2	2	2	5.5	0	12.123	3	24.0571	23.325	21.7927	21.9831	22.7895	1.08586	1.30516		1.25189	4	21.722	21.2378	21.4461	21.5313	21.4843	0.200762	4		2.36384	874610	711860	248010	490440	180990	216450	158980	171150
AT5G10450.2 | Symbols: GRF6, AFT1, 14-3-3lambda | G-box regulating factor 6;AT5G10450.1 | Symbols: GRF6, AFT1, 14-3-3lambda | G-box regulating factor 6;AT5G10450.3 | Symbols: GRF6 | G-box regulating factor 6;AT5G10450.4 | Symbols: GRF6 | G-box regulating f	AT5G10450.2;AT5G10450.1;AT5G10450.3;AT5G10450.4;AT5G65430.2;AT5G65430.1;AT5G65430.3;AT1G22300.3;AT1G34760.2;AT1G22300.2;AT1G22300.1;AT1G34760.1	AT5G10450.2;AT5G10450.1;AT5G10450.3;AT5G10450.4;AT5G65430.2;AT5G65430.1;AT5G65430.3	7	5	30.9	0	41.187	12	27.494	26.4138	27.5245	26.1781	26.9026	0.707189	1.30344		1.62796	4	26.146	25.0526	25.8682	25.3298	25.5992	0.497545	4		3.01485	49898000	3981200	6980000	2521300	1609300	1608600	1708700	1095600
AT3G57650.1 | Symbols: LPAT2 | lysophosphatidyl acyltransferase 2	AT3G57650.1	AT3G57650.1	4	4	16.7	0	26.3	6	22.8144	23.5526	24.7417	23.6643	23.6933	0.794194	1.30075		1.15292	4	NaN	21.9039	22.1338	23.1398	22.3925	0.657341	3		2.29375	209360	1873600	751730	1395500	0	866870	538950	804230
ATCG00490.1 | Symbols: RBCL | ribulose-bisphosphate carboxylases	ATCG00490.1;ATMG00280.1;AT2G07732.1	ATCG00490.1	32	32	64.7	0	323.31	181	30.9662	30.5529	31.1355	30.9438	30.8996	0.246482	1.28704	+	2.41825	4	30.235	29.1977	29.8163	29.2013	29.6126	0.50669	4	LFQ intensity EDS1-YFP_LFQ intensity TRB1-GFP	4.56833	177750000	152990000	112640000	121300000	65211000	64371000	49747000	33348000
AT1G65960.2 | Symbols: GAD2 | glutamate decarboxylase 2;AT1G65960.1 | Symbols: GAD2 | glutamate decarboxylase 2	AT1G65960.2;AT1G65960.1;AT2G02010.1;AT3G17760.2;AT3G17760.1;AT5G17330.1;AT2G02000.1	AT1G65960.2;AT1G65960.1	11	11	32.4	0	137.09	28	26.3322	26.6462	27.7431	26.6424	26.841	0.619156	1.28216		1.93719	4	25.9035	25.0909	25.7591	25.4818	25.5588	0.357681	4		3.58623	5380300	11258000	6643100	5848800	2690500	1528600	3081500	2102600
AT4G22670.1 | Symbols: AtHip1, HIP1, TPR11 | HSP70-interacting protein 1	AT4G22670.1	AT4G22670.1	1	1	3.2	0.0031447	6.3584	3	21.7262	21.6535	23.3677	22.0742	22.2054	0.796351	1.27511		1.37127	4	NaN	20.9038	20.9191	20.9679	20.9303	0.0334655	3		2.70492	394670	358860	520570	323170	0	231510	138880	143150
AT5G51200.1 | Symbols: | Protein of unknown function (DUF3414)	AT5G51200.1	AT5G51200.1	6	6	4.9	0	44.464	9	22.5815	23.844	24.8088	24.4008	23.9088	0.969168	1.27074		1.04342	4	21.5177	23.4351	22.872	22.7274	22.638	0.806875	4		2.01531	14393	471340	224010	394170	11321	240220	147370	68754
AT1G50430.2 | Symbols: DWF5, PA, LE, ST7R, 7RED | Ergosterol biosynthesis ERG4/ERG24 family;AT1G50430.1 | Symbols: DWF5, PA, LE, ST7R, 7RED | Ergosterol biosynthesis ERG4/ERG24 family	AT1G50430.2;AT1G50430.1	AT1G50430.2;AT1G50430.1	2	2	6.5	0	13.78	4	23.3005	22.8912	24.7303	23.6134	23.6338	0.788508	1.27043		0	4	NaN	22.3634	NaN	NaN	22.3634	NaN	1		0	1113600	1666800	3140700	1764300	0	729460	0	501770
AT3G48750.1 | Symbols: CDKA;1, CDC2AAT, CDK2, CDC2, CDC2A, CDKA1 | cell division control 2	AT3G48750.1	AT3G48750.1	4	4	16.3	0	23.229	7	23.9781	23.6108	25.3928	24.5589	24.3852	0.776936	1.2687		1.68855	4	22.9209	23.078	23.0083	23.4586	23.1165	0.236987	4		3.1238	618030	1603000	2585400	2062400	698420	371450	684550	350330
AT2G36880.2 | Symbols: MAT3 | methionine adenosyltransferase 3;AT2G36880.1 | Symbols: MAT3 | methionine adenosyltransferase 3	AT2G36880.2;AT2G36880.1	AT2G36880.2;AT2G36880.1	4	1	11.8	0	7.1775	3	22.659	23.262	21.9998	23.3113	22.808	0.615046	1.26325		0	4	NaN	21.5448	NaN	NaN	21.5448	NaN	1		0	507750	1042600	227900	725810	0	314070	0	0
AT4G04910.1 | Symbols: NSF | AAA-type ATPase family protein	AT4G04910.1	AT4G04910.1	5	5	8.4	0	43.699	9	24.6539	23.7527	24.516	24.0946	24.2543	0.41043	1.26278	+	2.33735	4	23.0652	23.386	22.4294	23.0854	22.9915	0.402414	4	LFQ intensity EDS1-YFP_LFQ intensity TRB1-GFP	4.39385	1197300	819630	571030	982110	75925	413780	138150	93844
AT1G68680.1 | Symbols: | unknown protein;FUNCTIONS IN: molecular_function unknown;INVOLVED IN: biological_process unknown;LOCATED IN: chloroplast;EXPRESSED IN: 23 plant structures;EXPRESSED DURING: 16 growth stages;Has 20 Blast hits to 20 proteins i	AT1G68680.1	AT1G68680.1	1	1	20	0	7.2782	4	21.2701	22.8988	24.1772	23.1011	22.8618	1.20035	1.2602		0	4	NaN	NaN	21.6016	NaN	21.6016	NaN	1		0	1590700	6069000	5998800	3288200	0	0	1549000	0
AT1G48900.2 | Symbols: | Signal recognition particle, SRP54 subunit protein;AT1G48900.1 | Symbols: | Signal recognition particle, SRP54 subunit protein;AT5G49500.1 | Symbols: | Signal recognition particle, SRP54 subunit protein	AT1G48900.2;AT1G48900.1;AT5G49500.1;AT1G15310.1	AT1G48900.2;AT1G48900.1;AT5G49500.1	3	3	8.6	0	23.007	3	24.5862	23.1599	23.3776	24.8981	24.0054	0.864728	1.26006		1.56603	4	22.725	22.7419	22.841	22.6737	22.7454	0.0700198	4		2.90484	551290	817600	555500	1426400	259450	596880	338790	518090
AT2G46280.2 | Symbols: TRIP-1, TIF3I1 | TGF-beta receptor interacting protein 1;AT2G46280.1 | Symbols: TRIP-1, TIF3I1 | TGF-beta receptor interacting protein 1;AT2G46280.3 | Symbols: TRIP-1, TIF3I1 | TGF-beta receptor interacting protein 1	AT2G46280.2;AT2G46280.1;AT2G46280.3;AT2G46290.1	AT2G46280.2;AT2G46280.1;AT2G46280.3	9	9	36.6	0	60.233	19	26.0949	25.2863	26.1847	25.981	25.8867	0.408856	1.2564	+	2.39749	4	24.2046	24.7867	24.463	25.067	24.6303	0.376117	4	LFQ intensity EDS1-YFP_LFQ intensity TRB1-GFP	4.52315	8314800	6937900	3592100	3881700	1018900	3917300	1780800	2122700
AT3G50590.1 | Symbols: | Transducin/WD40 repeat-like superfamily protein	AT3G50590.1	AT3G50590.1	2	2	1.7	0	12.718	4	22.8784	22.1211	23.5438	22.5675	22.7777	0.597865	1.24988		1.93225	4	21.0618	21.4437	21.7096	21.8962	21.5278	0.361936	4		3.57679	71956	144000	128830	133280	18394	99661	72418	83146
AT4G02350.1 | Symbols: SEC15B | exocyst complex component sec15B	AT4G02350.1	AT4G02350.1	1	1	1.8	0	7.1134	4	22.5988	22.5363	NaN	22.9312	22.6888	0.212276	1.2489		0	3	21.4399	NaN	NaN	NaN	21.4399	NaN	1		0	233020	301670	0	266860	66157	0	0	0
AT3G48870.2 | Symbols: HSP93-III | Clp ATPase;AT3G48870.1 | Symbols: ATCLPC, ATHSP93-III, HSP93-III | Clp ATPase	AT3G48870.2;AT3G48870.1;AT1G74310.1;AT2G25140.1	AT3G48870.2;AT3G48870.1	35	4	41.6	0	39.554	7	22.8645	23.2938	25.3959	23.6659	23.805	1.10997	1.24167		0.685406	4	21.2632	NaN	23.3559	23.0709	22.5633	1.13493	3		1.45152	219170	382730	737390	802290	7566.9	0	232490	290870
AT5G49830.1 | Symbols: EXO84B | exocyst complex component 84B;AT5G49830.3 | Symbols: EXO84B | exocyst complex component 84B;AT5G49830.2 | Symbols: EXO84B | exocyst complex component 84B	AT5G49830.1;AT5G49830.3;AT5G49830.2	AT5G49830.1;AT5G49830.3;AT5G49830.2	3	3	4	0	18.034	5	20.3938	22.9464	20.4601	23.6893	21.8724	1.6966	1.24063		0.674406	4	20.2551	21.1944	20.9516	20.1262	20.6318	0.521628	4		1.39791	29260	323110	61991	570270	18302	184240	27840	14759
AT5G60540.1 | Symbols: EMB2407, ATPDX2, PDX2 | pyridoxine biosynthesis 2	AT5G60540.1	AT5G60540.1	2	2	11	0	11.602	2	23.0998	NaN	22.6003	21.8254	22.5085	0.642149	1.23984		0.85958	3	NaN	20.7457	NaN	21.7916	21.2686	0.73957	2		2.00859	679760	0	487180	805570	0	136460	0	194200
AT4G24800.3 | Symbols: | MA3 domain-containing protein;AT4G24800.2 | Symbols: | MA3 domain-containing protein;AT4G24800.1 | Symbols: | MA3 domain-containing protein	AT4G24800.3;AT4G24800.2;AT4G24800.1	AT4G24800.3;AT4G24800.2;AT4G24800.1	4	4	7.7	0	26.883	10	24.6496	23.821	24.9309	23.6483	24.2625	0.624161	1.23799	+	2.00037	4	22.9786	23.3217	22.7459	23.0517	23.0245	0.237204	4	LFQ intensity EDS1-YFP_LFQ intensity TRB1-GFP	3.70815	618520	1608000	413300	1198900	433120	535260	415850	207360
AT1G64550.1 | Symbols: ATGCN3, GCN3 | general control non-repressible 3	AT1G64550.1	AT1G64550.1	2	2	3.5	0	18.753	4	22.1192	21.5596	23.2928	22.1245	22.274	0.729044	1.23509		1.03844	4	20.6818	20.4355	21.9995	NaN	21.0389	0.840972	3		2.08457	147820	243560	338020	189430	35328	113050	130730	0
AT4G00660.2 | Symbols: RH8, ATRH8 | RNAhelicase-like 8;AT4G00660.1 | Symbols: RH8, ATRH8 | RNAhelicase-like 8;AT3G61240.2 | Symbols: | DEA(D/H)-box RNA helicase family protein;AT3G61240.1 | Symbols: | DEA(D/H)-box RNA helicase family protein;AT2G45810.1	AT4G00660.2;AT4G00660.1;AT3G61240.2;AT3G61240.1;AT2G45810.1	AT4G00660.2;AT4G00660.1;AT3G61240.2;AT3G61240.1;AT2G45810.1	2	2	5.7	0	12.611	6	25.8853	26.383	26.207	26.2184	26.1734	0.208219	1.23461		1.32029	4	24.2753	25.4889	23.9719	26.0192	24.9388	0.973796	4		2.47961	4259500	6009700	2351800	3923100	732260	3000000	665760	2525100
AT4G16130.1 | Symbols: ARA1, ISA1, ATISA1 | arabinose kinase	AT4G16130.1	AT4G16130.1	5	5	7	0	35.59	8	21.9225	24.0795	24.1127	24.8884	23.7508	1.27488	1.23433		0.691355	4	24.2631	21.9197	21.8061	22.0769	22.5164	1.16974	4		1.4268	41015	718420	448310	675540	667160	54427	72017	94848
AT1G11260.1 | Symbols: STP1, ATSTP1 | sugar transporter 1	AT1G11260.1	AT1G11260.1	2	2	5.9	0	12.914	3	24.1753	23.7377	24.1681	24.4384	24.1299	0.290135	1.23411	+	2.76453	4	22.641	23.1034	22.5497	23.289	22.8958	0.357025	4	LFQ intensity EDS1-YFP_LFQ intensity TRB1-GFP	5.36511	1024400	1740300	917530	1661900	451890	1339700	473720	903480
AT3G01290.1 | Symbols: | SPFH/Band 7/PHB domain-containing membrane-associated protein family	AT3G01290.1	AT3G01290.1	12	10	60	0	217.06	58	28.2704	27.7393	28.0744	27.7416	27.9564	0.261904	1.2326		1.69683	4	26.9512	27.4031	26.8709	25.6702	26.7238	0.740444	4		3.13878	21012000	20601000	16168000	16253000	7060000	24108000	5864600	2816400
AT5G03900.2 | Symbols: | Iron-sulphur cluster biosynthesis family protein;AT5G03900.1 | Symbols: | Iron-sulphur cluster biosynthesis family protein	AT5G03900.2;AT5G03900.1	AT5G03900.2;AT5G03900.1	2	2	3.6	0	11.249	2	20.8205	20.8564	23.89	20.9059	21.6182	1.51496	1.22406		0.46509	4	NaN	NaN	20.5019	20.2864	20.3941	0.152434	2		1.0755	118840	168880	571020	224430	0	0	56686	41425
AT1G48090.1 | Symbols: | calcium-dependent lipid-binding family protein	AT1G48090.1	AT1G48090.1	3	3	1.2	0	18.513	3	21.8413	22.6948	24.0835	22.1288	22.6871	0.996169	1.22265		0.74724	4	NaN	NaN	21.3361	21.5928	21.4645	0.181462	2		1.62749	14699	49638	87468	61197	0	0	10051	14135
AT1G12920.1 | Symbols: ERF1-2 | eukaryotic release factor 1-2;AT3G26618.1 | Symbols: ERF1-3 | eukaryotic release factor 1-3	AT1G12920.1;AT3G26618.1	AT1G12920.1;AT3G26618.1	2	2	5.3	0	15.597	3	23.078	22.5452	23.2446	21.8057	22.6683	0.647884	1.22034		1.99546	4	21.594	21.4415	21.2887	21.4679	21.448	0.125335	4		3.6986	331710	309970	436420	399860	84132	378180	196750	231570
AT1G76850.1 | Symbols: SEC5A | exocyst complex component sec5	AT1G76850.1;AT1G21170.1	AT1G76850.1	4	4	5.1	0	26.916	4	22.3045	22.6493	24.7691	24.2714	23.4985	1.20533	1.20963		1.01296	4	22.2697	22.645	22.064	22.177	22.2889	0.251826	4		1.96471	173100	577510	387620	433340	44394	147770	110530	30180
AT5G10470.1 | Symbols: KCA1, KAC1 | kinesin like protein for actin based chloroplast movement 1;AT5G10470.2 | Symbols: KAC1 | kinesin like protein for actin based chloroplast movement 1	AT5G10470.1;AT5G10470.2;AT5G65460.1	AT5G10470.1;AT5G10470.2	8	8	8.1	0	73.572	9	23.9041	24.4261	25.3871	24.59	24.5768	0.614283	1.20889		1.86362	4	23.3251	23.267	23.0386	23.841	23.3679	0.338749	4		3.44663	325110	668570	531130	703810	166440	408800	182020	351080
AT5G23120.1 | Symbols: HCF136 | photosystem II stability/assembly factor, chloroplast (HCF136)	AT5G23120.1	AT5G23120.1	4	4	17.4	0	67.186	10	26.1678	21.9122	23.0166	23.4616	23.6396	1.80696	1.20803		0.43611	4	23.8164	NaN	21.8288	21.6494	22.4315	1.20265	3		0.992907	4380700	415680	380710	295460	793590	0	202610	128260
SWISS-PROT:P19012 Tax_Id=9606 Gene_Symbol=KRT15 Keratin, type I cytoskeletal 15	P19012	P19012	16	3	31.1	0	51.978	4	26.1081	22.2813	22.5998	21.8587	23.212	1.95448	1.2052		0.339373	4	NaN	22.134	NaN	21.8795	22.0068	0.179947	2		0.821018	3180600	664160	355250	147040	0	622230	0	92258	Keratin, type I cytoskeletal 15	KRT15
AT1G08520.1 | Symbols: ALB1, ALB-1V, V157, PDE166, CHLD | ALBINA 1	AT1G08520.1	AT1G08520.1	21	21	32.2	0	158.18	45	26.7172	27.2326	27.8519	27.7734	27.3938	0.528389	1.20358		1.26293	4	25.1174	25.8695	26.8967	26.8773	26.1902	0.861196	4		2.38245	2686500	7105500	9378100	8437600	776490	3065900	3509400	2782400
AT1G61520.2 | Symbols: LHCA3 | photosystem I light harvesting complex gene 3;AT1G61520.3 | Symbols: LHCA3 | photosystem I light harvesting complex gene 3;AT1G61520.1 | Symbols: LHCA3 | photosystem I light harvesting complex gene 3	AT1G61520.2;AT1G61520.3;AT1G61520.1	AT1G61520.2;AT1G61520.3;AT1G61520.1	6	6	30.7	0	178.82	60	30.2063	31.2968	30.4884	30.9601	30.7379	0.485342	1.20183	+	2.0167	4	30.0597	29.0323	29.5729	29.4793	29.5361	0.421311	4	LFQ intensity EDS1-YFP_LFQ intensity TRB1-GFP	3.73997	368300000	1153600000	203750000	631180000	277410000	230280000	214550000	203020000
AT2G28800.4 | Symbols: ALB3 | 63 kDa inner membrane family protein;AT2G28800.1 | Symbols: ALB3 | 63 kDa inner membrane family protein	AT2G28800.4;AT2G28800.1;AT2G28800.3;AT2G28800.2	AT2G28800.4;AT2G28800.1	3	3	7.4	0	17.282	4	23.6289	23.7153	25.422	23.7743	24.1352	0.860001	1.20154		0.979407	4	21.9094	23.0192	22.6824	24.1234	22.9336	0.919257	4		1.90898	500140	762210	2374200	1497700	322150	668720	733220	1125800
AT4G02030.1 | Symbols: | Vps51/Vps67 family (components of vesicular transport) protein;AT4G02030.2 | Symbols: | Vps51/Vps67 family (components of vesicular transport) protein	AT4G02030.1;AT4G02030.2	AT4G02030.1;AT4G02030.2	3	3	4	0	17.114	3	19.9847	21.6813	22.4461	22.7217	21.7084	1.23056	1.20136		0	4	NaN	NaN	20.5071	NaN	20.5071	NaN	1		0	9411.6	133700	84043	333510	0	0	14484	0
AT4G10790.1 | Symbols: | UBX domain-containing protein	AT4G10790.1	AT4G10790.1	1	1	4.2	0	6.9439	1	23.9073	21.5952	20.8464	22.0323	22.0953	1.30346	1.20011		0.506639	4	NaN	NaN	21.4586	20.3318	20.8952	0.79681	2		1.15763	857240	468670	73375	577960	0	0	212830	43969
AT2G31890.1 | Symbols: ATRAP, RAP | RAP	AT2G31890.1	AT2G31890.1	1	1	3.6	0.002381	6.4202	3	NaN	22.0279	23.8081	21.8693	22.5685	1.07652	1.19545		0.632122	3	NaN	NaN	21.413	21.333	21.373	0.056524	2		1.48884	0	270380	410570	162970	0	0	108940	99699
AT1G53440.1 | Symbols: | Leucine-rich repeat transmembrane protein kinase	AT1G53440.1	AT1G53440.1	4	0	4.7	0	13.397	3	21.3822	20.5766	24.744	21.6064	22.0773	1.83197	1.19337		0.358181	4	NaN	20.5642	NaN	21.2036	20.8839	0.452154	2		0.859862	326050	264060	157410	137270	0	167340	0	63126
SWISS-PROT:P02538 Tax_Id=9606 Gene_Symbol=KRT6A Keratin, type II cytoskeletal 6A	P02538;Q8VED5	P02538	54	2	68.3	0	18.515	11	29.5315	26.9132	27.9468	25.2702	27.4154	1.79017	1.19139		0.607112	4	26.2238	26.6779	26.4655	25.5288	26.224	0.499216	4		1.28212	44518000	8547400	6738700	1862300	2917300	5868200	3566800	1542200	Keratin, type II cytoskeletal 6A	KRT6A
AT1G76810.1 | Symbols: | eukaryotic translation initiation factor 2 (eIF-2) family protein;AT1G76820.1 | Symbols: | eukaryotic translation initiation factor 2 (eIF-2) family protein;AT1G76720.1 | Symbols: | eukaryotic translation initiation factor 2 (eI	AT1G76810.1;AT1G76820.1;AT1G76720.1	AT1G76810.1;AT1G76820.1;AT1G76720.1	2	2	1.5	0	11.862	1	22.6623	22.2481	24.6758	21.9987	22.8962	1.21756	1.19137		0.581616	4	21.7265	21.6833	NaN	NaN	21.7049	0.0305871	2		1.30452	329830	235790	270890	158570	72642	123480	0	49319
AT5G27970.1 | Symbols: | ARM repeat superfamily protein;AT5G27970.2 | Symbols: | ARM repeat superfamily protein	AT5G27970.1;AT5G27970.2	AT5G27970.1;AT5G27970.2	4	4	3.1	0	27.763	11	21.3902	22.9298	24.9506	24.4294	23.425	1.60433	1.1883		0.551305	4	NaN	21.6231	22.4938	22.5933	22.2367	0.533747	3		1.20819	33043	160700	349240	353190	0	31859	50220	55884
AT3G46740.1 | Symbols: TOC75-III, MAR1 | translocon at the outer envelope membrane of chloroplasts 75-III	AT3G46740.1	AT3G46740.1	16	16	29.7	0	150.74	41	27.3584	27.2043	27.5752	27.2594	27.3493	0.163511	1.18434	+	2.27653	4	25.6817	26.5558	26.6879	25.7347	26.165	0.530715	4	LFQ intensity EDS1-YFP_LFQ intensity TRB1-GFP	4.26532	2929800	6718100	7306800	5638800	980860	3874000	2992800	2648600
AT3G10420.1 | Symbols: SPD1 | P-loop containing nucleoside triphosphate hydrolases superfamily protein;AT3G10420.2 | Symbols: SPD1 | P-loop containing nucleoside triphosphate hydrolases superfamily protein	AT3G10420.1;AT3G10420.2	AT3G10420.1;AT3G10420.2	2	2	3.5	0	11.309	2	NaN	19.0475	22.2694	19.4241	20.247	1.76156	1.17921		0.360833	3	NaN	NaN	18.9934	19.1423	19.0678	0.105305	2		0.897308	0	58215	156770	66015	0	0	29635	35896
AT4G01100.1 | Symbols: ADNT1 | adenine nucleotide transporter 1;AT4G01100.2 | Symbols: ADNT1 | adenine nucleotide transporter 1	AT4G01100.1;AT4G01100.2	AT4G01100.1;AT4G01100.2	2	2	7.4	0	12.398	2	21.3527	21.2799	24.2535	21.7356	22.1554	1.41292	1.17506		0.657915	4	20.8898	NaN	20.9272	21.1241	20.9804	0.125861	3		1.40204	172970	211400	662550	427600	57721	0	71143	147200
AT1G30400.2 | Symbols: ATMRP1, EST1, ABCC1 | multidrug resistance-associated protein 1;AT1G30400.1 | Symbols: ATMRP1, EST1, ABCC1, ATABCC1, MRP1 | multidrug resistance-associated protein 1;AT2G34660.2 | Symbols: MRP2, ABCC2, AtABCC2 | multidrug resistance-	AT1G30400.2;AT1G30400.1;AT2G34660.2;AT2G34660.1	AT1G30400.2;AT1G30400.1;AT2G34660.2;AT2G34660.1	2	2	1.2	0	12.045	2	20.937	NaN	23.5837	21.8707	22.1305	1.34236	1.17466		0.478058	3	21.2164	NaN	NaN	20.6952	20.9558	0.368606	2		1.15251	42340	0	106350	158350	27476	0	0	22135
AT2G26890.1 | Symbols: GRV2, KAM2 | DNAJ heat shock N-terminal domain-containing protein	AT2G26890.1	AT2G26890.1	7	7	4.2	0	50.643	10	21.7022	24.9	23.7431	25.5188	23.966	1.6791	1.16896		0.64677	4	22.7881	22.2538	22.8684	23.278	22.7971	0.420931	4		1.35057	73655	344610	235140	518570	37000	27442	126010	202960
AT4G13940.2 | Symbols: HOG1, SAHH1 | S-adenosyl-L-homocysteine hydrolase;AT4G13940.3 | Symbols: HOG1, SAHH1 | S-adenosyl-L-homocysteine hydrolase;AT4G13940.1 | Symbols: HOG1, EMB1395, SAHH1, MEE58, ATSAHH1 | S-adenosyl-L-homocysteine hydrolase;AT4G13940.4	AT4G13940.2;AT4G13940.3;AT4G13940.1;AT4G13940.4;AT3G23810.1	AT4G13940.2;AT4G13940.3;AT4G13940.1;AT4G13940.4;AT3G23810.1	4	4	15.4	0	23.485	3	23.9514	22.8646	25.7611	24.1476	24.1812	1.19493	1.16624		0.509617	4	23.7481	NaN	NaN	22.2818	23.0149	1.03682	2		1.16349	1885000	1450800	3288700	1659600	180300	169050	129830	311160
AT4G15110.1 | Symbols: CYP97B3 | cytochrome P450, family 97, subfamily B, polypeptide 3	AT4G15110.1	AT4G15110.1	3	3	8.1	0	18.305	6	20.0869	23.9151	21.5153	24.5572	22.5186	2.08372	1.16417		0.332541	4	NaN	22.8924	21.5885	19.5825	21.3545	1.66728	3		0.790599	56882	1415500	384860	1055200	0	309220	169040	26087
AT5G19780.1 | Symbols: TUA5 | tubulin alpha-5;AT5G19770.1 | Symbols: TUA3 | tubulin alpha-3	AT5G19780.1;AT5G19770.1	AT5G19780.1;AT5G19770.1	14	5	42.7	0	55.139	16	25.5528	26.4566	25.6472	26.5218	26.0446	0.515483	1.16295	+	2.02355	4	25.2865	25.014	24.4923	24.7338	24.8817	0.343931	4	LFQ intensity EDS1-YFP_LFQ intensity TRB1-GFP	3.75336	4624200	6008200	2094000	5671200	1959100	3869200	2139500	3644000
AT5G23890.1 | Symbols: | LOCATED IN: mitochondrion, chloroplast thylakoid membrane, chloroplast, plastid, chloroplast envelope;EXPRESSED IN: 24 plant structures;EXPRESSED DURING: 14 growth stages;CONTAINS InterPro DOMAIN/s: S-layer homology domain (Int	AT5G23890.1	AT5G23890.1	2	2	4.9	0	16.318	4	21.0174	22.2044	24.4054	23.0284	22.6639	1.4245	1.15789		0.601374	4	NaN	20.8513	22.0235	21.6433	21.506	0.598061	3		1.2997	107170	237470	539560	152920	0	114240	126460	83912
ATCG00670.1 | Symbols: CLPP1, PCLPP | plastid-encoded CLP P	ATCG00670.1	ATCG00670.1	2	2	14.8	0	38.826	3	24.2822	21.6285	NaN	21.5803	22.497	1.54623	1.15593		0.546173	3	NaN	20.8057	21.4627	21.7548	21.3411	0.486085	3		1.23524	3881300	872710	0	423900	0	199740	293750	433890
AT3G56940.1 | Symbols: CRD1, CHL27, ACSF | dicarboxylate diiron protein, putative (Crd1);AT3G56940.2 | Symbols: CRD1 | dicarboxylate diiron protein, putative (Crd1)	AT3G56940.1;AT3G56940.2	AT3G56940.1;AT3G56940.2	7	7	21.8	0	71.751	26	25.4037	26.3552	26.7556	26.7954	26.3275	0.647115	1.15515		1.31699	4	25.5531	24.1692	25.5701	25.3969	25.1723	0.673266	4		2.474	4840400	11388000	5290400	5718500	1534500	1688700	2521100	1363900
AT2G05170.1 | Symbols: ATVPS11, VPS11 | vacuolar protein sorting 11	AT2G05170.1	AT2G05170.1	3	3	5.5	0	20.092	7	23.0891	24.3789	21.9009	24.4871	23.464	1.22036	1.15277		0.520522	4	NaN	NaN	21.7728	22.8497	22.3112	0.761449	2		1.18494	276900	813260	117700	963490	0	0	140770	76913
AT2G24330.1 | Symbols: | Protein of unknown function (DUF2296);AT4G31080.1 | Symbols: | Protein of unknown function (DUF2296);AT4G31080.2 | Symbols: | Protein of unknown function (DUF2296)	AT2G24330.1;AT4G31080.1;AT4G31080.2	AT2G24330.1;AT4G31080.1;AT4G31080.2	1	1	2.5	0.0038402	6.2706	2	22.3742	NaN	23.493	22.1253	22.6642	0.72853	1.15139		1.19704	3	21.3842	NaN	21.3124	21.8417	21.5128	0.287138	3		2.54671	545020	0	468880	276500	123430	0	134060	229020
AT5G10480.2 | Symbols: PAS2, PEP | Protein-tyrosine phosphatase-like, PTPLA;AT5G10480.1 | Symbols: PAS2, PEP | Protein-tyrosine phosphatase-like, PTPLA;AT5G10480.3 | Symbols: PAS2 | Protein-tyrosine phosphatase-like, PTPLA	AT5G10480.2;AT5G10480.1;AT5G10480.3	AT5G10480.2;AT5G10480.1;AT5G10480.3	1	1	6.6	0.0053151	6.2357	3	20.5224	21.1877	23.1184	21.6187	21.6118	1.101	1.1475		0.620156	4	NaN	20.3017	20.6269	NaN	20.4643	0.229893	2		1.37966	279660	483260	814530	438340	0	286060	228500	0
AT1G74690.1 | Symbols: IQD31 | IQ-domain 31	AT1G74690.1	AT1G74690.1	3	3	7.3	0	18.118	3	23.7612	24.2666	24.5268	23.8424	24.0993	0.361057	1.14542	+	2.26817	4	22.3963	23.0204	23.0482	23.3504	22.9539	0.400596	4	LFQ intensity EDS1-YFP_LFQ intensity TRB1-GFP	4.24783	821130	1328700	1875700	1156600	31057	145950	394100	557170
AT4G00400.1 | Symbols: GPAT8, AtGPAT8 | glycerol-3-phosphate acyltransferase 8	AT4G00400.1	AT4G00400.1	6	1	14.8	0.0023866	6.4307	1	NaN	21.3243	24.1074	21.6209	22.3509	1.52844	1.14242		0.696122	3	20.7618	20.985	21.4307	21.6562	21.2084	0.407938	4		1.47077	0	204920	366330	207980	44064	118790	130330	175540
AT4G24190.2 | Symbols: SHD, AtHsp90.7, AtHsp90-7 | Chaperone protein htpG family protein;AT4G24190.1 | Symbols: SHD, HSP90.7, AtHsp90.7, AtHsp90-7 | Chaperone protein htpG family protein	AT4G24190.2;AT4G24190.1	AT4G24190.2;AT4G24190.1	24	22	34.3	0	323.31	65	28.7731	27.7874	29.0761	28.1089	28.4364	0.591909	1.13772		1.96722	4	27.2394	27.4286	27.0445	27.4822	27.2987	0.198927	4		3.64395	20561000	12707000	10146000	10663000	4188700	8841000	5149300	3970800
AT5G05000.3 | Symbols: TOC34, ATTOC34, OEP34 | translocon at the outer envelope membrane of chloroplasts 34;AT5G05000.2 | Symbols: TOC34, ATTOC34, OEP34 | translocon at the outer envelope membrane of chloroplasts 34;AT5G05000.1 | Symbols: TOC34, ATTOC34, O	AT5G05000.3;AT5G05000.2;AT5G05000.1	AT5G05000.3;AT5G05000.2;AT5G05000.1	3	3	15.3	0	19.885	4	23.0717	NaN	25.2738	23.7789	24.0415	1.12425	1.13466		0.865639	3	22.3585	23.682	22.6327	22.9541	22.9068	0.571236	4		1.77392	641460	0	1575000	1799000	486620	950290	988440	665550
AT1G15730.1 | Symbols: | Cobalamin biosynthesis CobW-like protein	AT1G15730.1	AT1G15730.1	3	3	11.4	0	26.721	5	NaN	23.1163	23.5981	23.9657	23.56	0.425996	1.13425		1.94744	3	NaN	22.5194	22.4642	22.2938	22.4258	0.117607	3		4.44543	0	914060	631950	1681000	0	301350	395260	347220
AT3G45780.2 | Symbols: PHOT1, NPH1, JK224, RPT1 | phototropin 1;AT3G45780.1 | Symbols: PHOT1, NPH1, JK224, RPT1 | phototropin 1	AT3G45780.2;AT3G45780.1	AT3G45780.2;AT3G45780.1	8	7	9.3	0	110.79	14	24.7694	24.8923	26.1134	24.9365	25.1779	0.627644	1.13131		1.40381	4	24.4319	24.4938	23.2081	24.0524	24.0466	0.592057	4		2.62234	883360	1652900	1031200	925160	290950	698890	344370	451070
AT5G03940.1 | Symbols: FFC, 54CP, CPSRP54, SRP54CP | chloroplast signal recognition particle 54 kDa subunit	AT5G03940.1	AT5G03940.1	9	9	20.6	0	71.497	21	25.9205	25.5606	26.0973	26.2999	25.9696	0.313619	1.1293		1.76163	4	24.7888	24.0693	25.5773	24.9257	24.8403	0.618483	4		3.25705	3860400	4875000	2337900	3239100	677580	1157400	1573200	800280
SWISS-PROT:P08727 Tax_Id=9606 Gene_Symbol=KRT19 Keratin, type I cytoskeletal 19	P08727	P08727	11	1	20.2	0	9.3059	4	24.9784	22.2351	NaN	24.3251	23.8462	1.43298	1.12785		0.296719	3	23.6527	25.5548	20.1173	21.5486	22.7184	2.38413	4		0.717839	2216400	293490	0	840660	445530	2718700	24366	98606	Keratin, type I cytoskeletal 19	KRT19
ATCG00280.1 | Symbols: PSBC | photosystem II reaction center protein C	ATCG00280.1	ATCG00280.1	7	7	25.4	0	102.8	28	27.4337	26.4455	25.8824	25.9333	26.4237	0.719715	1.1242		0.867751	4	26.7689	24.3282	25.4542	24.6468	25.2995	1.08819	4		1.72334	24087000	11723000	4235200	4933400	8056800	1822300	4234000	2317000
AT3G13920.1 | Symbols: EIF4A1, RH4, TIF4A1 | eukaryotic translation initiation factor 4A1;AT3G13920.3 | Symbols: EIF4A1, RH4, TIF4A1 | eukaryotic translation initiation factor 4A1;AT3G13920.2 | Symbols: EIF4A1, RH4, TIF4A1 | eukaryotic translation initiati	AT3G13920.1;AT3G13920.3;AT3G13920.2	AT3G13920.1;AT3G13920.3;AT3G13920.2	20	0	54.9	0	208.94	88	29.5329	29.0016	30.3856	29.4255	29.5864	0.580046	1.11939		1.83871	4	28.2328	28.1643	28.7145	28.7563	28.467	0.31168	4		3.39993	46737000	62735000	49984000	58439000	16717000	25640000	26839000	21086000
AT5G42080.3 | Symbols: DL1 | dynamin-like protein;AT5G42080.1 | Symbols: ADL1, ADL1A, AG68, DRP1A, RSW9, DL1 | dynamin-like protein;AT5G42080.2 | Symbols: ADL1, ADL1A, AG68, DRP1A, DL1 | dynamin-like protein	AT5G42080.3;AT5G42080.1;AT5G42080.2;AT3G61760.1	AT5G42080.3;AT5G42080.1;AT5G42080.2	22	22	41.6	0	190.25	46	27.2062	27.1424	27.9854	27.276	27.4025	0.392412	1.11896	+	2.33721	4	25.7991	26.4253	26.4164	26.4933	26.2835	0.324757	4	LFQ intensity EDS1-YFP_LFQ intensity TRB1-GFP	4.39353	5812200	9553400	4355700	6610100	1468900	4482500	2840900	2757000
AT4G11420.1 | Symbols: EIF3A, ATEIF3A-1, EIF3A-1, ATTIF3A1, TIF3A1 | eukaryotic translation initiation factor 3A	AT4G11420.1	AT4G11420.1	27	27	38.9	0	249.21	95	28.0044	27.7025	28.6489	28.1123	28.117	0.394755	1.11589	+	2.35826	4	26.8467	26.7401	26.9715	27.4462	27.0011	0.311443	4	LFQ intensity EDS1-YFP_LFQ intensity TRB1-GFP	4.43854	6497700	11652000	6409100	10739000	1988000	5255800	3432400	3997200
ATCG00130.1 | Symbols: ATPF | ATPase, F0 complex, subunit B/B, bacterial/chloroplast	ATCG00130.1	ATCG00130.1	8	8	49.5	0	74.263	16	28.3835	26.0984	26.657	25.3035	26.6106	1.3059	1.11588		0.641123	4	27.0192	24.887	25.2377	24.835	25.4947	1.03195	4		1.34087	72651000	18093000	9786900	8457800	20199000	6919100	4374900	2851000
AT4G17050.1 | Symbols: UGLYAH | ureidoglycine aminohydrolase	AT4G17050.1	AT4G17050.1	1	1	6.4	0	7.5902	2	23.7868	22.058	21.4536	23.6592	22.7394	1.16342	1.10681		0.938269	4	21.9223	21.2389	21.5541	21.8149	21.6326	0.304611	4		1.84065	1539800	1089700	256970	1282000	443760	431400	354110	457640
AT2G31810.2 | Symbols: | ACT domain-containing small subunit of acetolactate synthase protein;AT2G31810.3 | Symbols: | ACT domain-containing small subunit of acetolactate synthase protein;AT2G31810.1 | Symbols: | ACT domain-containing small subunit of a	AT2G31810.2;AT2G31810.3;AT2G31810.1	AT2G31810.2;AT2G31810.3;AT2G31810.1	2	2	10.2	0	28.486	3	21.5675	21.0659	24.9115	23.8089	22.8384	1.82542	1.09714		0.317128	4	NaN	NaN	21.1486	22.3341	21.7413	0.83827	2		0.774618	196810	157950	981960	987330	0	0	291580	217890
AT5G12370.3 | Symbols: SEC10 | exocyst complex component sec10;AT5G12370.2 | Symbols: SEC10 | exocyst complex component sec10;AT5G12370.1 | Symbols: SEC10 | exocyst complex component sec10	AT5G12370.3;AT5G12370.2;AT5G12370.1	AT5G12370.3;AT5G12370.2;AT5G12370.1	5	5	8.5	0	34.48	6	23.2163	25.7587	26.9211	26.8726	25.6921	1.73569	1.09582		0.5792	4	25.1364	24.371	24.2963	24.5816	24.5963	0.379787	4		1.23351	1651300	1756900	2117300	3094500	1179800	1151500	186090	63877
AT1G06430.1 | Symbols: FTSH8 | FTSH protease 8	AT1G06430.1;AT3G02450.1;AT5G15250.1;AT5G15250.2;AT2G26140.1	AT1G06430.1	7	1	12.8	0.0038197	6.257	2	22.1754	21.6359	23.6184	22.2013	22.4078	0.848137	1.09434		1.06042	4	NaN	21.0354	21.4391	21.4658	21.3134	0.241178	3		2.12446	312600	202510	353780	292080	0	119840	107850	109270
AT1G16720.1 | Symbols: HCF173 | high chlorophyll fluorescence phenotype 173	AT1G16720.1	AT1G16720.1	10	10	20.9	0	72.764	21	24.4017	25.9096	27.0328	26.4681	25.953	1.13134	1.09379		0.788858	4	23.7658	25.496	25.3356	24.8395	24.8592	0.7807	4		1.59147	832440	2639900	3268500	3017300	246950	2088100	1453500	1242800
AT5G47540.1 | Symbols: | Mo25 family protein;AT4G17270.1 | Symbols: | Mo25 family protein	AT5G47540.1;AT4G17270.1	AT5G47540.1;AT4G17270.1	1	1	2.6	0.0096012	6.1383	1	19.6582	23.6362	20.0122	21.5025	21.2023	1.80873	1.09328		0.370381	4	20.9069	NaN	20.914	18.5061	20.109	1.38816	3		0.865756	48796	844730	47645	572200	174670	0	206430	7222.1
AT5G60390.3 | Symbols: | GTP binding Elongation factor Tu family protein;AT5G60390.1 | Symbols: | GTP binding Elongation factor Tu family protein;AT1G07940.2 | Symbols: | GTP binding Elongation factor Tu family protein;AT1G07940.1 | Symbols: | GTP bind	AT5G60390.3;AT5G60390.1;AT1G07940.2;AT1G07940.1;AT1G07930.1;AT1G07920.1;AT5G60390.2;AT1G07930.2	AT5G60390.3;AT5G60390.1;AT1G07940.2;AT1G07940.1;AT1G07930.1;AT1G07920.1;AT5G60390.2;AT1G07930.2	17	17	40.8	0	304.37	162	32.021	31.126	31.7632	31.7632	31.6683	0.38147	1.0908	+	2.00033	4	30.8234	30.0093	31.0274	30.4501	30.5775	0.447911	4	LFQ intensity EDS1-YFP_LFQ intensity TRB1-GFP	3.70807	289760000	213660000	133910000	203480000	91910000	104500000	141360000	79981000
AT4G04490.1 | Symbols: CRK36 | cysteine-rich RLK (RECEPTOR-like protein kinase) 36;AT4G04570.2 | Symbols: CRK40 | cysteine-rich RLK (RECEPTOR-like protein kinase) 40;AT4G23290.1 | Symbols: CRK21 | cysteine-rich RLK (RECEPTOR-like protein kinase) 21;AT4G045	AT4G04490.1;AT4G04570.2;AT4G23290.1;AT4G04500.1;AT4G04570.1;AT4G04540.1;AT4G23290.2	AT4G04490.1;AT4G04570.2;AT4G23290.1;AT4G04500.1;AT4G04570.1;AT4G04540.1;AT4G23290.2	2	2	3.6	0	11.089	4	25.8071	25.1287	24.6206	25.1071	25.1659	0.487586	1.0888		1.69712	4	NaN	23.8811	23.9214	24.4287	24.0771	0.305199	3		3.36102	5081800	2448800	1295900	542970	0	95291	58778	98145
AT1G10200.1 | Symbols: WLIM1 | GATA type zinc finger transcription factor family protein	AT1G10200.1	AT1G10200.1	2	2	12.6	0	11.353	3	22.101	22.9283	24.4901	22.5283	23.0119	1.04173	1.08853		0.849974	4	NaN	22.1448	21.776	21.8494	21.9234	0.195237	3		1.74592	712920	2313500	1687600	1011100	0	428210	377230	401160
AT5G54270.1 | Symbols: LHCB3, LHCB3*1 | light-harvesting chlorophyll B-binding protein 3	AT5G54270.1	AT5G54270.1	5	4	41.1	0	38.619	7	27.4643	24.737	25.1709	23.9092	25.3203	1.52214	1.08828		0.60086	4	24.9726	23.2736	23.9213	24.7609	24.2321	0.78387	4		1.27126	37278000	4044700	2887100	5049400	6916800	2320100	2718800	1996800
AT2G34250.2 | Symbols: | SecY protein transport family protein;AT2G34250.1 | Symbols: | SecY protein transport family protein;AT1G29310.1 | Symbols: | SecY protein transport family protein	AT2G34250.2;AT2G34250.1;AT1G29310.1;AT1G78720.1	AT2G34250.2;AT2G34250.1;AT1G29310.1	8	8	22.1	0	54.972	19	26.2675	25.7841	27.1562	25.6019	26.2024	0.695133	1.08107		1.45404	4	24.8465	25.1643	24.8148	25.6599	25.1214	0.392193	4		2.70899	7098700	8344800	8830100	6425500	1467100	6167500	2937700	4007100
AT4G20360.1 | Symbols: ATRAB8D, ATRABE1B, RABE1b | RAB GTPase homolog E1B	AT4G20360.1	AT4G20360.1	36	35	76.1	0	323.31	349	30.788	32.3742	33.2375	32.97	32.3424	1.09731	1.07313		0.724097	4	29.8856	31.6279	31.5493	32.0143	31.2693	0.944556	4		1.48237	108750000	537500000	320670000	584830000	48695000	311040000	168020000	259390000
AT3G06510.1 | Symbols: SFR2, ATSFR2 | Glycosyl hydrolase superfamily protein;AT3G06510.2 | Symbols: SFR2 | Glycosyl hydrolase superfamily protein	AT3G06510.1;AT3G06510.2	AT3G06510.1;AT3G06510.2	6	6	11.9	0	36.269	10	23.8119	23.8535	26.4223	23.5353	24.4057	1.35178	1.07161		0.611659	4	22.3113	23.0987	23.2903	24.6362	23.3341	0.965904	4		1.29	879330	700710	2005900	1042500	160060	883240	617810	755610
AT1G15520.1 | Symbols: PDR12, ATPDR12, ABCG40, ATABCG40 | pleiotropic drug resistance 12	AT1G15520.1	AT1G15520.1	10	6	7.1	0	43.412	5	22.5574	23.9565	23.469	23.9697	23.4881	0.6628	1.07047		1.56099	4	22.1712	22.1037	22.7497	22.646	22.4177	0.327485	4		2.89594	96798	557630	356670	479320	26143	102100	67381	59584
AT3G62010.2 | Symbols: | unknown protein;LOCATED IN: cellular_component unknown;EXPRESSED IN: 23 plant structures;EXPRESSED DURING: 15 growth stages.;AT3G62010.1 | Symbols: | unknown protein;LOCATED IN: cellular_component unknown;EXPRESSED IN: 23 pl	AT3G62010.2;AT3G62010.1	AT3G62010.2;AT3G62010.1	3	3	3.9	0	17.231	3	22.2295	NaN	NaN	22.7164	22.473	0.344243	1.06987		1.60387	2	21.3731	20.9108	21.6737	21.6548	21.4031	0.355826	4		3.50002	88342	0	19389	162760	17084	17807	84464	29111
AT2G45140.1 | Symbols: PVA12 | plant VAP homolog 12	AT2G45140.1	AT2G45140.1	3	3	18.8	0	32.895	10	23.2634	24.1469	25.5337	24.3986	24.3356	0.935324	1.06941		1.06622	4	22.8895	23.5951	22.8544	23.7258	23.2662	0.458562	4		2.05322	677270	2876400	3425100	2034700	369550	1121800	500290	1409000
AT4G33625.1 | Symbols: | FUNCTIONS IN: molecular_function unknown;INVOLVED IN: biological_process unknown;LOCATED IN: plasma membrane, vacuole;EXPRESSED IN: cultured cell;CONTAINS InterPro DOMAIN/s: Golgi apparatus membrane protein TVP15 (InterPro:IPR	AT4G33625.1	AT4G33625.1	1	1	6	0.0031323	6.3509	1	22.7249	20.7323	NaN	NaN	21.7286	1.40899	1.06733		0.590158	2	20.8009	20.8017	20.3813	NaN	20.6613	0.242469	3		1.39652	907690	443800	0	0	228880	453300	149720	0
AT3G52870.1 | Symbols: | IQ calmodulin-binding motif family protein	AT3G52870.1	AT3G52870.1	2	2	7	0	12.158	2	22.4223	22.3158	24.9589	22.4336	23.0327	1.28523	1.06658		0.47906	4	NaN	NaN	21.8442	22.088	21.9661	0.172381	2		1.10319	154520	180240	1050000	558260	0	0	176370	244180
AT5G52840.1 | Symbols: | NADH-ubiquinone oxidoreductase-related	AT5G52840.1	AT5G52840.1	4	4	33.1	0	83.321	8	25.692	21.9042	24.0669	22.2449	23.477	1.75557	1.06257		0.353535	4	25.1551	21.7683	21.9732	20.761	22.4144	1.90237	4		0.82095	5462300	1292500	1309400	1109500	3440600	2280600	721420	173250
AT2G38020.2 | Symbols: VCL1, MAN, EMB258 | vacuoleless1 (VCL1);AT2G38020.1 | Symbols: VCL1, MAN, EMB258 | vacuoleless1 (VCL1)	AT2G38020.2;AT2G38020.1	AT2G38020.2;AT2G38020.1	4	4	6.6	0	26.713	3	23.1641	23.6585	24.8166	24.5376	24.0442	0.766693	1.05507		0.776922	4	21.866	23.5336	23.5678	NaN	22.9891	0.97283	3		1.61543	132150	602380	671960	745890	242830	281870	469050	387540
AT3G11820.2 | Symbols: SYP121, AT-SYR1, ATSYP121, SYR1, ATSYR1, PEN1 | syntaxin of plants 121;AT3G11820.1 | Symbols: SYP121, AT-SYR1, ATSYP121, SYR1, ATSYR1, PEN1 | syntaxin of plants 121	AT3G11820.2;AT3G11820.1	AT3G11820.2;AT3G11820.1	6	5	20.3	0	43.636	15	25.4952	24.8623	26.1652	25.1037	25.4066	0.56901	1.05467		1.87753	4	24.4274	24.0679	24.3394	24.5731	24.3519	0.212452	4		3.47284	5100000	4339800	4804400	3160500	1492800	2343000	1749000	1872200
AT5G53480.1 | Symbols: | ARM repeat superfamily protein	AT5G53480.1	AT5G53480.1	7	7	14.8	0	106.29	13	25.5108	24.4512	24.0772	24.875	24.7285	0.614973	1.04992		1.67249	4	23.999	23.3556	23.8205	23.5394	23.6786	0.286665	4		3.09479	1902800	1079200	853120	882710	351860	134310	472280	208900
AT5G01530.1 | Symbols: LHCB4.1 | light harvesting complex photosystem II	AT5G01530.1	AT5G01530.1	7	4	22.4	0	43.668	18	27.8262	26.0809	26.1487	26.3308	26.5966	0.826465	1.04901		1.01865	4	26.5003	24.9376	25.3568	25.3959	25.5476	0.668105	4		1.97416	22341000	6468800	3148100	8663800	7526600	2129100	6670900	5285400
AT1G78300.1 | Symbols: GRF2, 14-3-3OMEGA, GF14 OMEGA | general regulatory factor 2	AT1G78300.1	AT1G78300.1	5	1	20.8	0	6.9643	3	22.6744	21.2957	22.8058	21.7907	22.1417	0.721997	1.04802		0.902948	4	NaN	NaN	21.0886	21.0987	21.0936	0.0072034	2		1.93537	667130	426250	436750	328840	0	0	193140	192110
AT5G19510.1 | Symbols: | Translation elongation factor EF1B/ribosomal protein S6 family protein	AT5G19510.1;AT5G12110.1	AT5G19510.1	4	4	29.5	0	33.039	5	26.3907	22.3306	24.8186	21.6365	23.7941	2.2052	1.04782		0.256889	4	25.1343	21.2252	21.8793	NaN	22.7463	2.09376	3		0.634759	14040000	2508100	2230000	604640	3440000	844830	226000	0
AT3G61470.1 | Symbols: LHCA2 | photosystem I light harvesting complex gene 2	AT3G61470.1	AT3G61470.1	6	6	44	0	116.89	36	28.2841	27.4394	27.277	26.9971	27.4994	0.554122	1.04342		1.08222	4	27.6468	25.71	26.3466	26.1206	26.456	0.836469	4		2.07985	34538000	38352000	20255000	31989000	31313000	7299400	13166000	7631700
AT1G59870.1 | Symbols: PEN3, PDR8, ATPDR8, ABCG36, ATABCG36 | ABC-2 and Plant PDR ABC-type transporter family protein	AT1G59870.1;AT1G15210.1;AT3G16340.1;AT3G16340.2;AT2G36380.1;AT1G66950.1;AT3G30842.1;AT2G26910.1;AT2G29940.1;AT4G15215.1;AT4G15230.1;AT2G37280.1;AT3G53480.1;AT4G15233.1;AT4G15233.2;AT4G15236.1	AT1G59870.1	40	36	31.3	0	323.31	129	28.6884	28.5317	29.2539	29.3991	28.9683	0.422727	1.04064	+	2.12819	4	27.5705	27.9446	27.8669	28.3285	27.9276	0.3121	4	LFQ intensity EDS1-YFP_LFQ intensity TRB1-GFP	3.96091	10121000	13257000	6887200	14572000	2046900	7300200	4034300	4642900
AT1G15320.2 | Symbols: | unknown protein;FUNCTIONS IN: molecular_function unknown;INVOLVED IN: biological_process unknown;EXPRESSED IN: flower;EXPRESSED DURING: petal differentiation and expansion stage;Has 30201 Blast hits to 17322 proteins in 780 s	AT1G15320.2;AT1G15320.1	AT1G15320.2;AT1G15320.1	1	1	8.3	0.0038521	6.2858	5	26.9295	25.8542	23.3151	25.8856	25.4961	1.53749	1.0406		0.515392	4	24.5781	24.5057	25.6379	23.1002	24.4555	1.04123	4		1.1208	11232000	7198000	1177800	4976200	2018900	2754600	3514100	224260
AT5G44030.1 | Symbols: CESA4, IRX5, NWS2 | cellulose synthase A4;AT5G16910.1 | Symbols: ATCSLD2, CSLD2 | cellulose-synthase like D2;AT3G03050.1 | Symbols: CSLD3, KJK, ATCSLD3 | cellulose synthase-like D3	AT5G44030.1;AT5G16910.1;AT3G03050.1	AT5G44030.1;AT5G16910.1;AT3G03050.1	2	1	2.7	0	7.5992	2	NaN	20.9138	23.3645	21.2916	21.8566	1.31947	1.03879		0	3	NaN	NaN	NaN	20.8178	20.8178	NaN	1		0	0	76882	185820	81228	0	0	0	39890
AT2G25730.1 | Symbols: | unknown protein;Has 157 Blast hits to 144 proteins in 62 species: Archae - 0;Bacteria - 0;Metazoa - 101;Fungi - 0;Plants - 35;Viruses - 0;Other Eukaryotes - 21 (source: NCBI BLink).;AT2G25730.2 | Symbols: | unknown protein	AT2G25730.1;AT2G25730.2	AT2G25730.1;AT2G25730.2	2	2	1.2	0	16.771	2	20.1883	21.8308	21.5139	23.8865	21.8549	1.5299	1.03102		0.377039	4	20.8466	NaN	20.8011	NaN	20.8239	0.0321503	2		0.898487	5441.8	71702	62016	121300	8592.5	0	9440.4	0
AT3G10280.1 | Symbols: KCS14 | 3-ketoacyl-CoA synthase 14;AT2G46720.1 | Symbols: HIC, KCS13 | 3-ketoacyl-CoA synthase 13	AT3G10280.1;AT2G46720.1	AT3G10280.1;AT2G46720.1	1	1	2.4	0.00080386	6.495	2	19.6712	22.9666	20.5533	23.0985	21.5724	1.72489	1.02879		0.504663	4	20.7284	21.1032	20.8482	19.4947	20.5436	0.716533	4		1.10161	48094	480420	71914	354130	91522	267330	121310	29260
AT3G56190.2 | Symbols: ALPHA-SNAP2, ASNAP | alpha-soluble NSF attachment protein 2;AT3G56190.1 | Symbols: ALPHA-SNAP2, ASNAP | alpha-soluble NSF attachment protein 2	AT3G56190.2;AT3G56190.1;AT3G56450.1	AT3G56190.2;AT3G56190.1	3	3	14.6	0	28.979	5	24.5726	23.8684	22.9049	23.1187	23.6162	0.759818	1.02716		1.14048	4	23.2387	21.9855	22.2901	22.8417	22.589	0.559628	4		2.17696	2069000	2392500	268130	1397100	451790	239290	730230	814540
AT1G43890.3 | Symbols: ATRAB18, ATRABC1, RAB18-1, RABC1, ATRAB-C1, RAB18 | RAB GTPASE HOMOLOG B18;AT1G43890.2 | Symbols: ATRAB18, ATRABC1, RAB18-1, RABC1, ATRAB-C1, RAB18 | RAB GTPASE HOMOLOG B18;AT1G43890.1 | Symbols: ATRAB18, ATRABC1, RAB18-1, RABC1, ATR	AT1G43890.3;AT1G43890.2;AT1G43890.1	AT1G43890.3;AT1G43890.2;AT1G43890.1	1	1	5.2	0.0038462	6.2722	1	24.6069	20.3849	21.8669	NaN	22.2863	2.14202	1.02656		0.403703	3	21.2659	20.4386	22.0172	21.3172	21.2597	0.645868	4		0.930701	1884400	142540	491740	0	226690	142450	751770	280660
AT3G13870.1 | Symbols: RHD3 | Root hair defective 3 GTP-binding protein (RHD3);AT3G13870.2 | Symbols: RHD3 | Root hair defective 3 GTP-binding protein (RHD3)	AT3G13870.1;AT3G13870.2;AT1G72960.1	AT3G13870.1;AT3G13870.2	7	7	11.2	0	55.812	7	26.4212	24.6055	22.7527	24.5514	24.5827	1.49784	1.02378		0.612411	4	24.2249	23.5221	23.5356	22.9532	23.5589	0.520357	4		1.29131	2559900	868270	264000	844360	783500	547180	436120	341390
AT5G22640.1 | Symbols: emb1211 | MORN (Membrane Occupation and Recognition Nexus) repeat-containing protein;AT5G22640.2 | Symbols: emb1211 | MORN (Membrane Occupation and Recognition Nexus) repeat-containing protein	AT5G22640.1;AT5G22640.2	AT5G22640.1;AT5G22640.2	2	2	5.1	0	13.781	3	NaN	21.9523	24.8455	23.3843	23.394	1.44661	1.01888		0.504786	3	NaN	21.8592	22.8485	22.4177	22.3751	0.495994	3		1.15398	0	456620	1022000	192520	0	150020	106040	326820
AT2G28900.1 | Symbols: OEP16, ATOEP16-L, ATOEP16-1, OEP16-1 | outer plastid envelope protein 16-1	AT2G28900.1	AT2G28900.1	7	7	57.4	0	91.663	27	26.8447	27.5034	28.175	27.5631	27.5215	0.5438	1.01508		1.17532	4	26.1605	27.2449	26.9605	25.6599	26.5065	0.727478	4		2.23522	22603000	45578000	36354000	32853000	11281000	38255000	14134000	15990000
AT5G25100.1 | Symbols: | Endomembrane protein 70 protein family;AT5G25100.2 | Symbols: | Endomembrane protein 70 protein family	AT5G25100.1;AT5G25100.2	AT5G25100.1;AT5G25100.2	6	2	11.3	0	38.331	8	24.9066	24.7154	25.4132	24.8002	24.9588	0.312821	1.01182	+	2.43488	4	23.7327	23.6338	24.1742	24.2474	23.947	0.308672	4	LFQ intensity EDS1-YFP_LFQ intensity TRB1-GFP	4.6047	2434600	2123900	2338300	1454500	495820	1163100	1318000	1404700
AT4G26300.1 | Symbols: emb1027 | Arginyl-tRNA synthetase, class Ic	AT4G26300.1;AT1G66530.1	AT4G26300.1	3	3	5.9	0	27.867	7	23.0165	23.8525	24.9124	23.9151	23.9241	0.775818	1.00817		1.00666	4	23.3739	NaN	22.6808	22.6932	22.916	0.396589	3		2.02706	1980700	555580	494270	396880	216040	0	203520	105120
AT2G18960.1 | Symbols: AHA1, PMA, OST2, HA1 | H(+)-ATPase 1	AT2G18960.1;AT1G17260.1;AT3G60330.2;AT3G60330.1;AT4G11730.1	AT2G18960.1	32	5	36.8	0	63.821	24	26.7443	26.1347	27.4682	26.5044	26.7129	0.562529	1.00782		1.8065	4	25.532	25.7732	25.5304	25.9848	25.7051	0.218576	4		3.33991	2886400	4277400	2255400	2996600	1299200	3019300	1378300	1691300
AT3G28300.1 | Symbols: AT14A | Protein of unknown function (DUF677);AT3G28290.1 | Symbols: AT14A | Protein of unknown function (DUF677)	AT3G28300.1;AT3G28290.1	AT3G28300.1;AT3G28290.1	7	7	24.4	0	87.294	10	25.2731	25.5018	25.8321	26.1139	25.6802	0.36912	1.00315	+	2.34305	4	24.4582	24.4992	24.7095	25.0414	24.6771	0.266647	4	LFQ intensity EDS1-YFP_LFQ intensity TRB1-GFP	4.40601	3485400	5934800	3118000	5407400	1201500	3460400	2070200	1726400
AT5G61900.3 | Symbols: BON1, CPN1, BON | Calcium-dependent phospholipid-binding Copine family protein;AT5G61900.1 | Symbols: BON1, CPN1, BON | Calcium-dependent phospholipid-binding Copine family protein;AT5G07300.1 | Symbols: BON2 | Calcium-dependent phos	AT5G61900.3;AT5G61900.1;AT5G07300.1;AT5G61910.4	AT5G61900.3;AT5G61900.1;AT5G07300.1;AT5G61910.4	1	1	1.6	0.009587	6.1361	2	17.6664	22.4923	18.2652	22.6914	20.2788	2.68323	0.999758		0.188905	4	NaN	19.6368	18.9214	NaN	19.2791	0.505885	2		0.493875	13855	371910	15432	287230	0	134800	37894	0
AT5G50920.1 | Symbols: CLPC, ATHSP93-V, HSP93-V, DCA1, CLPC1 | CLPC homologue 1	AT5G50920.1	AT5G50920.1	55	24	54.6	0	323.31	239	30.4089	29.7289	30.2853	30.108	30.1328	0.29624	0.999252	+	2.40166	4	29.1371	28.7426	29.5419	29.1124	29.1335	0.326626	4	LFQ intensity EDS1-YFP_LFQ intensity TRB1-GFP	4.5322	44864000	48567000	30638000	38858000	14241000	22205000	20688000	13007000
AT1G04730.1 | Symbols: CTF18 | P-loop containing nucleoside triphosphate hydrolases superfamily protein	AT1G04730.1	AT1G04730.1	1	1	1.1	0.005279	6.209	2	24.6047	NaN	26.7681	24.0399	25.1376	1.44004	0.998013		0.524571	3	24.3263	NaN	24.0453	24.0472	24.1396	0.161697	3		1.19289	987100	0	1803900	499050	352160	0	409330	404120
AT2G39730.1 | Symbols: RCA | rubisco activase;AT2G39730.3 | Symbols: RCA | rubisco activase	AT2G39730.1;AT2G39730.3	AT2G39730.1;AT2G39730.3	37	1	77.6	0	323.31	440	32.7639	33.7125	33.1796	33.9939	33.4125	0.548632	0.994701		1.83424	4	32.3709	32.3185	32.7216	32.2601	32.4178	0.207535	4		3.39157	738000000	1277100000	580710000	1195400000	293830000	435960000	420800000	349350000
AT1G52360.1 | Symbols: | Coatomer, beta subunit;AT1G52360.2 | Symbols: | Coatomer, beta subunit	AT1G52360.1;AT1G52360.2	AT1G52360.1;AT1G52360.2	18	4	30.5	0	163.83	47	27.3788	27.7725	27.8118	27.9643	27.7319	0.249483	0.993916		1.90151	4	26.0041	26.8785	26.8991	27.1701	26.7379	0.506947	4		3.51821	4910800	9325700	4529600	8296600	1415700	5880500	3294000	3720000
AT4G35450.4 | Symbols: AKR2, AFT, AKR2A | ankyrin repeat-containing protein 2;AT4G35450.3 | Symbols: AKR2, AFT, AKR2A | ankyrin repeat-containing protein 2;AT4G35450.2 | Symbols: AKR2, AFT, AKR2A | ankyrin repeat-containing protein 2;AT4G35450.1 | Symbols:	AT4G35450.4;AT4G35450.3;AT4G35450.2;AT4G35450.1;AT2G17390.1;AT4G35450.5	AT4G35450.4;AT4G35450.3;AT4G35450.2;AT4G35450.1;AT2G17390.1;AT4G35450.5	1	1	5.6	0	7.2672	3	NaN	20.7421	23.0804	22.0729	21.9651	1.17283	0.992931		0.469988	3	NaN	NaN	20.9271	21.0173	20.9722	0.0638124	2		1.13501	0	261850	585380	443120	0	0	176830	189390
AT2G37710.1 | Symbols: RLK | receptor lectin kinase;AT4G02410.1 | Symbols: | Concanavalin A-like lectin protein kinase family protein;AT3G53810.1 | Symbols: | Concanavalin A-like lectin protein kinase family protein	AT2G37710.1;AT4G02410.1;AT3G53810.1;AT4G01370.1;AT5G60310.1;AT5G10530.1;AT5G06740.1;AT3G45410.1;AT3G45420.1;AT5G59270.1;AT5G59260.1;AT3G45430.1;AT5G65600.1;AT5G60320.1;AT5G55830.1;AT5G01540.1;AT3G45330.1;AT5G01550.1;AT5G01560.1;AT3G08870.1;AT5G03140.1;AT3G53380.1;AT2G32800.1	AT2G37710.1;AT4G02410.1;AT3G53810.1	4	4	7.9	0	24.038	5	23.0266	22.463	21.4554	24.6422	22.8968	1.3328	0.98926		0.558244	4	NaN	21.4824	22.0038	22.2363	21.9075	0.386078	3		1.22094	571850	555400	79644	1020900	0	103710	223330	288490
AT1G20010.1 | Symbols: TUB5 | tubulin beta-5 chain	AT1G20010.1;ENSEMBL:ENSBTAP00000025008	AT1G20010.1	22	4	57.7	0	38.722	16	26.0384	25.6715	27.3282	26.4527	26.3727	0.71246	0.982979		1.12699	4	24.8212	25.4373	25.1432	26.1572	25.3897	0.570156	4		2.15445	5038000	6135700	6329400	7309800	1092800	3898900	2310400	4854100
AT2G05940.1 | Symbols: | Protein kinase superfamily protein	AT2G05940.1	AT2G05940.1	2	1	6.1	0	12.573	3	21.9526	21.3381	23.1901	21.1006	21.8954	0.934853	0.976299		1.04439	4	20.7083	20.7378	20.9813	21.2488	20.9191	0.251559	4		2.01692	429380	382400	203780	106310	43021	88661	73503	104930
AT5G66900.1 | Symbols: | Disease resistance protein (CC-NBS-LRR class) family	AT5G66900.1	AT5G66900.1	9	7	16.7	0	67.234	10	22.4559	25.7796	25.0525	24.8333	24.5303	1.44088	0.966732		0	4	23.5636	NaN	NaN	NaN	23.5636	NaN	1		0	832150	2612700	870730	867390	230250	0	0	0
AT5G61780.1 | Symbols: Tudor2, AtTudor2, TSN2 | TUDOR-SN protein 2;AT5G07350.1 | Symbols: Tudor1, AtTudor1, TSN1 | TUDOR-SN protein 1;AT5G07350.2 | Symbols: Tudor1, AtTudor1, TSN1 | TUDOR-SN protein 1	AT5G61780.1;AT5G07350.1;AT5G07350.2	AT5G61780.1;AT5G07350.1;AT5G07350.2	2	2	2.1	0	13.011	6	24.5121	22.4532	24.1614	22.1686	23.3238	1.1841	0.965027		0.769868	4	22.3514	22.0293	22.8611	22.1933	22.3588	0.359778	4		1.55958	621620	279690	382710	141020	59254	75011	188510	120760
AT2G38040.2 | Symbols: CAC3 | acetyl Co-enzyme a carboxylase carboxyltransferase alpha subunit;AT2G38040.1 | Symbols: CAC3 | acetyl Co-enzyme a carboxylase carboxyltransferase alpha subunit	AT2G38040.2;AT2G38040.1	AT2G38040.2;AT2G38040.1	24	24	35.2	0	247.71	79	27.4666	27.904	29.4767	28.4704	28.3294	0.868245	0.962641		1.00382	4	26.7989	27.1636	27.713	27.7917	27.3668	0.470563	4		1.94953	4995900	16276000	13658000	13790000	2119100	6819500	5978700	5757300
AT4G39730.1 | Symbols: | Lipase/lipooxygenase, PLAT/LH2 family protein	AT4G39730.1	AT4G39730.1	2	2	14.9	0	11.763	3	21.5337	22.1185	22.9453	22.9147	22.378	0.680717	0.96126		1.03568	4	NaN	21.102	21.1916	21.9567	21.4168	0.469724	3		2.07957	991100	3188300	1426500	3073400	0	654010	1155600	1124700
AT2G20990.1 | Symbols: SYTA, NTMC2TYPE1.1, ATSYTA, NTMC2T1.1, SYT1 | synaptotagmin A;AT2G20990.2 | Symbols: SYTA | synaptotagmin A;AT2G20990.3 | Symbols: SYTA | synaptotagmin A	AT2G20990.1;AT2G20990.2;AT2G20990.3;AT2G21010.1	AT2G20990.1;AT2G20990.2;AT2G20990.3	23	23	54.7	0	168.89	55	26.6786	27.5444	27.9682	27.9857	27.5442	0.612111	0.957548		0.949979	4	25.469	27.1985	26.4494	27.2298	26.5867	0.827841	4		1.86011	3680200	17459000	6185800	12537000	1692900	8356900	3107800	5095700
AT4G27700.1 | Symbols: | Rhodanese/Cell cycle control phosphatase superfamily protein	AT4G27700.1	AT4G27700.1	2	2	19.2	0	11.662	2	24.6468	22.2753	22.1312	22.5975	22.9127	1.17237	0.956345		0.636319	4	22.1655	21.7283	21.9752	NaN	21.9563	0.2192	3		1.36306	1930900	1014400	832010	1110300	234580	253170	210840	0
AT4G31490.1 | Symbols: | Coatomer, beta subunit;AT4G31480.2 | Symbols: | Coatomer, beta subunit;AT4G31480.1 | Symbols: | Coatomer, beta subunit	AT4G31490.1;AT4G31480.2;AT4G31480.1	AT4G31490.1;AT4G31480.2;AT4G31480.1	14	14	18.9	0	106.63	50	27.3229	27.2933	27.9366	27.2645	27.4544	0.322395	0.956282		1.68974	4	25.87	26.2949	26.7914	27.036	26.4981	0.520001	4		3.12596	5408600	9363700	6047500	6635700	1095000	4384600	2570500	3418100
ATCG00680.1 | Symbols: PSBB | photosystem II reaction center protein B	ATCG00680.1	ATCG00680.1	8	8	18.1	0	75.581	16	26.7278	26.3546	24.5918	26.637	26.0778	1.00332	0.956203		0.412326	4	27.0873	25.1526	25.4897	22.7569	25.1216	1.78814	4		0.932704	28360000	13263000	1504700	4939600	6036100	1581000	3128300	1502100
AT5G67385.1 | Symbols: | Phototropic-responsive NPH3 family protein	AT5G67385.1	AT5G67385.1	3	3	6	0	21.023	9	21.4953	23.7795	23.8087	24.7811	23.4661	1.39391	0.952765		0.578856	4	21.5882	22.694	22.5926	23.1786	22.5134	0.667655	4		1.23291	237790	974800	534170	1124300	52383	267120	312990	339520
AT5G40770.1 | Symbols: ATPHB3, PHB3 | prohibitin 3;AT3G27280.2 | Symbols: ATPHB4, PHB4 | prohibitin 4;AT3G27280.1 | Symbols: ATPHB4, PHB4 | prohibitin 4	AT5G40770.1;AT3G27280.2;AT3G27280.1;AT5G14300.1	AT5G40770.1;AT3G27280.2;AT3G27280.1	10	10	52	0	146.35	38	25.4297	27.0975	26.6144	26.8925	26.5085	0.745951	0.949545		0.65743	4	25.7894	25.9189	26.6327	23.8949	25.559	1.16974	4		1.36886	5299400	13948000	7508800	10894000	2931900	8360300	7629600	2236500
AT5G58140.3 | Symbols: PHOT2, NPL1 | phototropin 2;AT5G58140.2 | Symbols: PHOT2, NPL1 | phototropin 2;AT5G58140.1 | Symbols: PHOT2, NPL1 | phototropin 2;AT5G58140.4 | Symbols: PHOT2, NPL1 | phototropin 2	AT5G58140.3;AT5G58140.2;AT5G58140.1;AT5G58140.4	AT5G58140.3;AT5G58140.2;AT5G58140.1;AT5G58140.4	5	4	8.9	0	34.515	5	24.0256	24.6259	22.3546	24.5684	23.8936	1.06109	0.949184		0.868804	4	22.5242	23.0937	22.9812	23.1788	22.9444	0.291645	4		1.7251	363490	1108800	160100	716990	194760	325050	331300	278500
AT2G28290.2 | Symbols: SYD, CHR3 | P-loop containing nucleoside triphosphate hydrolases superfamily protein;AT2G28290.3 | Symbols: SYD, CHR3 | P-loop containing nucleoside triphosphate hydrolases superfamily protein;AT2G28290.1 | Symbols: SYD, CHR3 | P-loo	AT2G28290.2;AT2G28290.3;AT2G28290.1	AT2G28290.2;AT2G28290.3;AT2G28290.1	2	2	0.8	0	11.543	2	26.3239	24.7976	24.8516	23.396	24.8423	1.19569	0.945335		0.719763	4	23.6479	23.5349	23.8418	24.5631	23.8969	0.461827	4		1.47503	1705300	161820	132390	26782	53746	93363	76883	86179
AT2G30950.1 | Symbols: VAR2, FTSH2 | FtsH extracellular protease family	AT2G30950.1	AT2G30950.1	7	1	12.7	0	74.139	13	25.4779	25.8766	25.9009	25.1517	25.6017	0.357269	0.944551		1.96354	4	25.1487	24.6604	24.233	24.5867	24.6572	0.377056	4		3.63685	2749300	3443200	1257000	2197800	1355000	1318000	862830	716720
AT4G30190.1 | Symbols: AHA2, PMA2, HA2 | H(+)-ATPase 2;AT4G30190.2 | Symbols: HA2 | H(+)-ATPase 2	AT4G30190.1;AT4G30190.2;AT5G57350.2;AT5G57350.1;AT2G24520.1	AT4G30190.1;AT4G30190.2	32	4	36.8	0	323.31	136	29.4374	28.6766	29.946	28.9742	29.2585	0.555022	0.944546		1.73561	4	28.2066	28.4175	28.1003	28.5316	28.314	0.196023	4		3.20936	20903000	18955000	17307000	17862000	5703300	15699000	7804200	9218900
AT1G09640.1 | Symbols: | Translation elongation factor EF1B, gamma chain;AT1G09640.2 | Symbols: | Translation elongation factor EF1B, gamma chain	AT1G09640.1;AT1G09640.2	AT1G09640.1;AT1G09640.2	5	2	17.6	0	70.575	8	27.0174	23.2734	23.3384	22.604	24.0583	2.0005	0.943651		0.308656	4	25.4746	22.0597	22.8853	22.0389	23.1146	1.62196	4		0.732815	8878900	2595400	1332800	570290	3800900	200940	639460	218240
AT1G77590.1 | Symbols: LACS9 | long chain acyl-CoA synthetase 9	AT1G77590.1	AT1G77590.1	6	6	14.3	0	43.525	13	24.7156	24.8828	24.3314	25.5963	24.8815	0.5295	0.942844		1.33193	4	23.2663	23.9064	24.0037	24.5783	23.9387	0.537437	4		2.49939	1308500	2228300	835390	2659500	188700	1243200	717010	903730
AT3G03060.1 | Symbols: | P-loop containing nucleoside triphosphate hydrolases superfamily protein;AT2G18330.1 | Symbols: | AAA-type ATPase family protein;AT5G16930.1 | Symbols: | AAA-type ATPase family protein;AT4G36580.1 | Symbols: | AAA-type ATPase f	AT3G03060.1;AT2G18330.1;AT5G16930.1;AT4G36580.1	AT3G03060.1;AT2G18330.1;AT5G16930.1;AT4G36580.1	2	2	2.9	0	11.73	2	NaN	23.9417	22.146	23.4794	23.189	0.932386	0.940044		0.985149	3	22.0061	22.1049	22.5489	22.3361	22.249	0.243127	4		1.98827	0	565130	184660	648450	54133	272250	134450	190020
AT1G22920.1 | Symbols: CSN5A, JAB1, AJH1 | COP9 signalosome 5A	AT1G22920.1	AT1G22920.1	1	1	6.4	0	11.537	3	20.4957	22.2526	22.2457	22.527	21.8803	0.932296	0.938921		0	4	NaN	20.9413	NaN	NaN	20.9413	NaN	1		0	129780	592990	227490	448980	0	221690	0	0
ATCG00120.1 | Symbols: ATPA | ATP synthase subunit alpha	ATCG00120.1	ATCG00120.1	12	12	28.8	0	210.1	64	28.9078	27.6163	28.3987	27.8051	28.182	0.587602	0.938374		1.17041	4	27.9124	26.4543	27.3967	27.211	27.2436	0.60408	4		2.22699	36412000	22442000	12814000	19357000	15392000	11464000	11375000	8549800
AT5G44340.1 | Symbols: TUB4 | tubulin beta chain 4	AT5G44340.1	AT5G44340.1	25	4	67.6	0	85.634	24	27.1454	27.2496	27.5313	28.0323	27.4897	0.396805	0.93795		1.78432	4	26.1485	26.6672	26.3211	27.07	26.5517	0.407324	4		3.29885	7633400	17481000	9632600	20563000	3390900	11890000	4665700	9381400
AT4G02510.1 | Symbols: TOC159, TOC86, PPI2, TOC160, ATTOC159 | translocon at the outer envelope membrane of chloroplasts 159	AT4G02510.1	AT4G02510.1	13	13	10.6	0	136.38	28	25.2959	25.5455	26.8168	26.0045	25.9157	0.668568	0.937849		1.28723	4	24.4621	25.0421	25.4085	24.9987	24.9778	0.38989	4		2.42354	513140	1572200	1388600	1447600	266310	494070	696950	561220
AT1G56070.1 | Symbols: LOS1 | Ribosomal protein S5/Elongation factor G/III/V family protein	AT1G56070.1;AT3G12915.2;AT3G12915.1	AT1G56070.1	11	11	19.5	0	170.23	35	26.5456	26.1231	27.4591	26.2339	26.5904	0.606138	0.935856		1.02364	4	26.445	25.122	26.087	24.9642	25.6546	0.723873	4		1.98246	4306900	3651600	3546100	3107500	1356900	1510900	2168300	923420
AT1G68910.3 | Symbols: WIT2 | WPP domain-interacting protein 2;AT1G68910.2 | Symbols: WIT2 | WPP domain-interacting protein 2;AT1G68910.1 | Symbols: WIT2 | WPP domain-interacting protein 2	AT1G68910.3;AT1G68910.2;AT1G68910.1	AT1G68910.3;AT1G68910.2;AT1G68910.1	2	2	4	0	11.292	1	21.7779	21.8507	23.7167	21.8215	22.2917	0.95047	0.935337		0.797043	4	21.1987	21.4693	21.4011	NaN	21.3564	0.140696	3		1.65138	265770	238410	212480	336100	41320	299480	152460	89033
AT3G44110.1 | Symbols: ATJ3, ATJ | DNAJ homologue 3;AT3G44110.2 | Symbols: ATJ3, ATJ | DNAJ homologue 3	AT3G44110.1;AT3G44110.2	AT3G44110.1;AT3G44110.2	11	5	33.8	0	131.97	43	26.7563	26.7071	27.6773	26.8237	26.9911	0.459927	0.932198		1.42117	4	25.6371	25.9446	25.8205	26.8335	26.0589	0.53162	4		2.6522	8406300	16529000	7752300	12353000	1754100	6755500	4281200	7032100
AT4G11010.1 | Symbols: NDPK3 | nucleoside diphosphate kinase 3;AT4G23900.1 | Symbols: | Nucleoside diphosphate kinase family protein;AT4G23895.3 | Symbols: | Pleckstrin homology (PH) domain-containing protein	AT4G11010.1;AT4G23900.1;AT4G23895.3	AT4G11010.1;AT4G23900.1;AT4G23895.3	2	2	8.8	0	13.213	3	26.422	22.4739	23.8483	20.6159	23.3401	2.44458	0.932047		0.270662	4	24.5769	21.5505	21.7981	21.7065	22.408	1.44955	4		0.6559	8756700	779360	936260	231670	1974900	1044400	692910	435550
AT2G31880.1 | Symbols: SOBIR1, EVR | Leucine-rich repeat protein kinase family protein	AT2G31880.1	AT2G31880.1	1	1	2.5	0	6.6361	2	23.4933	21.3834	19.5404	23.8518	22.0672	2.0059	0.929962		0.243972	4	NaN	21.2305	21.0439	NaN	21.1372	0.131935	2		0.617707	400310	252510	16429	466800	0	199840	97360	0
AT5G41750.2 | Symbols: | Disease resistance protein (TIR-NBS-LRR class) family;AT5G41750.1 | Symbols: | Disease resistance protein (TIR-NBS-LRR class) family	AT5G41750.2;AT5G41750.1	AT5G41750.2;AT5G41750.1	2	2	2.6	0	11.777	2	21.6416	23.1292	23.4251	22.0827	22.5696	0.845239	0.929659		0.861645	4	NaN	21.766	21.256	21.898	21.64	0.339053	3		1.76678	47609	195070	132970	232320	0	69368	68976	48546
AT1G20620.5 | Symbols: CAT3, SEN2, ATCAT3 | catalase 3;AT1G20620.1 | Symbols: CAT3, SEN2, ATCAT3 | catalase 3;AT1G20620.4 | Symbols: CAT3, SEN2, ATCAT3 | catalase 3;AT1G20620.2 | Symbols: CAT3, SEN2, ATCAT3 | catalase 3	AT1G20620.5;AT1G20620.1;AT1G20620.4;AT1G20620.2;AT4G35090.2;AT4G35090.1;AT1G20630.1	AT1G20620.5;AT1G20620.1;AT1G20620.4;AT1G20620.2	6	6	15.5	0	83.548	10	22.9218	24.9657	25.2691	25.5011	24.6645	1.18226	0.929558		0.685506	4	24.1356	24.3028	23.1513	23.3498	23.7349	0.569218	4		1.41684	773850	2036300	1563900	2666400	662680	1330200	691770	717100
SWISS-PROT:P20930 Tax_Id=9606 Gene_Symbol=FLG Filaggrin	P20930	P20930	51	51	21.7	0	323.31	111	30.8443	27.8696	26.4724	25.5622	27.6871	2.30882	0.921709		0.331868	4	26.6053	27.1836	26.0955	27.1773	26.7654	0.522455	4		0.778737	14563000	2893700	254820	392050	454800	1242300	503970	897540	Filaggrin	FLG
AT2G28630.1 | Symbols: KCS12 | 3-ketoacyl-CoA synthase 12;AT1G07720.1 | Symbols: KCS3 | 3-ketoacyl-CoA synthase 3	AT2G28630.1;AT1G07720.1	AT2G28630.1;AT1G07720.1	1	1	3.2	0	6.8999	1	NaN	21.382	22.8974	21.4433	21.9076	0.857786	0.917936		0.604317	3	NaN	NaN	20.8979	21.0814	20.9896	0.1297	2		1.42758	0	289230	245850	211850	0	0	81135	103080
AT1G71500.1 | Symbols: | Rieske (2Fe-2S) domain-containing protein	AT1G71500.1	AT1G71500.1	9	9	39	0	102.01	26	27.0764	26.4923	26.6939	26.7028	26.7414	0.243603	0.915535	+	2.66422	4	26.1419	25.5247	25.9026	25.7341	25.8258	0.261314	4	LFQ intensity EDS1-YFP_LFQ intensity TRB1-GFP	5.12546	11923000	13268000	6980100	10314000	3846800	3371700	3103600	3738100
AT3G07810.1 | Symbols: | RNA-binding (RRM/RBD/RNP motifs) family protein;AT3G07810.2 | Symbols: | RNA-binding (RRM/RBD/RNP motifs) family protein	AT3G07810.1;AT3G07810.2	AT3G07810.1;AT3G07810.2	1	1	3	0.0074405	6.1756	1	22.4242	20.9371	22.0362	21.3014	21.6747	0.677213	0.91464		0.83359	4	NaN	NaN	20.7086	20.8116	20.7601	0.0728244	2		1.79733	344400	177330	359750	197690	0	0	70890	80567
AT1G70320.1 | Symbols: UPL2 | ubiquitin-protein ligase 2;AT1G55860.2 | Symbols: UPL1 | ubiquitin-protein ligase 1;AT1G55860.1 | Symbols: UPL1 | ubiquitin-protein ligase 1	AT1G70320.1;AT1G55860.2;AT1G55860.1	AT1G70320.1;AT1G55860.2;AT1G55860.1	12	12	3.9	0	76.538	21	24.5427	25.0905	26.6306	25.7045	25.4921	0.895173	0.913488		0.818633	4	24.5336	23.7391	25.3487	24.6929	24.5786	0.661546	4		1.64135	219060	651680	568100	437100	127430	162650	310100	151060
AT3G25690.2 | Symbols: CHUP1 | Hydroxyproline-rich glycoprotein family protein;AT3G25690.1 | Symbols: CHUP1 | Hydroxyproline-rich glycoprotein family protein;AT3G25690.3 | Symbols: CHUP1 | Hydroxyproline-rich glycoprotein family protein	AT3G25690.2;AT3G25690.1;AT3G25690.3	AT3G25690.2;AT3G25690.1;AT3G25690.3	2	2	2.5	0	11.557	4	NaN	22.0092	24.2175	22.5362	22.9209	1.15335	0.911579		0.57701	3	22.4633	21.8062	21.7586	NaN	22.0094	0.393823	3		1.29553	0	110870	423680	224260	83364	83292	46889	0
AT2G04865.1 | Symbols: | Aminotransferase-like, plant mobile domain family protein	AT2G04865.1	AT2G04865.1	2	2	4.2	0	12.268	4	27.8527	24.77	24.1213	23.5849	25.0822	1.90949	0.910522		0.395715	4	23.4237	24.169	24.0668	25.0274	24.1717	0.658969	4		0.901508	9800400	2593300	629510	583520	390960	1102000	742970	1039700
AT5G14120.1 | Symbols: | Major facilitator superfamily protein	AT5G14120.1	AT5G14120.1	1	1	3.1	0	16.997	3	24.0128	21.9631	NaN	22.7	22.892	1.03824	0.910162		0.466629	3	NaN	NaN	21.6744	22.2893	21.9818	0.434848	2		1.12772	2005800	753580	0	734370	0	0	316660	443980
AT1G15140.1 | Symbols: | FAD/NAD(P)-binding oxidoreductase	AT1G15140.1;AT1G15140.3;AT1G15140.2	AT1G15140.1	3	3	16.6	0	19.538	4	24.0803	NaN	23.0828	NaN	23.5816	0.705279	0.905363		0.309302	2	24.3673	NaN	21.9337	21.7275	22.6762	1.4682	3		0.783364	2108600	0	333380	0	2383200	0	588390	79312
AT4G09000.1 | Symbols: GRF1, GF14 CHI | general regulatory factor 1;AT4G09000.2 | Symbols: GRF1, GF14 CHI | general regulatory factor 1	AT4G09000.1;AT4G09000.2	AT4G09000.1;AT4G09000.2	8	3	35.6	0	78.109	18	26.4789	25.5814	25.7908	25.4798	25.8328	0.449828	0.904741		1.28952	4	25.4142	24.1105	25.3177	24.8696	24.928	0.594414	4		2.42742	6985100	6218700	2989800	5252300	2234800	2683700	2860200	1285700
AT2G45770.1 | Symbols: CPFTSY, FRD4 | signal recognition particle receptor protein, chloroplast (FTSY);AT2G45770.2 | Symbols: CPFTSY | signal recognition particle receptor protein, chloroplast (FTSY)	AT2G45770.1;AT2G45770.2	AT2G45770.1;AT2G45770.2	3	3	8.5	0	17.667	4	23.302	22.7377	24.4037	24.2302	23.6684	0.786717	0.903318		1.18466	4	22.6295	22.7583	22.6823	22.9902	22.7651	0.159103	4		2.25086	1142400	979230	952070	1221400	90783	303120	362420	674920
AT1G02280.2 | Symbols: TOC33, ATTOC33, PPI1 | translocon at the outer envelope membrane of chloroplasts 33;AT1G02280.1 | Symbols: TOC33, ATTOC33, PPI1 | translocon at the outer envelope membrane of chloroplasts 33	AT1G02280.2;AT1G02280.1	AT1G02280.2;AT1G02280.1	5	5	24.9	0	33.315	16	24.3297	24.9596	25.5018	25.253	25.011	0.505428	0.901464		1.21341	4	23.5022	24.3555	24.8305	23.75	24.1095	0.59959	4		2.29908	2321000	3541000	3264500	3382100	864750	3825500	2198200	1081600
AT3G46780.1 | Symbols: PTAC16 | plastid transcriptionally active 16	AT3G46780.1	AT3G46780.1	20	20	55.7	0	303.66	93	28.5714	28.9676	29.4354	28.5266	28.8753	0.422765	0.900709		1.4468	4	27.9749	27.5393	28.7013	27.6828	27.9746	0.517281	4		2.69647	19201000	48215000	21964000	19477000	11437000	14716000	16396000	9078900
AT5G26710.1 | Symbols: | Glutamyl/glutaminyl-tRNA synthetase, class Ic	AT5G26710.1	AT5G26710.1	2	2	5.3	0	16.646	3	22.6655	22.0328	23.259	22.2949	22.5631	0.531619	0.89905		0	4	21.664	NaN	NaN	NaN	21.664	NaN	1		0	316080	419980	205170	114590	41449	0	0	0
AT4G27585.1 | Symbols: | SPFH/Band 7/PHB domain-containing membrane-associated protein family	AT4G27585.1;AT5G54100.1	AT4G27585.1	7	7	23.6	0	43.744	10	23.1163	24.9854	25.8134	24.5115	24.6066	1.12989	0.897133		0.685238	4	23.0922	24.4771	23.6713	23.5974	23.7095	0.572811	4		1.41639	576090	3206900	2235200	1565400	311450	1204500	739080	528870
AT1G70770.2 | Symbols: | Protein of unknown function DUF2359, transmembrane;AT1G70770.1 | Symbols: | Protein of unknown function DUF2359, transmembrane	AT1G70770.2;AT1G70770.1	AT1G70770.2;AT1G70770.1	9	9	19.8	0	96.887	32	26.0479	26.1195	26.9013	26.2291	26.3244	0.391724	0.895859		1.61523	4	24.8992	25.9068	25.2248	25.6835	25.4286	0.452908	4		2.99213	2408400	4835000	2892900	3712100	1206700	3620800	2392800	2470600
AT2G21660.1 | Symbols: ATGRP7, CCR2, GR-RBP7, GRP7 | cold, circadian rhythm, and rna binding 2;AT2G21660.2 | Symbols: ATGRP7, CCR2 | cold, circadian rhythm, and rna binding 2	AT2G21660.1;AT2G21660.2;AT4G39260.3;AT4G39260.4;AT4G39260.2;AT4G39260.1	AT2G21660.1;AT2G21660.2	7	7	52.3	0	93.794	26	27.5424	25.8913	26.9936	25.9857	26.6033	0.800556	0.895647		0.884477	4	26.5769	25.0928	25.7389	25.4218	25.7076	0.636729	4		1.7512	25276000	15518000	7695600	10194000	5795900	8389300	6528400	4318900
AT1G03630.2 | Symbols: POR C, PORC | protochlorophyllide oxidoreductase C;AT1G03630.1 | Symbols: POR C, PORC | protochlorophyllide oxidoreductase C	AT1G03630.2;AT1G03630.1	AT1G03630.2;AT1G03630.1	8	6	25.3	0	67.936	17	26.1364	23.6801	24.9757	24.6381	24.8576	1.01386	0.895315		0.687859	4	25.064	23.3952	23.7318	23.6581	23.9623	0.748554	4		1.42085	5456600	2009600	751380	2168200	885460	1116300	621520	528800
AT4G25960.1 | Symbols: PGP2 | P-glycoprotein 2	AT4G25960.1;AT1G10680.1;AT4G01820.1;AT4G18050.1;AT5G46540.1;AT3G28860.1;AT1G02530.1;AT2G47000.1;AT3G62150.1	AT4G25960.1	3	3	2.7	0	17.498	3	20.9965	21.7145	23.0141	21.0318	21.6892	0.94304	0.895205		0.744645	4	NaN	21.1001	20.5354	20.7466	20.794	0.285371	3		1.55772	51527	227680	87878	94442	0	71980	23666	29045
AT5G02490.1 | Symbols: | Heat shock protein 70 (Hsp 70) family protein;AT1G56410.1 | Symbols: ERD2, HSP70T-1 | heat shock protein 70 (Hsp 70) family protein	AT5G02490.1;AT1G56410.1	AT5G02490.1;AT1G56410.1	19	4	31.7	0	30.272	12	24.9641	24.2749	24.4479	24.1743	24.4653	0.351182	0.889694		0.94471	4	24.3695	24.1786	23.3419	22.4124	23.5756	0.894675	4		1.85135	1259800	1297300	616230	903130	500380	943740	450370	186960
AT1G42550.1 | Symbols: PMI1 | plastid movement impaired1	AT1G42550.1	AT1G42550.1	2	2	2.3	0	10.96	3	21.569	21.3789	23.6578	22.7981	22.3509	1.07454	0.886414		0.564409	4	NaN	20.6873	21.6722	22.034	21.4645	0.696971	3		1.23224	44166	180610	260500	199770	0	93014	37807	61512
AT1G30630.1 | Symbols: | Coatomer epsilon subunit	AT1G30630.1;AT2G34840.2;AT2G34840.1	AT1G30630.1	6	6	37	0	80.258	13	23.654	25.6621	25.8626	25.5632	25.1855	1.02853	0.885498		0.795164	4	23.9075	24.863	24.156	24.2735	24.3	0.405154	4		1.60205	1853500	8000900	4554500	3610300	346150	4753700	1443800	1403200
AT3G52950.2 | Symbols: | CBS / octicosapeptide/Phox/Bemp1 (PB1) domains-containing protein;AT3G52950.1 | Symbols: | CBS / octicosapeptide/Phox/Bemp1 (PB1) domains-containing protein;AT2G36500.1 | Symbols: | CBS / octicosapeptide/Phox/Bemp1 (PB1) domains	AT3G52950.2;AT3G52950.1;AT2G36500.1	AT3G52950.2;AT3G52950.1;AT2G36500.1	2	2	5.4	0	10.856	2	20.1413	22.7432	21.3035	23.5813	21.9423	1.52526	0.878284		0.40768	4	NaN	21.4408	21.2736	20.4778	21.064	0.514515	3		0.938383	74967	484580	145150	597490	0	223120	104670	34224
AT5G42090.1 | Symbols: | Lung seven transmembrane receptor family protein	AT5G42090.1	AT5G42090.1	3	3	6.8	0	17.084	4	NaN	23.3381	25.9404	23.8219	24.3668	1.38405	0.873875		0.584815	3	23.1222	23.4668	23.7724	23.6103	23.4929	0.276919	4		1.26954	0	791220	3296100	489710	152700	487130	440160	1469800
AT3G10670.1 | Symbols: ATNAP7, NAP7 | non-intrinsic ABC protein 7	AT3G10670.1	AT3G10670.1	1	1	3.3	0.003096	6.304	1	23.4741	21.037	21.5381	21.3385	21.8469	1.10416	0.871643		0.72388	4	21.1219	20.3716	21.2435	21.1641	20.9753	0.405612	4		1.48201	734230	270900	239880	276840	142920	99910	197930	174710
AT2G31660.1 | Symbols: SAD2, URM9 | ARM repeat superfamily protein	AT2G31660.1	AT2G31660.1	6	5	6.8	0	38.064	8	22.9642	23.9779	24.9332	24.866	24.1853	0.923202	0.867302		0.678464	4	22.9685	22.3436	23.7947	24.1653	23.318	0.819931	4		1.40483	113940	732150	889800	1114800	123570	181840	132920	133320
AT2G41740.1 | Symbols: VLN2, ATVLN2 | villin 2	AT2G41740.1	AT2G41740.1	8	7	11.8	0	50.284	9	26.7503	22.8273	22.4326	23.1532	23.7908	1.99487	0.863537		0.30572	4	24.8333	22.1912	22.6029	22.0819	22.9273	1.29028	4		0.726952	2871000	356630	109800	325030	565190	181350	194530	86877
AT1G69840.7 | Symbols: | SPFH/Band 7/PHB domain-containing membrane-associated protein family;AT1G69840.6 | Symbols: | SPFH/Band 7/PHB domain-containing membrane-associated protein family;AT1G69840.5 | Symbols: | SPFH/Band 7/PHB domain-containing membra	AT1G69840.7;AT1G69840.6;AT1G69840.5;AT1G69840.4;AT1G69840.3;AT1G69840.2;AT1G69840.1	AT1G69840.7;AT1G69840.6;AT1G69840.5;AT1G69840.4;AT1G69840.3;AT1G69840.2;AT1G69840.1	5	5	21.3	0	31.37	7	24.7576	24.96	24.0314	24.8899	24.6597	0.427188	0.858788		1.07157	4	23.7945	24.8035	23.1755	23.4303	23.801	0.715024	4		2.06213	2141900	3149500	1573700	1592300	1278300	2993700	401550	463030
AT4G20890.1 | Symbols: TUB9 | tubulin beta-9 chain	AT4G20890.1	AT4G20890.1	24	2	66.7	0	12.258	4	23.8838	23.307	25.1716	24.3795	24.1855	0.790092	0.858707		0.987783	4	23.058	23.306	23.0211	23.922	23.3268	0.416482	4		1.92289	1555600	1295000	1606700	1416500	483600	1149200	497340	778170
AT1G10290.1 | Symbols: ADL6, DRP2A | dynamin-like protein 6	AT1G10290.1	AT1G10290.1	20	7	27.4	0	65.748	16	24.6377	23.082	25.537	23.9668	24.3059	1.03902	0.858368		0.776465	4	22.9491	23.7055	23.541	23.5945	23.4475	0.339228	4		1.57067	448180	531980	626410	646760	128400	532050	398170	269210
AT1G52740.1 | Symbols: HTA9 | histone H2A protein 9;AT4G13570.1 | Symbols: HTA4 | histone H2A 4;AT4G13570.2 | Symbols: HTA4 | histone H2A 4	AT1G52740.1;AT4G13570.1;AT4G13570.2	AT1G52740.1;AT4G13570.1;AT4G13570.2	2	1	34.3	0	44.753	12	24.797	24.4966	24.2224	25.8183	24.8335	0.697165	0.858212		0.37388	4	25.3442	25.6055	21.6208	23.3309	23.9753	1.86997	4		0.860059	10874000	13372000	4069900	14030000	6438200	19573000	170130	4681100
AT1G06700.2 | Symbols: | Protein kinase superfamily protein;AT1G06700.1 | Symbols: | Protein kinase superfamily protein;AT2G47060.3 | Symbols: | Protein kinase superfamily protein;AT2G47060.5 | Symbols: | Protein kinase superfamily protein;AT3G62220.1	AT1G06700.2;AT1G06700.1;AT2G47060.3;AT2G47060.5;AT3G62220.1;AT1G48210.2;AT1G48210.1;AT3G17410.1;AT1G48220.1;AT2G47060.2;AT2G47060.1;AT2G41970.1;AT3G59350.2;AT2G30740.1;AT2G47060.4;AT2G43230.1;AT3G59350.3;AT3G59350.1;AT2G43230.2;AT5G35580.1	AT1G06700.2;AT1G06700.1;AT2G47060.3;AT2G47060.5;AT3G62220.1;AT1G48210.2;AT1G48210.1;AT3G17410.1;AT1G48220.1;AT2G47060.2;AT2G47060.1;AT2G41970.1;AT3G59350.2;AT2G30740.1;AT2G47060.4;AT2G43230.1;AT3G59350.3;AT3G59350.1;AT2G43230.2;AT5G35580.1	2	1	9.1	0.0053232	6.2405	1	22.8572	NaN	21.8159	21.7107	22.1279	0.633741	0.857376		0.92858	3	NaN	20.8131	21.4931	21.5055	21.2706	0.396252	3		1.98685	419450	0	197270	259490	0	103090	156530	156910
AT1G02120.1 | Symbols: VAD1 | GRAM domain family protein	AT1G02120.1	AT1G02120.1	2	2	4.3	0	13.261	3	21.0279	23.7968	21.8805	24.4793	22.7961	1.61237	0.852945		0.375198	4	NaN	21.7211	21.6884	22.42	21.9432	0.413289	3		0.875212	30524	961180	59491	730460	0	276190	152400	345360
AT5G17170.1 | Symbols: ENH1 | rubredoxin family protein;AT5G17170.2 | Symbols: ENH1 | rubredoxin family protein	AT5G17170.1;AT5G17170.2	AT5G17170.1;AT5G17170.2	4	4	25.5	0	46.579	14	24.5476	26.5859	25.2462	26.3648	25.6861	0.959163	0.847391		0.51102	4	25.9537	24.903	25.3106	23.1876	24.8387	1.18267	4		1.11299	4232900	10624000	4075800	8209800	3260300	3509300	2817000	1669700
AT1G30360.1 | Symbols: ERD4 | Early-responsive to dehydration stress protein (ERD4)	AT1G30360.1	AT1G30360.1	12	12	23.6	0	82.923	27	26.8449	26.4096	26.6186	26.8158	26.6722	0.201903	0.845345		1.98084	4	25.521	26.1195	25.4243	26.2428	25.8269	0.41404	4		3.67026	4029300	4412500	2661700	4264200	1459000	3181900	1617300	2352600
AT4G21150.3 | Symbols: HAP6 | ribophorin II (RPN2) family protein;AT4G21150.1 | Symbols: HAP6 | ribophorin II (RPN2) family protein;AT4G21150.2 | Symbols: HAP6 | ribophorin II (RPN2) family protein	AT4G21150.3;AT4G21150.1;AT4G21150.2	AT4G21150.3;AT4G21150.1;AT4G21150.2	17	17	32.7	0	106.55	34	26.654	26.2917	27.655	26.7357	26.8341	0.580276	0.844561		1.48783	4	25.7461	26.035	25.9739	26.2032	25.9895	0.18906	4		2.7677	2916700	5133500	3849000	5007500	1259200	3466100	2399100	2433200
AT5G19620.1 | Symbols: EMB213, OEP80, ATOEP80, TOC75 | outer envelope protein of 80 kDa	AT5G19620.1	AT5G19620.1	2	2	3.7	0	11.651	2	21.7947	20.5211	22.6328	23.6038	22.1381	1.30708	0.842865		0.483443	4	21.144	21.2323	21.5094	NaN	21.2952	0.190643	3		1.08234	130340	100370	127740	294560	33526	74970	149900	0
AT1G02930.2 | Symbols: GSTF6 | glutathione S-transferase 6;AT1G02930.1 | Symbols: ATGSTF6, GST1, ERD11, ATGSTF3, GSTF6, ATGST1 | glutathione S-transferase 6;AT1G02920.1 | Symbols: ATGSTF7, GST11, ATGSTF8, GSTF7, ATGST11 | glutathione S-transferase 7	AT1G02930.2;AT1G02930.1;AT1G02920.1	AT1G02930.2;AT1G02930.1;AT1G02920.1	2	2	16.8	0	17.067	2	24.55	22.0058	22.8123	22.5727	22.9852	1.09666	0.839073		0.437195	4	NaN	NaN	22.1746	22.1177	22.1461	0.040198	2		1.01993	3121700	1045400	159360	1206500	0	0	503660	74407
AT4G10340.1 | Symbols: LHCB5 | light harvesting complex of photosystem II 5	AT4G10340.1	AT4G10340.1	15	15	65.7	0	215.62	49	28.6128	27.6726	27.5001	28.2308	28.0041	0.511842	0.837811		0.79829	4	28.3838	26.1932	26.9558	27.1322	27.1663	0.908213	4		1.60729	55578000	26377000	8726700	25783000	20375000	5550100	9350900	11048000
AT4G32070.1 | Symbols: Phox4 | Octicosapeptide/Phox/Bem1p (PB1) domain-containing protein / tetratricopeptide repeat (TPR)-containing protein	AT4G32070.1	AT4G32070.1	1	1	1.6	0.005295	6.2272	1	21.1202	20.9521	22.5639	21.0604	21.4241	0.763017	0.83672		0.659003	4	NaN	20.6779	20.497	NaN	20.5874	0.127923	2		1.45532	129380	138560	130910	108320	0	87896	40456	0
AT2G38750.1 | Symbols: ANNAT4 | annexin 4	AT2G38750.1	AT2G38750.1	5	5	19.7	0	76.017	11	25.9396	25.4814	24.7645	26.265	25.6126	0.650417	0.836502		1.32378	4	24.581	24.825	24.9887	24.7097	24.7761	0.173256	4		2.48553	6258400	6675400	1518500	6343900	1561500	4185700	2262500	2596900
AT4G29130.1 | Symbols: ATHXK1, GIN2, HXK1 | hexokinase 1	AT4G29130.1;AT2G19860.2;AT2G19860.1	AT4G29130.1	9	9	24.8	0	71.072	14	25.4916	25.7121	23.9755	25.9391	25.2796	0.888356	0.835457		0.707654	4	25.1027	24.9514	24.1935	23.5289	24.4441	0.728372	4		1.45451	2744100	4462300	1151600	4622500	713940	2756900	1248300	1616400
AT3G19820.3 | Symbols: DWF1 | cell elongation protein / DWARF1 / DIMINUTO (DIM);AT3G19820.2 | Symbols: DWF1, DIM, EVE1, DIM1, CBB1 | cell elongation protein / DWARF1 / DIMINUTO (DIM);AT3G19820.1 | Symbols: DWF1, DIM, EVE1, DIM1, CBB1 | cell elongation prot	AT3G19820.3;AT3G19820.2;AT3G19820.1	AT3G19820.3;AT3G19820.2;AT3G19820.1	13	13	28.5	0	106.96	48	27.2458	26.8837	27.4678	27.2358	27.2083	0.241438	0.827902		1.73047	4	26.3705	25.8505	26.3325	26.968	26.3804	0.457662	4		3.19997	9040800	9325700	6706500	7915300	2053000	4936200	2985200	5059700
AT1G04750.1 | Symbols: VAMP7B, VAMP721, ATVAMP721, AT VAMP7B | vesicle-associated membrane protein 721;AT2G33120.1 | Symbols: SAR1, VAMP722, ATVAMP722 | synaptobrevin-related protein 1;AT2G33120.2 | Symbols: SAR1, VAMP722, ATVAMP722 | synaptobrevin-related	AT1G04750.1;AT2G33120.1;AT2G33120.2;AT1G04750.2;AT1G04760.1;AT2G32670.1;AT2G33120.3;AT2G33110.1;AT4G15780.1	AT1G04750.1;AT2G33120.1;AT2G33120.2;AT1G04750.2	8	8	37.4	0	56.018	24	26.382	25.5194	26.2544	26.3568	26.1281	0.409539	0.827789		1.97623	4	25.4145	25.2728	25.0418	25.4723	25.3004	0.191682	4		3.66135	9014500	7576300	6277600	7053400	2763000	4733400	2627400	3400900
AT5G17990.1 | Symbols: TRP1, pat1 | tryptophan biosynthesis 1	AT5G17990.1	AT5G17990.1	4	4	14.9	0	54.736	7	24.2405	22.9413	24.2897	24.9869	24.1146	0.853226	0.822628		0.93011	4	23.1252	23.1153	23.2081	23.7192	23.292	0.28786	4		1.82709	1328100	1487300	1086600	2136600	627030	654490	421650	771470
AT1G74470.1 | Symbols: | Pyridine nucleotide-disulphide oxidoreductase family protein	AT1G74470.1	AT1G74470.1	10	10	25.7	0	72.752	21	25.2825	25.8733	25.39	26.2702	25.704	0.456648	0.819042		1.78857	4	24.609	24.9015	24.9982	25.0311	24.885	0.192038	4		3.3067	3062400	4002700	3293500	3913400	290310	2105400	1545700	1569800
AT1G79990.5 | Symbols: | structural molecules;AT1G79990.3 | Symbols: | structural molecules;AT1G79990.1 | Symbols: | structural molecules	AT1G79990.5;AT1G79990.3;AT1G79990.1	AT1G79990.5;AT1G79990.3;AT1G79990.1	12	5	17.8	0	29.919	6	23.2614	23.7787	24.1553	24.9867	24.0455	0.726606	0.818213		0.875801	4	NaN	23.3475	22.8662	23.4682	23.2273	0.318502	3		1.79209	513770	449910	621270	1000000	0	545010	34981	130050
AT1G67090.1 | Symbols: RBCS1A | ribulose bisphosphate carboxylase small chain 1A	AT1G67090.1;AT1G67090.2	AT1G67090.1	12	8	50.6	0	138.15	39	27.2251	27.8289	28.0214	28.2144	27.8224	0.428212	0.813208		1.5776	4	27.4804	26.6306	26.9012	27.0248	27.0092	0.354616	4		2.92529	18503000	47875000	14913000	41807000	17060000	12888000	15709000	13841000
AT3G45140.1 | Symbols: LOX2, ATLOX2 | lipoxygenase 2	AT3G45140.1	AT3G45140.1	24	24	42	0	222.89	66	27.7787	27.9783	27.4997	28.1038	27.8401	0.263451	0.810259	+	2.28023	4	27.4359	26.9159	26.9211	26.8466	27.0299	0.272791	4	LFQ intensity EDS1-YFP_LFQ intensity TRB1-GFP	4.27309	6319100	11195000	4504200	7619700	2350300	3816400	2703100	2148900
AT2G41100.4 | Symbols: TCH3 | Calcium-binding EF hand family protein;AT2G41100.1 | Symbols: TCH3, ATCAL4 | Calcium-binding EF hand family protein;AT2G41100.3 | Symbols: TCH3, ATCAL4 | Calcium-binding EF hand family protein	AT2G41100.4;AT2G41100.1;AT2G41100.3;AT2G41100.2	AT2G41100.4;AT2G41100.1;AT2G41100.3	13	13	45.4	0	111.58	36	26.652	27.2416	28.9467	27.556	27.5991	0.973432	0.807831		0.68537	4	25.9224	26.9	27.216	27.1265	26.7912	0.594308	4		1.41661	8892600	19097000	19520000	17007000	2211700	20386000	10255000	10313000
AT1G01610.1 | Symbols: ATGPAT4, GPAT4 | glycerol-3-phosphate acyltransferase 4	AT1G01610.1	AT1G01610.1	7	2	17.5	0	47.679	12	23.0803	24.2161	25.8413	25.0064	24.536	1.17565	0.80505		0.542726	4	23.0801	23.3481	23.7806	24.715	23.731	0.716701	4		1.16938	407460	1795200	1130800	1901600	182540	857270	723870	814600
AT2G21390.1 | Symbols: | Coatomer, alpha subunit	AT2G21390.1	AT2G21390.1	51	21	54.3	0	323.31	212	28.7866	29.743	30.3917	29.8964	29.7044	0.671613	0.804878		0.913123	4	28.0669	29.4388	28.9413	29.1512	28.8995	0.591388	4		1.79886	10516000	31840000	17565000	23129000	3008100	20845000	8354000	8652200
AT3G58510.3 | Symbols: | DEA(D/H)-box RNA helicase family protein;AT3G58510.2 | Symbols: | DEA(D/H)-box RNA helicase family protein;AT3G58510.1 | Symbols: | DEA(D/H)-box RNA helicase family protein	AT3G58510.3;AT3G58510.2;AT3G58510.1	AT3G58510.3;AT3G58510.2;AT3G58510.1	6	3	11.4	0	41.565	14	24.3235	25.0739	25.8556	24.2325	24.8714	0.756777	0.803989		0.854404	4	24.1035	24.1366	24.7042	23.3253	24.0674	0.566402	4		1.70109	1044600	2381100	2129800	960380	237650	1612200	935580	548660
SWISS-PROT:P04259 Tax_Id=9606 Gene_Symbol=KRT6B Keratin, type II cytoskeletal 6B	P04259	P04259	55	1	67.6	0	323.31	148	32.1957	29.8276	30.3197	28.2385	30.1454	1.63009	0.791969		0.429791	4	29.2229	29.4955	29.5347	29.1605	29.3534	0.189141	4		0.965211	231380000	79888000	44760000	14162000	21955000	68384000	32394000	19951000	Keratin, type II cytoskeletal 6B	KRT6B
AT2G22360.1 | Symbols: | DNAJ heat shock family protein	AT2G22360.1	AT2G22360.1	2	2	7	0	12.196	2	20.4183	20.9663	24.2661	20.8562	21.6267	1.7754	0.791592		0.311788	4	NaN	20.9118	21.0396	20.554	20.8351	0.251695	3		0.748654	52537	349040	680950	193710	0	155770	92228	101240
AT1G32750.1 | Symbols: HAF01, HAF1, HAC13, GTD1, TAF1 | HAC13 protein (HAC13)	AT1G32750.1;AT3G19040.1	AT1G32750.1	3	3	2.8	0	17.134	4	25.7581	23.6292	23.9851	23.273	24.1614	1.10348	0.78458		0.586949	4	23.1369	23.0925	22.998	24.2797	23.3768	0.6047	4		1.24705	1203300	265540	113830	82613	49984	106750	112020	281200
AT5G09810.1 | Symbols: ACT7 | actin 7	AT5G09810.1	AT5G09810.1	15	0	45.1	0	49.665	26	29.9651	26.3495	27.5646	26.2996	27.5447	1.71637	0.783388		0.367889	4	27.7551	26.2203	26.4791	26.5906	26.7613	0.680426	4		0.848593	54118000	13981000	10160000	6468400	16342000	8623800	8671600	8487700
AT5G42650.1 | Symbols: AOS, CYP74A, DDE2 | allene oxide synthase	AT5G42650.1	AT5G42650.1	5	5	14.3	0	30.937	6	24.9611	23.9931	22.8891	23.0044	23.7119	0.969065	0.781593		0.749094	4	23.2585	23.1095	22.4923	22.8609	22.9303	0.334911	4		1.5246	1986100	651420	290100	555290	280860	530840	156970	257520
SWISS-PROT:P08779 Tax_Id=9606 Gene_Symbol=KRT16 Keratin, type I cytoskeletal 16	P08779;Q3ZAW8;Q9Z2K1	P08779	45	24	77.2	0	323.31	174	32.7332	30.0401	30.6982	27.8423	30.3284	2.01525	0.780069		0.317814	4	29.5478	29.8963	29.9137	28.8357	29.5484	0.504135	4		0.751024	365670000	102890000	46873000	13806000	32120000	92468000	44912000	15695000	Keratin, type I cytoskeletal 16	KRT16
AT1G68530.1 | Symbols: CUT1, POP1, CER6, G2, KCS6 | 3-ketoacyl-CoA synthase 6;AT1G68530.2 | Symbols: CUT1, POP1, CER6, G2, KCS6 | 3-ketoacyl-CoA synthase 6	AT1G68530.1;AT1G68530.2;AT4G34510.1;AT1G25450.1;AT4G34250.1;AT2G26640.1;AT2G16280.1;AT1G19440.1;AT1G04220.1;AT1G01120.1;AT5G43760.1	AT1G68530.1;AT1G68530.2	4	3	10.9	0	24.928	8	23.5756	23.5436	24.53	23.9388	23.897	0.458504	0.778011		1.39676	4	NaN	23.0748	22.9825	23.2998	23.119	0.163222	3		2.75421	241220	1202600	1262900	798300	0	791870	251240	543660
AT4G23630.1 | Symbols: BTI1, RTNLB1 | VIRB2-interacting protein 1	AT4G23630.1;AT5G41600.1	AT4G23630.1	5	4	18.9	0	47.572	20	25.9194	26.8559	27.0182	26.8208	26.6536	0.496947	0.773399		0.961779	4	25.0443	26.6443	25.8637	25.9683	25.8802	0.655897	4		1.87971	13660000	45324000	18275000	16328000	5773100	30977000	3746700	11591000
AT4G34450.1 | Symbols: | coatomer gamma-2 subunit, putative / gamma-2 coat protein, putative / gamma-2 COP, putative	AT4G34450.1	AT4G34450.1	34	34	55.8	0	323.31	115	27.7665	29.1575	28.7042	28.9562	28.6461	0.615034	0.771095		1.27314	4	27.6328	28.0102	27.8246	28.0324	27.875	0.186395	4		2.39971	8177000	23802000	7089200	16409000	2303700	9473200	5046200	5420600
AT1G29930.1 | Symbols: CAB1, AB140, CAB140, LHCB1.3 | chlorophyll A/B binding protein 1;AT1G29920.1 | Symbols: CAB2, AB165, LHCB1.1 | chlorophyll A/B-binding protein 2;AT1G29910.1 | Symbols: CAB3, AB180, LHCB1.2 | chlorophyll A/B binding protein 3	AT1G29930.1;AT1G29920.1;AT1G29910.1	AT1G29930.1;AT1G29920.1;AT1G29910.1	9	2	67.8	0	96.611	20	27.8599	27.9036	28.054	27.3612	27.7947	0.300706	0.766359		0.793356	4	28.3134	26.2526	26.9996	26.5477	27.0283	0.910147	4		1.59902	48354000	59957000	35007000	29877000	46197000	13717000	19687000	14144000
AT3G02420.1 | Symbols: | unknown protein;FUNCTIONS IN: molecular_function unknown;INVOLVED IN: biological_process unknown;LOCATED IN: membrane;EXPRESSED IN: 25 plant structures;EXPRESSED DURING: 15 growth stages;CONTAINS InterPro DOMAIN/s: Uncharact	AT3G02420.1	AT3G02420.1	1	1	4	0.0031128	6.3277	3	22.2913	22.4325	21.9866	22.8993	22.4024	0.379936	0.765457		0.915334	4	22.0966	22.1126	21.8235	20.5151	21.6369	0.75959	4		1.80254	529680	604970	238860	562490	280490	449660	255000	74986
AT3G13920.4 | Symbols: EIF4A1 | eukaryotic translation initiation factor 4A1	AT3G13920.4	AT3G13920.4	20	0	54.3	0.0023715	6.3991	1	22.3762	21.833	NaN	22.7658	22.325	0.468527	0.762783		1.22939	3	21.5047	21.0906	21.6927	21.9608	21.5622	0.365887	4		2.43568	579230	368750	0	369230	109690	122240	166600	238050
AT1G67930.1 | Symbols: | Golgi transport complex protein-related	AT1G67930.1	AT1G67930.1	1	1	1.9	0	6.7579	2	22.1244	22.0716	23.9632	22.2854	22.6112	0.905955	0.761396		0	4	NaN	NaN	21.8498	NaN	21.8498	NaN	1		0	163000	212440	494660	131530	0	0	68207	0
AT4G14240.2 | Symbols: | CBS domain-containing protein with a domain of unknown function (DUF21);AT4G14240.1 | Symbols: | CBS domain-containing protein with a domain of unknown function (DUF21)	AT4G14240.2;AT4G14240.1	AT4G14240.2;AT4G14240.1	1	1	2.5	0.0038226	6.2618	1	22.3731	21.139	21.7708	21.1442	21.6068	0.590744	0.759302		0.786331	4	20.9245	NaN	20.7705	NaN	20.8475	0.108897	2		1.70415	312230	220170	233680	149190	76681	0	72482	0
AT5G44070.1 | Symbols: CAD1, ARA8, ATPCS1, PCS1 | phytochelatin synthase 1 (PCS1)	AT5G44070.1	AT5G44070.1	2	2	5.2	0	11.449	2	22.0948	21.9795	22.3694	21.8418	22.0713	0.223974	0.759277	+	3.08482	4	21.2134	21.4187	21.2401	21.3761	21.3121	0.100665	4	LFQ intensity EDS1-YFP_LFQ intensity TRB1-GFP	6.18415	331430	285710	289850	212270	61914	162840	75192	89454
AT1G59610.1 | Symbols: ADL3, CF1, DRP2B, DL3 | dynamin-like 3	AT1G59610.1	AT1G59610.1	21	8	28.8	0	220.7	50	26.9539	26.7272	27.5304	26.9175	27.0323	0.346685	0.758837		1.4188	4	25.6518	26.2536	26.7213	26.467	26.2734	0.456363	4		2.64813	2432900	4500700	2950200	4494300	912080	3414400	2586800	1464000
AT1G01080.1 | Symbols: | RNA-binding (RRM/RBD/RNP motifs) family protein;AT1G01080.2 | Symbols: | RNA-binding (RRM/RBD/RNP motifs) family protein	AT1G01080.1;AT1G01080.2	AT1G01080.1;AT1G01080.2	6	6	24.9	0	54.43	12	23.9309	25.4245	26.7925	25.4099	25.3895	1.1687	0.758331		0.488804	4	23.5003	24.9831	25.3283	24.7128	24.6311	0.794847	4		1.07308	458550	6539300	5676500	3959500	657180	3639900	2093500	1483800
AT4G22690.1 | Symbols: CYP706A1 | cytochrome P450, family 706, subfamily A, polypeptide 1;AT4G22710.1 | Symbols: CYP706A2 | cytochrome P450, family 706, subfamily A, polypeptide 2	AT4G22690.1;AT4G22710.1	AT4G22690.1;AT4G22710.1	9	9	21.5	0	72.877	23	26.1858	25.0729	25.7381	25.8473	25.711	0.466154	0.758097		1.33273	4	25.3446	24.8311	24.4671	25.1689	24.9529	0.387676	4		2.50076	4046800	2600700	1706100	3687300	1429500	1840300	1252600	1510200
AT3G55610.1 | Symbols: P5CS2 | delta 1-pyrroline-5-carboxylate synthase 2;AT3G55610.2 | Symbols: P5CS2 | delta 1-pyrroline-5-carboxylate synthase 2	AT3G55610.1;AT3G55610.2	AT3G55610.1;AT3G55610.2	15	5	26.3	0	33.57	8	24.5853	24.5264	25.0784	25.4211	24.9028	0.425076	0.752319		1.00631	4	NaN	NaN	23.9116	24.3894	24.1505	0.337832	2		2.14478	893670	1391100	481420	2429000	0	0	460970	550120
AT1G51510.1 | Symbols: Y14 | RNA-binding (RRM/RBD/RNP motifs) family protein	AT1G51510.1	AT1G51510.1	3	3	13.9	0	32.425	11	24.9528	25.366	24.2425	NaN	24.8538	0.568276	0.751677		0.667735	3	24.6366	24.8808	23.4109	23.48	24.1021	0.765251	4		1.41974	12111000	24829000	4455100	0	5928700	16027000	3605200	3104800
AT1G20693.2 | Symbols: HMGB2, HMG BETA 1, NFD2, NFD02 | high mobility group B2;AT1G20693.3 | Symbols: HMGB2, HMG BETA 1, NFD2, NFD02 | high mobility group B2;AT1G20693.1 | Symbols: HMGB2, HMG BETA 1, NFD2, NFD02 | high mobility group B2	AT1G20693.2;AT1G20693.3;AT1G20693.1	AT1G20693.2;AT1G20693.3;AT1G20693.1	2	1	19	0	7.0355	2	NaN	23.4961	NaN	22.0907	22.7934	0.993736	0.749052		0.359901	2	NaN	23.0551	21.5496	21.5284	22.0443	0.875396	3		0.895261	0	4605700	0	1666700	0	3147400	774470	746480
AT3G10260.2 | Symbols: | Reticulon family protein;AT3G10260.1 | Symbols: | Reticulon family protein;AT3G10260.3 | Symbols: | Reticulon family protein	AT3G10260.2;AT3G10260.1;AT3G10260.3	AT3G10260.2;AT3G10260.1;AT3G10260.3	3	3	20.2	0	40.689	13	23.6425	23.7485	25.5008	24.4915	24.3458	0.857651	0.744869		0.789561	4	23.1111	23.7503	23.55	23.9924	23.601	0.373327	4		1.59265	3036000	4247700	4709400	4490300	740710	3588700	2179700	2698800
AT2G27730.1 | Symbols: | copper ion binding	AT2G27730.1	AT2G27730.1	1	1	13.3	0	6.6095	2	23.2856	20.774	22.0248	20.4199	21.6261	1.30306	0.743324		0.483337	4	21.6346	20.7384	20.5576	20.6003	20.8827	0.507162	4		1.0632	2596600	896690	647610	417440	1028800	801680	392900	404710
ATCG00800.1 | Symbols: | structural constituent of ribosome	ATCG00800.1	ATCG00800.1	15	15	71.1	0	192.26	75	27.4819	28.6599	30.6488	28.9192	28.9275	1.30694	0.738371		0.395897	4	26.7873	28.2126	28.9232	28.8333	28.1891	0.986496	4		0.901851	19782000	56739000	108950000	52077000	6804600	37993000	40829000	37067000
AT2G16950.2 | Symbols: TRN1, ATTRN1 | transportin 1;AT2G16950.1 | Symbols: TRN1, ATTRN1 | transportin 1	AT2G16950.2;AT2G16950.1	AT2G16950.2;AT2G16950.1	3	3	4.5	0	20.235	5	23.7372	23.5927	23.4312	NaN	23.587	0.153054	0.737381	+	2.21956	3	22.9165	22.6571	22.6602	23.1649	22.8497	0.242785	4	LFQ intensity EDS1-YFP_LFQ intensity TRB1-GFP	4.56457	1050600	550300	178710	131670	250060	89176	108880	149170
AT1G02140.1 | Symbols: MEE63, MAGO, HAP1 | mago nashi family protein	AT1G02140.1	AT1G02140.1	8	8	76	0	66.353	17	23.9789	27.1649	24.5616	27.1151	25.7051	1.67398	0.734804		0.305786	4	24.4406	26.6262	24.718	24.0966	24.9703	1.13277	4		0.727084	3423200	22735000	3608400	22820000	2865200	12990000	5681100	4671900
AT1G75220.1 | Symbols: | Major facilitator superfamily protein	AT1G75220.1	AT1G75220.1	2	1	5.1	0.0031471	6.3584	1	22.7525	21.7788	22.0755	21.8431	22.1125	0.445319	0.729101		1.31614	4	21.5322	NaN	21.1569	21.461	21.3834	0.199332	3		2.5993	701290	650410	433790	478360	216680	0	150710	226350
AT5G05010.2 | Symbols: | clathrin adaptor complexes medium subunit family protein;AT5G05010.1 | Symbols: | clathrin adaptor complexes medium subunit family protein	AT5G05010.2;AT5G05010.1	AT5G05010.2;AT5G05010.1	12	12	31.7	0	119.93	48	26.438	27.0603	27.5038	26.9756	26.9944	0.437327	0.728571		1.60611	4	25.9803	26.3595	26.4974	26.2262	26.2659	0.220227	4		2.9759	11235000	13363000	6245600	7581700	2621700	6932300	5018400	2872200
SWISS-PROT:P02533 Tax_Id=9606 Gene_Symbol=KRT14 Keratin, type I cytoskeletal 14	P02533;P35900;Q9D312	P02533	55	14	81.1	0	323.31	330	33.963	32.1731	31.4131	30.6137	32.0407	1.43097	0.722429		0.452266	4	31.1624	31.3131	31.409	31.3887	31.3183	0.111817	4		1.00663	853430000	389100000	101320000	82957000	93502000	215880000	121360000	116810000	Keratin, type I cytoskeletal 14	KRT14
AT5G43470.2 | Symbols: RPP8, HRT, RCY1 | Disease resistance protein (CC-NBS-LRR class) family;AT5G43470.1 | Symbols: RPP8, HRT, RCY1 | Disease resistance protein (CC-NBS-LRR class) family	AT5G43470.2;AT5G43470.1;AT5G35450.1	AT5G43470.2;AT5G43470.1	4	3	6.6	0	23.552	4	23.5522	22.9636	23.9944	23.8663	23.5941	0.459555	0.722389		1.22419	4	NaN	23.0673	22.5881	22.9597	22.8717	0.251454	3		2.42596	147970	284210	553580	629850	0	94775	81722	165690
AT5G62700.1 | Symbols: TUB3 | tubulin beta chain 3;AT5G62690.1 | Symbols: TUB2 | tubulin beta chain 2	AT5G62700.1;AT5G62690.1	AT5G62700.1;AT5G62690.1	27	5	73.1	0	323.31	184	29.4692	30.6151	30.3081	31.1515	30.386	0.703582	0.720528		0.831776	4	28.9474	29.7692	29.8116	30.1334	29.6654	0.505541	4		1.66332	58635000	170760000	79285000	159590000	23441000	84024000	51565000	68016000
AT4G24770.1 | Symbols: RBP31, ATRBP31, CP31, ATRBP33 | 31-kDa RNA binding protein	AT4G24770.1	AT4G24770.1	2	2	10	0	14.164	2	22.0452	22.4159	22.9843	21.8576	22.3258	0.496535	0.719774		1.51144	4	21.4619	21.7708	21.5861	21.6051	21.606	0.126898	4		2.80891	347550	2149200	490810	243720	98153	297970	1028600	138020
AT2G41560.1 | Symbols: ACA4 | autoinhibited Ca(2+)-ATPase, isoform 4	AT2G41560.1;AT3G57330.1	AT2G41560.1	5	4	6.6	0	50.609	22	25.1103	24.9045	25.8156	25.5664	25.3492	0.416141	0.717854		1.39335	4	24.973	24.1768	24.5111	24.8645	24.6313	0.361559	4		2.60436	1311200	1899800	1265600	1771100	646280	908150	530670	826910
AT2G01970.1 | Symbols: | Endomembrane protein 70 protein family;AT1G14670.1 | Symbols: | Endomembrane protein 70 protein family	AT2G01970.1;AT1G14670.1;AT5G37310.1	AT2G01970.1;AT1G14670.1	5	5	10	0	36.905	18	24.1812	24.8428	26.1385	25.7236	25.2216	0.879123	0.710844		0.635945	4	23.75	24.3006	24.9454	25.0468	24.5107	0.605328	4		1.33195	1597400	4119500	3154500	3276100	669760	1983100	1136700	1748300
AT1G08050.1 | Symbols: | Zinc finger (C3HC4-type RING finger) family protein	AT1G08050.1	AT1G08050.1	2	2	4.2	0	12.614	3	22.3256	NaN	23.1755	21.8031	22.4347	0.692695	0.708401		0	3	NaN	NaN	21.7263	NaN	21.7263	NaN	1		0	250680	0	270040	177340	0	0	133560	0
AT1G04530.1 | Symbols: TPR4 | Tetratricopeptide repeat (TPR)-like superfamily protein	AT1G04530.1	AT1G04530.1	4	4	21	0	70.89	15	24.8055	24.5915	24.1827	26.1227	24.9256	0.83886	0.706276		0.828804	4	24.0735	24.3078	24.3799	24.1162	24.2193	0.147774	4		1.65836	1547300	3682600	964650	5653300	266920	1914900	1028900	1079100
AT2G05380.1 | Symbols: GRP3S | glycine-rich protein 3 short isoform	AT2G05380.1	AT2G05380.1	1	1	18.1	0	8.9526	4	22.5888	23.6801	24.6404	20.8522	22.9404	1.62492	0.704313		0.288418	4	20.9494	23.8921	21.9118	22.191	22.2361	1.22543	4		0.692132	1262000	3978900	2497700	397390	149180	3339600	837300	1291600
AT2G38670.1 | Symbols: PECT1 | phosphorylethanolamine cytidylyltransferase 1	AT2G38670.1	AT2G38670.1	5	5	15.7	0	35.589	5	22.5198	22.9033	23.756	23.6036	23.1957	0.583871	0.694036		0.796302	4	NaN	22.0738	22.3846	23.0466	22.5017	0.496847	3		1.65005	507830	1832000	735110	503930	0	614640	102280	132640
AT2G03440.1 | Symbols: NRP1, ATNRP1 | nodulin-related protein 1	AT2G03440.1	AT2G03440.1	2	2	13.4	0	13.19	6	25.6734	21.5781	23.1603	22.9352	23.3368	1.70736	0.692656		0.223417	4	25.1337	21.8822	20.8978	22.6626	22.6441	1.81002	4		0.556748	6549900	593240	837600	1013300	3040600	740460	160440	805740
AT5G22060.1 | Symbols: ATJ2, J2 | DNAJ homologue 2	AT5G22060.1	AT5G22060.1	9	3	25.3	0	17.1	5	22.6872	23.1091	24.6024	22.9938	23.3481	0.854936	0.689838		0.645759	4	22.1263	22.472	22.5872	23.4477	22.6583	0.561549	4		1.34884	755110	872230	1716200	629390	61692	601350	412740	524670
AT2G26250.1 | Symbols: FDH, KCS10 | 3-ketoacyl-CoA synthase 10	AT2G26250.1	AT2G26250.1	9	9	20.2	0	53.825	19	24.9908	24.1727	26.9116	25.5215	25.3992	1.15085	0.685947		0.494765	4	24.1734	24.58	24.6638	25.4355	24.7132	0.527048	4		1.08382	863940	2237600	4043600	3211800	288030	1184200	1237700	2012700
AT3G50950.2 | Symbols: ZAR1 | HOPZ-ACTIVATED RESISTANCE 1;AT3G50950.1 | Symbols: ZAR1 | HOPZ-ACTIVATED RESISTANCE 1	AT3G50950.2;AT3G50950.1	AT3G50950.2;AT3G50950.1	3	3	4.5	0	19.092	6	21.1252	22.3686	22.9634	22.1156	22.1432	0.766079	0.684435		0.535423	4	NaN	21.6787	20.6223	22.0754	21.4588	0.751075	3		1.17895	49124	255800	134900	114060	0	90427	32796	171690
AT1G34430.1 | Symbols: EMB3003 | 2-oxoacid dehydrogenases acyltransferase family protein	AT1G34430.1	AT1G34430.1	2	2	8	0	15.172	2	22.7341	22.7842	22.9626	21.7787	22.5649	0.533227	0.684103		1.01985	4	21.7995	21.7083	22.1345	NaN	21.8808	0.224371	3		2.05091	373400	544660	306340	90322	227980	409120	377140	0
AT1G23900.2 | Symbols: GAMMA-ADAPTIN 1 | gamma-adaptin 1;AT1G23900.1 | Symbols: GAMMA-ADAPTIN 1, Gamma-ADR | gamma-adaptin 1	AT1G23900.2;AT1G23900.1	AT1G23900.2;AT1G23900.1	4	4	8	0	23.469	4	21.5826	23.2527	21.4674	23.538	22.4602	1.08713	0.683119		0	4	NaN	NaN	21.7771	NaN	21.7771	NaN	1		0	30416	563130	8799.6	700410	0	0	16778	0
AT4G21110.1 | Symbols: | G10 family protein	AT4G21110.1	AT4G21110.1	2	2	17.9	0	18.65	4	NaN	24.1828	NaN	22.1531	23.168	1.43523	0.682795		0.158381	2	23.1463	24.6749	22.1949	19.9246	22.4852	1.98935	4		0.422451	0	5609400	0	1177100	965490	7547000	1207500	120630
AT2G29550.1 | Symbols: TUB7 | tubulin beta-7 chain	AT2G29550.1	AT2G29550.1	27	4	73.3	0	166.03	29	25.1029	27.6765	27.6055	27.8935	27.0696	1.31683	0.682737		0.450223	4	25.9182	26.4017	26.4786	26.7488	26.3868	0.346052	4		1.00289	5182400	19022000	8909300	17244000	2144800	7218600	5714900	7195600
AT1G54410.1 | Symbols: | dehydrin family protein	AT1G54410.1	AT1G54410.1	4	4	33.7	0	47.544	20	26.4563	26.9846	26.8271	24.6516	26.2299	1.07524	0.682028		0.479903	4	25.5069	26.5179	24.8061	25.3607	25.5479	0.713646	4		1.05699	23310000	45612000	24334000	10106000	12093000	32081000	10091000	13077000
AT1G10510.1 | Symbols: emb2004 | RNI-like superfamily protein	AT1G10510.1	AT1G10510.1	3	3	6.4	0	17.16	4	22.6062	23.7543	24.0849	24.2589	23.6761	0.743312	0.681452		0.870075	4	22.8195	22.7774	23.0242	23.3574	22.9946	0.264817	4		1.72721	816530	967010	674040	727640	73452	294510	249990	293250
AT5G66680.1 | Symbols: DGL1 | dolichyl-diphosphooligosaccharide-protein glycosyltransferase 48kDa subunit family protein	AT5G66680.1	AT5G66680.1	12	12	36.6	0	207.06	43	26.1081	26.6088	28.0209	27.0124	26.9376	0.81145	0.681421		0.747249	4	25.741	26.3148	26.3133	26.6555	26.2562	0.379316	4		1.52149	4501100	9913100	9397400	9176300	2502700	6173300	4593400	5242500
AT1G01320.2 | Symbols: | Tetratricopeptide repeat (TPR)-like superfamily protein;AT1G01320.1 | Symbols: | Tetratricopeptide repeat (TPR)-like superfamily protein	AT1G01320.2;AT1G01320.1	AT1G01320.2;AT1G01320.1	9	8	7	0	64.574	30	25.3763	25.4455	26.5985	25.6559	25.7691	0.565581	0.680309		1.14401	4	24.9363	24.8103	25.2258	25.3826	25.0887	0.262005	4		2.18286	874510	1262800	1126100	976240	296630	640650	637300	632050
AT1G52570.1 | Symbols: PLDALPHA2 | phospholipase D alpha 2	AT1G52570.1	AT1G52570.1	3	1	6.3	0	7.7627	2	20.5199	24.1646	21.2743	23.6624	22.4053	1.7804	0.674122		0.317031	4	21.6509	22.1138	21.5663	21.5937	21.7312	0.257491	4		0.749472	47408	670800	62079	318630	97410	311840	104390	105840
AT2G24420.2 | Symbols: | DNA repair ATPase-related;AT2G24420.1 | Symbols: | DNA repair ATPase-related	AT2G24420.2;AT2G24420.1	AT2G24420.2;AT2G24420.1	5	5	9.8	0	33.658	12	26.3329	25.7699	27.1992	25.9748	26.3192	0.63112	0.673063		1.01982	4	25.3468	25.5645	25.7176	25.9556	25.6461	0.256377	4		1.97609	5493200	5869200	6399000	6262600	5074000	5929200	4687400	880950
AT2G02560.2 | Symbols: CAND1, ATCAND1, ETA2, TIP120, HVE | cullin-associated and neddylation dissociated;AT2G02560.1 | Symbols: CAND1, ATCAND1, ETA2, TIP120, HVE | cullin-associated and neddylation dissociated	AT2G02560.2;AT2G02560.1	AT2G02560.2;AT2G02560.1	4	4	4.7	0	40.385	10	24.4387	NaN	24.2046	23.918	24.1871	0.260786	0.667702		0.838104	3	24.3238	22.8218	23.5342	23.3978	23.5194	0.618768	4		1.72472	386280	0	444350	509470	161240	116750	207990	163160
AT1G53750.1 | Symbols: RPT1A | regulatory particle triple-A 1A	AT1G53750.1	AT1G53750.1	10	10	31.2	0	153.28	17	26.4853	25.2854	26.5439	25.3516	25.9166	0.691512	0.666889		0.526867	4	26.5523	24.3069	24.9904	25.1491	25.2497	0.942159	4		1.14125	3807300	2681000	3164400	2474300	3661500	1935600	1861600	1881200
AT5G62810.1 | Symbols: PEX14, ATPEX14, PED2 | peroxin 14	AT5G62810.1	AT5G62810.1	1	1	2.2	0	7.4505	1	21.5558	20.914	22.3252	NaN	21.5983	0.706562	0.666105		0	3	NaN	20.9322	NaN	NaN	20.9322	NaN	1		0	266920	148230	172100	0	0	141050	0	0
AT5G16050.1 | Symbols: GRF5, GF14 UPSILON | general regulatory factor 5	AT5G16050.1	AT5G16050.1	6	2	23.9	0	18.227	4	23.9874	22.6153	23.7241	22.6639	23.2477	0.71061	0.666096		0.640935	4	23.1467	NaN	22.1804	22.4176	22.5816	0.503573	3		1.3714	483130	360940	1119300	695140	830250	0	629510	233090
AT4G02520.1 | Symbols: ATGSTF2, ATPM24.1, ATPM24, GST2, GSTF2 | glutathione S-transferase PHI 2;AT2G02930.1 | Symbols: ATGSTF3, GST16, GSTF3 | glutathione S-transferase F3	AT4G02520.1;AT2G02930.1	AT4G02520.1;AT2G02930.1	4	3	17	0	17.398	2	20.9841	24.397	21.0475	23.5392	22.492	1.74031	0.662144		0.256219	4	22.2279	21.7808	21.4808	NaN	21.8298	0.375988	3		0.63334	266350	1215700	387100	2550800	985180	299410	116840	0
AT4G18465.1 | Symbols: | RNA helicase family protein	AT4G18465.1	AT4G18465.1	3	3	5.3	0	17.55	3	23.631	21.9918	25.7679	22.6799	23.5177	1.64382	0.661428		0.330214	4	22.6623	23.5129	22.7784	22.4712	22.8562	0.455747	4		0.775491	159210	451890	2032600	113590	180810	477490	106200	321990
AT3G09840.1 | Symbols: CDC48, ATCDC48, CDC48A | cell division cycle 48;AT5G03340.1 | Symbols: | ATPase, AAA-type, CDC48 protein;AT3G53230.1 | Symbols: | ATPase, AAA-type, CDC48 protein	AT3G09840.1;AT5G03340.1;AT3G53230.1	AT3G09840.1;AT5G03340.1;AT3G53230.1	10	10	17.7	0	64.004	10	26.144	24.2483	25.4722	24.032	24.9741	1.00515	0.659941		0.413747	4	25.7809	23.6538	24.0335	23.7886	24.3142	0.990379	4		0.93536	3745900	1053000	675080	926390	885180	225370	589630	369140
AT3G61050.2 | Symbols: NTMC2TYPE4, NTMC2T4 | Calcium-dependent lipid-binding (CaLB domain) family protein;AT3G61050.1 | Symbols: NTMC2TYPE4, NTMC2T4 | Calcium-dependent lipid-binding (CaLB domain) family protein	AT3G61050.2;AT3G61050.1;AT3G61030.1;AT3G60950.1	AT3G61050.2;AT3G61050.1	7	7	23.5	0	48.898	16	24.4735	25.7178	26.0138	25.756	25.4902	0.690489	0.653854		0.641073	4	23.8214	25.02	25.1683	25.3359	24.8364	0.68884	4		1.34078	1386000	4782300	3000000	3978900	471750	2109400	1167300	1914000
AT3G60600.2 | Symbols: VAP27-1 | vesicle associated protein;AT3G60600.3 | Symbols: VAP27-1 | vesicle associated protein;AT3G60600.1 | Symbols: VAP27-1, VAP, (AT)VAP, VAP27 | vesicle associated protein	AT3G60600.2;AT3G60600.3;AT3G60600.1	AT3G60600.2;AT3G60600.3;AT3G60600.1	2	2	7.8	0	15.569	5	21.4034	23.5634	23.0126	23.2322	22.8029	0.960074	0.650208		0.4142	4	NaN	22.7795	22.4105	21.268	22.1527	0.788042	3		0.950946	129780	2150800	465520	1529900	0	454260	537700	166700
AT4G16990.2 | Symbols: RLM3 | disease resistance protein (TIR-NBS class), putative;AT4G16990.1 | Symbols: RLM3 | disease resistance protein (TIR-NBS class), putative;AT4G16990.5 | Symbols: RLM3 | disease resistance protein (TIR-NBS class), putative;AT4G169	AT4G16990.2;AT4G16990.1;AT4G16990.5;AT4G16990.3;AT4G16990.4	AT4G16990.2;AT4G16990.1;AT4G16990.5;AT4G16990.3;AT4G16990.4	9	9	12.6	0	54.321	14	24.0766	24.0964	26.5692	25.1154	24.9644	1.17474	0.64749		0.457523	4	24.7778	23.775	24.0245	24.6905	24.3169	0.493698	4		1.01626	858470	1214400	1087300	1542100	293830	907710	661960	975860
AT1G65260.1 | Symbols: PTAC4, VIPP1 | plastid transcriptionally active 4	AT1G65260.1	AT1G65260.1	7	7	33.9	0	170.77	27	24.9701	25.8705	27.3749	25.9699	26.0464	0.993331	0.647068		0.479497	4	24.5748	25.9576	26.0406	25.0243	25.3993	0.717247	4		1.05625	2089100	8069500	9444000	4927600	1222600	3791400	3948000	1660300
AT5G61210.1 | Symbols: SNAP33, ATSNAP33, SNP33, ATSNAP33B | soluble N-ethylmaleimide-sensitive factor adaptor protein 33	AT5G61210.1	AT5G61210.1	2	2	9.7	0	11.036	2	22.1639	22.4796	22.7585	22.1856	22.3969	0.280815	0.643864		1.72358	4	NaN	21.5893	21.7174	21.9523	21.753	0.184056	3		3.41706	476100	716440	426120	293050	0	269030	190680	170430
AT4G25970.1 | Symbols: PSD3 | phosphatidylserine decarboxylase 3	AT4G25970.1	AT4G25970.1	2	2	3.1	0	11.304	2	22.5152	21.3282	22.3241	21.4723	21.9099	0.596622	0.643839		1.08061	4	21.0793	21.1928	21.3224	21.47	21.2661	0.168347	4		2.07718	294790	268760	97174	211460	38934	90164	63820	77171
AT3G13300.2 | Symbols: VCS | Transducin/WD40 repeat-like superfamily protein;AT3G13290.1 | Symbols: VCR | varicose-related;AT3G13300.1 | Symbols: VCS | Transducin/WD40 repeat-like superfamily protein	AT3G13300.2;AT3G13290.1;AT3G13300.1	AT3G13300.2;AT3G13290.1;AT3G13300.1	1	1	0.9	0.0038052	6.2526	2	22.506	22.7033	NaN	22.9094	22.7062	0.201734	0.641376		1.53258	3	21.9797	22.15	NaN	NaN	22.0648	0.120451	2		3.92962	151680	194700	0	151100	55635	131400	0	0
AT1G79940.4 | Symbols: ATERDJ2A | DnaJ / Sec63 Brl domains-containing protein;AT1G79940.3 | Symbols: ATERDJ2A | DnaJ / Sec63 Brl domains-containing protein;AT1G79940.2 | Symbols: ATERDJ2A | DnaJ / Sec63 Brl domains-containing protein;AT1G79940.1 | Symbols:	AT1G79940.4;AT1G79940.3;AT1G79940.2;AT1G79940.1	AT1G79940.4;AT1G79940.3;AT1G79940.2;AT1G79940.1	4	4	7.6	0	26.34	5	25.9161	23.4496	25.1891	25.0252	24.895	1.03847	0.640232		0.35063	4	NaN	23.5539	23.8409	25.3695	24.2548	0.976014	3		0.82673	6129800	913710	1258400	816180	0	239290	124720	418040
AT1G07810.1 | Symbols: ECA1, ATECA1, ACA3 | ER-type Ca2+-ATPase 1;AT1G07670.1 | Symbols: ATECA4, ECA4 | endomembrane-type CA-ATPase 4	AT1G07810.1;AT1G07670.1	AT1G07810.1;AT1G07670.1	2	2	2	0	11.394	2	22.6418	NaN	NaN	21.4588	22.0503	0.836469	0.639849		0.48912	2	NaN	21.0953	21.2394	21.8968	21.4105	0.427281	3		1.1765	165250	197730	19601	67804	0	70955	44021	192360
AT3G47520.1 | Symbols: MDH | malate dehydrogenase	AT3G47520.1	AT3G47520.1	2	2	6.9	0	10.896	2	23.0433	22.2067	23.9317	22.6873	22.9672	0.728632	0.636158		0.680285	4	22.2194	NaN	22.2195	22.5544	22.3311	0.193357	3		1.44232	572790	232870	1111600	318040	225520	0	235360	212570
AT3G11400.1 | Symbols: EIF3G1, ATEIF3G1 | eukaryotic translation initiation factor 3G1;AT3G11400.2 | Symbols: EIF3G1, ATEIF3G1 | eukaryotic translation initiation factor 3G1	AT3G11400.1;AT3G11400.2	AT3G11400.1;AT3G11400.2	3	3	20.4	0	22.854	4	22.9735	24.8464	23.4997	25.4494	24.1923	1.15081	0.633575		0.462876	4	22.9008	23.7444	23.6857	23.9038	23.5587	0.448147	4		1.02604	1192900	3089900	1419200	2067800	428750	615360	871280	1278500
AT5G45510.2 | Symbols: | Leucine-rich repeat (LRR) family protein;AT5G45510.1 | Symbols: | Leucine-rich repeat (LRR) family protein	AT5G45510.2;AT5G45510.1	AT5G45510.2;AT5G45510.1	3	3	5.4	0	20.027	4	22.9405	22.3946	23.1163	23.0953	22.8867	0.337292	0.627375		0	4	NaN	22.2593	NaN	NaN	22.2593	NaN	1		0	109700	238070	168950	291970	0	53517	0	0
AT2G44640.1 | Symbols: | FUNCTIONS IN: molecular_function unknown;INVOLVED IN: biological_process unknown;LOCATED IN: mitochondrion, chloroplast, plasma membrane, plastid, chloroplast envelope;EXPRESSED IN: 23 plant structures;EXPRESSED DURING: 13 gro	AT2G44640.1	AT2G44640.1	2	2	5.8	0	11.346	4	22.8348	22.7021	24.4583	23.0247	23.255	0.813071	0.62656		0.708866	4	22.6161	22.2977	22.6143	22.9855	22.6284	0.281216	4		1.45656	768930	292530	614050	602570	502290	237180	536720	266980
AT1G20200.1 | Symbols: EMB2719, HAP15 | PAM domain (PCI/PINT associated module) protein	AT1G20200.1;AT1G75990.1	AT1G20200.1	4	4	9.2	0	34.827	4	24.7842	22.0203	23.2204	22.4349	23.1149	1.21903	0.623777		0.404336	4	23.3239	22.1964	21.9388	22.5056	22.4912	0.601566	4		0.917734	1068000	65485	281090	295540	636280	209830	155740	174230
SWISS-PROT:Q04695 Tax_Id=9606 Gene_Symbol=KRT17 Keratin, type I cytoskeletal 17	Q04695	Q04695	38	8	80.3	0	323.31	62	29.8174	28.0101	28.1577	26.3989	28.096	1.39698	0.618929		0.362653	4	26.7713	27.6045	27.7416	27.791	27.4771	0.477126	4		0.838539	47999000	22490000	8867600	3602600	4154600	15825000	9753300	10004000	Keratin, type I cytoskeletal 17	KRT17
AT4G09650.1 | Symbols: ATPD | ATP synthase delta-subunit gene	AT4G09650.1	AT4G09650.1	4	4	21.8	0	29.759	5	25.5239	22.8808	23.8562	23.0495	23.8276	1.20833	0.615572		0.266619	4	25.3734	22.7061	22.6715	22.0971	23.212	1.46776	4		0.647578	3100100	3946500	2053700	447640	963470	2445100	246460	133650
AT2G39990.1 | Symbols: EIF2, AteIF3f, eIF3F | eukaryotic translation initiation factor 2	AT2G39990.1	AT2G39990.1	7	7	43.7	0	111.4	17	25.3063	25.0571	24.1507	25.417	24.9827	0.574776	0.615398		0.984076	4	24.5057	24.4015	23.9565	24.6057	24.3673	0.286296	4		1.91673	3335800	5440800	1241300	5039800	1100800	3291200	1150000	1133600
AT4G23850.1 | Symbols: LACS4 | AMP-dependent synthetase and ligase family protein;AT4G11030.1 | Symbols: | AMP-dependent synthetase and ligase family protein	AT4G23850.1;AT4G11030.1	AT4G23850.1;AT4G11030.1	2	2	5	0	11.754	2	24.0844	20.5992	20.6086	20.9663	21.5646	1.68851	0.614185		0.237106	4	21.592	NaN	20.4894	20.7699	20.9505	0.573018	3		0.592511	740740	114920	45818	139550	213410	0	10438	103570
AT1G65820.1 | Symbols: | microsomal glutathione s-transferase, putative;AT1G65820.2 | Symbols: | microsomal glutathione s-transferase, putative;AT1G65820.3 | Symbols: | microsomal glutathione s-transferase, putative	AT1G65820.1;AT1G65820.2;AT1G65820.3	AT1G65820.1;AT1G65820.2;AT1G65820.3	1	1	4.8	0.0067365	6.1927	3	23.3823	22.9561	24.6953	24.054	23.7719	0.763648	0.612896		0.710619	4	23.0012	22.8956	23.0665	23.6726	23.159	0.349558	4		1.45954	1921900	2118600	3865200	3050900	856730	1884900	1064900	1837200
AT5G14740.2 | Symbols: CA2, CA18, BETA CA2 | carbonic anhydrase 2;AT5G14740.1 | Symbols: CA2, CA18, BETA CA2 | carbonic anhydrase 2;AT5G14740.5 | Symbols: CA2, CA18, BETA CA2 | carbonic anhydrase 2;AT5G14740.4 | Symbols: CA2, CA18, BETA CA2 | carbonic anhy	AT5G14740.2;AT5G14740.1;AT5G14740.5;AT5G14740.4;AT5G14740.3	AT5G14740.2;AT5G14740.1;AT5G14740.5;AT5G14740.4;AT5G14740.3	11	5	57.9	0	218.45	50	27.9509	26.3127	27.6741	26.8753	27.2032	0.748653	0.608322		0.802418	4	26.711	26.5855	26.4995	26.5838	26.5949	0.0871542	4		1.61421	30965000	12506000	13476000	13919000	8615600	14313000	7731900	7879600
TREMBL:Q32MB2;Q86Y46 Tax_Id=9606 Gene_Symbol=KRT73 Keratin-73;SWISS-PROT:Q7RTS7 Tax_Id=9606 Gene_Symbol=KRT74 Keratin, type II cytoskeletal 74;SWISS-PROT:Q3SY84 Tax_Id=9606 Gene_Symbol=KRT71 Keratin, type II cytoskeletal 71	Q32MB2;Q7RTS7;Q3SY84	Q32MB2;Q7RTS7;Q3SY84	7	0	9.6	0	20.864	15	26.601	25.6572	25.0588	24.7777	25.5237	0.806441	0.604118		0.41513	4	23.7496	25.0245	24.7172	26.187	24.9196	1.00452	4		0.937942	18980000	12564000	3695900	5438500	1503500	7877300	3098100	8207900	Keratin, type II cytoskeletal 73;Keratin, type II cytoskeletal 74;Keratin, type II cytoskeletal 71	KRT73;KRT74;KRT71
AT1G08190.1 | Symbols: ATVPS41, ZIP2, VPS41, ATVAM2, VAM2 | vacuolar protein sorting 41	AT1G08190.1	AT1G08190.1	2	2	2.3	0	12.271	2	22.4002	23.1134	23.8933	22.8316	23.0596	0.628424	0.602875		0.552648	4	NaN	NaN	22.2835	22.6299	22.4567	0.244945	2		1.24792	211330	383700	454120	369340	0	0	29661	47241
AT4G30950.1 | Symbols: FAD6, FADC, SFD4 | fatty acid desaturase 6	AT4G30950.1	AT4G30950.1	2	2	5.8	0	11.175	2	21.7713	22.4914	23.3464	21.5117	22.2802	0.82278	0.601894		0.644093	4	21.5936	21.2624	22.1065	21.7506	21.6783	0.350603	4		1.34597	127900	290190	672580	333350	63380	79227	151030	90856
AT1G42970.1 | Symbols: GAPB | glyceraldehyde-3-phosphate dehydrogenase B subunit	AT1G42970.1	AT1G42970.1	14	10	34.5	0	107.57	25	25.447	26.7844	26.6592	26.7684	26.4148	0.647559	0.60067		0.641262	4	26.5737	25.1449	26.0142	25.5236	25.8141	0.618947	4		1.34111	3523500	8373700	4462100	5343700	3130500	3000400	2164900	1787200
AT3G62600.1 | Symbols: ATERDJ3B, ERDJ3B | DNAJ heat shock family protein	AT3G62600.1	AT3G62600.1	2	2	8.4	0	13.277	6	NaN	23.1111	24.0151	23.1566	23.4276	0.509319	0.598394		0.576863	3	21.9025	22.787	23.0903	23.5371	22.8292	0.690358	4		1.25503	0	1024500	510430	1262400	119110	759250	977690	1137400
AT3G60190.1 | Symbols: ADL4, ADLP2, EDR3, DRP1E, ADL1E, DL1E | DYNAMIN-like 1E	AT3G60190.1	AT3G60190.1	6	4	12.5	0	28.393	7	21.5159	23.1013	23.4913	22.6698	22.6946	0.854414	0.594854		0.528739	4	NaN	22.2494	21.9754	22.0744	22.0997	0.138728	3		1.16661	141500	281450	133840	308900	0	486900	202620	183730
AT1G72150.1 | Symbols: PATL1 | PATELLIN 1;AT1G22530.1 | Symbols: PATL2 | PATELLIN 2	AT1G72150.1;AT1G22530.1	AT1G72150.1;AT1G22530.1	3	3	5.4	0	18.068	5	21.7369	24.2122	22.3934	23.2151	22.8894	1.06929	0.594288		0.3516	4	23.0949	21.9928	21.7977	NaN	22.2951	0.699441	3		0.828656	157480	409960	523810	511240	280350	125580	137490	0
AT4G17620.2 | Symbols: | glycine-rich protein;AT4G17620.1 | Symbols: | glycine-rich protein;AT4G17620.3 | Symbols: | glycine-rich protein	AT4G17620.2;AT4G17620.1;AT4G17620.3	AT4G17620.2;AT4G17620.1;AT4G17620.3	2	2	5	0	12.556	3	22.175	22.8804	NaN	NaN	22.5277	0.498776	0.592127		0.303142	2	21.9632	22.8916	20.952	NaN	21.9356	0.970112	3		0.769615	280010	452700	0	0	191290	1002600	128890	0
AT5G52320.1 | Symbols: CYP96A4 | cytochrome P450, family 96, subfamily A, polypeptide 4	AT5G52320.1;AT1G65340.1	AT5G52320.1	3	3	7.2	0	19.126	7	20.0852	23.9328	23.2847	24.6375	22.9851	2.0106	0.589146		0.220128	4	22.0568	21.7903	22.2644	23.4722	22.3959	0.743299	4		0.54968	38708	1212400	401020	1309300	151760	416910	215160	479110
AT4G31500.1 | Symbols: CYP83B1, SUR2, RNT1, RED1, ATR4 | cytochrome P450, family 83, subfamily B, polypeptide 1	AT4G31500.1	AT4G31500.1	8	8	21.2	0	60.385	30	25.6497	25.8527	25.2623	26.1358	25.7251	0.367347	0.586958		0.984843	4	25.5835	25.5285	24.6223	24.8185	25.1382	0.489551	4		1.91801	3259600	4611100	1328900	4867000	983290	3371400	1604800	1191400
AT5G23860.2 | Symbols: TUB8 | tubulin beta 8;AT5G23860.1 | Symbols: TUB8 | tubulin beta 8	AT5G23860.2;AT5G23860.1	AT5G23860.2;AT5G23860.1	25	1	67	0	10.216	2	22.601	22.0262	23.3773	22.9543	22.7397	0.571819	0.580561		0.941083	4	21.8258	22.4441	22.1017	22.265	22.1591	0.262573	4		1.84533	514990	402200	453610	676310	145820	548690	227330	265440
AT1G21640.1 | Symbols: NADK2, ATNADK2 | NAD kinase 2;AT1G21640.2 | Symbols: NADK2 | NAD kinase 2	AT1G21640.1;AT1G21640.2	AT1G21640.1;AT1G21640.2	1	1	1.1	0	8.5248	1	19.8265	23.0351	20.6392	21.2467	21.1869	1.36258	0.580353		0.221355	4	NaN	20.6651	20.5479	NaN	20.6065	0.0828519	2		0.567544	18651	257920	34390	121480	0	74810	37616	0
AT1G30230.1 | Symbols: | Glutathione S-transferase, C-terminal-like;Translation elongation factor EF1B/ribosomal protein S6;AT1G30230.2 | Symbols: | Glutathione S-transferase, C-terminal-like;Translation elongation factor EF1B/ribosomal protein S6;AT2G	AT1G30230.1;AT1G30230.2;AT2G18110.1	AT1G30230.1;AT1G30230.2;AT2G18110.1	4	4	21.2	0	38.952	3	25.9108	20.5036	21.2008	NaN	22.5384	2.94132	0.579023		0.121869	3	22.2617	21.2525	NaN	22.364	21.9594	0.614359	3		0.333766	8037500	85067	98878	0	1618600	407870	0	229960
ATCG00270.1 | Symbols: PSBD | photosystem II reaction center protein D	ATCG00270.1	ATCG00270.1	3	3	9.1	0	19.223	11	26.3056	25.2393	25.3417	25.1784	25.5163	0.5305	0.578356		0.465718	4	26.3083	24.1602	25.0101	24.273	24.9379	0.988313	4		1.03122	13923000	7110600	4948400	5886400	7322300	4125300	3427900	2359100
AT2G46820.2 | Symbols: PTAC8, TMP14, PSAP, PSI-P | photosystem I P subunit;AT2G46820.1 | Symbols: PTAC8, TMP14, PSAP, PSI-P | photosystem I P subunit	AT2G46820.2;AT2G46820.1	AT2G46820.2;AT2G46820.1	1	1	14.4	0	11.538	3	23.2172	23.6782	22.3308	24.5978	23.456	0.944506	0.57461		0.287034	4	24.0231	NaN	23.0785	21.5425	22.8814	1.25197	3		0.697863	2363100	5985800	711690	4475400	4092200	0	1598800	187340
AT2G37220.1 | Symbols: | RNA-binding (RRM/RBD/RNP motifs) family protein	AT2G37220.1;AT3G53460.3;AT3G53460.2;AT3G53460.1;AT3G53460.4	AT2G37220.1	6	6	27	0	55.203	12	26.1243	23.6346	24.1067	24.0132	24.4697	1.1218	0.573488		0.279315	4	25.5733	22.4643	23.8943	23.6529	23.8962	1.28092	4		0.673622	9586300	1461500	870400	1855900	4345500	343390	760400	624750
AT5G35735.1 | Symbols: | Auxin-responsive family protein	AT5G35735.1	AT5G35735.1	1	1	3	0.003108	6.322	2	21.9511	21.5723	21.8701	20.6968	21.5226	0.574125	0.572317		0.776759	4	NaN	21.1816	20.7749	20.8943	20.9503	0.20902	3		1.61514	565020	587470	477350	214480	0	489630	189750	211680
SWISS-PROT:P13647 Tax_Id=9606 Gene_Symbol=KRT5 Keratin, type II cytoskeletal 5	P13647;P07744;H-INV:HIT000292931;REFSEQ:XP_932229;Q61726;O43790;Q6NT21;P78385;Q14533;P78386	P13647	61	8	67.1	0	323.31	274	33.797	32.0379	30.9285	30.5695	31.8333	1.45071	0.571037		0.319754	4	30.7524	31.7235	31.0871	31.4859	31.2622	0.429492	4		0.754866	771140000	333870000	66136000	70651000	55591000	226310000	85314000	113760000	Keratin, type II cytoskeletal 5	KRT5
AT2G30860.1 | Symbols: ATGSTF9, GLUTTR, ATGSTF7, GSTF9 | glutathione S-transferase PHI 9;AT2G30860.2 | Symbols: ATGSTF9, GLUTTR, ATGSTF7, GSTF9 | glutathione S-transferase PHI 9	AT2G30860.1;AT2G30860.2	AT2G30860.1;AT2G30860.2	5	5	30.2	0	68.021	10	25.6066	23.5711	25.1228	25.0827	24.8458	0.882489	0.566504		0.504084	4	24.8318	23.5562	24.3487	24.3804	24.2793	0.530128	4		1.10057	11434000	4030700	3233700	5434700	4488600	2416600	2447900	4000700
AT2G44060.2 | Symbols: | Late embryogenesis abundant protein, group 2;AT2G44060.1 | Symbols: | Late embryogenesis abundant protein, group 2	AT2G44060.2;AT2G44060.1	AT2G44060.2;AT2G44060.1	13	13	48	0	104.9	44	26.6913	26.7406	25.897	27.6295	26.7396	0.708114	0.566326		0.686983	4	25.8363	26.3959	25.8866	26.5743	26.1733	0.367945	4		1.41936	5147000	10425000	4004800	14245000	2451100	7218800	3203900	4209400
AT4G18070.2 | Symbols: | unknown protein;BEST Arabidopsis thaliana protein match is: unknown protein (TAIR:AT1G29530.1);Has 30201 Blast hits to 17322 proteins in 780 species: Archae - 12;Bacteria - 1396;Metazoa - 17338;Fungi - 3422;Plants - 5037;Vi	AT4G18070.2;AT4G18070.4;AT4G18070.3;AT4G18070.1	AT4G18070.2;AT4G18070.4;AT4G18070.3;AT4G18070.1	1	1	6.1	0.0031201	6.3335	1	20.8836	21.3709	NaN	19.2475	20.5007	1.11228	0.56209		0.330337	3	20.4019	19.9801	19.4338	NaN	19.9386	0.485391	3		0.802234	839430	673690	0	79028	272900	300870	83451	0
AT3G44480.1 | Symbols: RPP1, cog1 | Disease resistance protein (TIR-NBS-LRR class) family;AT3G44670.2 | Symbols: | Disease resistance protein (TIR-NBS-LRR class) family;AT3G44670.1 | Symbols: | Disease resistance protein (TIR-NBS-LRR class) family;AT3G44	AT3G44480.1;AT3G44670.2;AT3G44670.1;AT3G44400.2;AT3G44400.1;AT3G44630.2;AT3G44630.1;AT3G44630.3	AT3G44480.1;AT3G44670.2;AT3G44670.1;AT3G44400.2;AT3G44400.1;AT3G44630.2;AT3G44630.1;AT3G44630.3	2	1	2	0	12.222	3	20.4963	22.5218	21.3894	23.7923	22.05	1.42696	0.561441		0	4	NaN	21.4885	NaN	NaN	21.4885	NaN	1		0	11630	272730	56495	262930	0	57725	0	0
AT3G62530.1 | Symbols: | ARM repeat superfamily protein	AT3G62530.1	AT3G62530.1	4	4	24.4	0	23.872	4	22.6594	23.4934	23.6629	23.0134	23.2073	0.457209	0.561062		1.23913	4	22.7778	22.6657	22.6978	22.4436	22.6462	0.143033	4		2.34234	1168600	2289000	702950	816190	422690	397100	738920	425240
AT5G15450.1 | Symbols: APG6, CLPB3, CLPB-P | casein lytic proteinase B3	AT5G15450.1	AT5G15450.1	2	2	2.6	0	12.126	2	21.1978	21.7717	NaN	21.752	21.5738	0.3258	0.550175		0	3	NaN	21.0236	NaN	NaN	21.0236	NaN	1		0	67199	138770	40155	131780	0	66208	0	0
AT3G12140.2 | Symbols: | Emsy N Terminus (ENT)/ plant Tudor-like domains-containing protein;AT3G12140.1 | Symbols: | Emsy N Terminus (ENT)/ plant Tudor-like domains-containing protein;AT3G12140.3 | Symbols: | Emsy N Terminus (ENT)/ plant Tudor-like doma	AT3G12140.2;AT3G12140.1;AT3G12140.3	AT3G12140.2;AT3G12140.1;AT3G12140.3	1	1	5.8	0.0067214	6.181	1	21.2854	22.3902	NaN	NaN	21.8378	0.78122	0.548752		0.602783	2	21.4989	21.5111	20.8612	21.285	21.2891	0.303541	4		1.34581	229620	552720	0	0	195700	393820	94616	167760
AT5G08690.1 | Symbols: | ATP synthase alpha/beta family protein;AT5G08670.1 | Symbols: | ATP synthase alpha/beta family protein;AT5G08680.1 | Symbols: | ATP synthase alpha/beta family protein	AT5G08690.1;AT5G08670.1;AT5G08680.1	AT5G08690.1;AT5G08670.1;AT5G08680.1	15	14	45.3	0	176.01	32	27.3471	25.024	25.9847	25.5423	25.9746	0.99574	0.54859		0.335811	4	26.873	24.9748	25.1161	24.7399	25.426	0.977111	4		0.786465	10647000	1880600	1044200	2459700	4922000	1559500	1421800	731170
AT3G01310.2 | Symbols: | Phosphoglycerate mutase-like family protein;AT3G01310.1 | Symbols: | Phosphoglycerate mutase-like family protein;AT5G15070.1 | Symbols: | Phosphoglycerate mutase-like family protein;AT5G15070.2 | Symbols: | Phosphoglycerate mut	AT3G01310.2;AT3G01310.1;AT5G15070.1;AT5G15070.2	AT3G01310.2;AT3G01310.1;AT5G15070.1;AT5G15070.2	8	8	10	0	55.189	11	24.6074	24.8278	23.9076	25.1091	24.613	0.513143	0.548536		0.936165	4	23.6229	24.2857	24.0982	24.251	24.0644	0.305424	4		1.83716	458500	1126500	316850	1117000	70963	678570	222680	394540
AT4G13670.1 | Symbols: PTAC5 | plastid transcriptionally active 5	AT4G13670.1	AT4G13670.1	3	3	13.7	0	18.068	4	21.8909	23.0647	24.4007	22.2671	22.9059	1.11026	0.548353		0	4	NaN	NaN	22.3575	NaN	22.3575	NaN	1		0	330660	711840	1052600	389780	0	0	260200	0
AT1G17840.1 | Symbols: WBC11, ABCG11, DSO, COF1, ATWBC11 | white-brown complex homolog protein 11	AT1G17840.1	AT1G17840.1	2	2	5.4	0	12.67	3	22.7375	21.3615	22.5731	22.9317	22.4009	0.708307	0.545946		0.647843	4	21.4806	21.6197	22.3456	21.9741	21.855	0.387476	4		1.35242	241260	329350	223670	473860	52173	125180	121680	119240
AT1G13420.1 | Symbols: ATST4B, ST4B | sulfotransferase 4B	AT1G13420.1	AT1G13420.1	2	2	10.3	0	11.569	2	27.5433	24.495	24.4684	NaN	25.5022	1.76762	0.540026		0	3	NaN	24.9622	NaN	NaN	24.9622	NaN	1		0	14684000	2353900	1369700	0	0	3741800	0	0
AT5G56030.1 | Symbols: HSP81-2, ERD8, HSP90.2, AtHsp90.2 | heat shock protein 81-2;AT5G56010.1 | Symbols: HSP81-3, Hsp81.3, AtHsp90-3, AtHsp90.3 | heat shock protein 81-3;AT5G56030.2 | Symbols: HSP81-2 | heat shock protein 81-2;AT5G56000.1 | Symbols: Hsp81	AT5G56030.1;AT5G56010.1;AT5G56030.2;AT5G56000.1	AT5G56030.1;AT5G56010.1;AT5G56030.2;AT5G56000.1	26	21	37.3	0	323.31	129	29.7796	28.6007	28.9834	29.4495	29.2033	0.517761	0.53899		0.73147	4	29.1437	28.084	28.4113	29.0183	28.6643	0.501948	4		1.49485	35689000	27980000	16551000	34385000	17908000	19519000	12053000	15549000
AT5G30510.1 | Symbols: RPS1, ARRPS1 | ribosomal protein S1	AT5G30510.1	AT5G30510.1	18	18	46.6	0	178.59	63	27.6027	27.9779	29.2544	27.884	28.1798	0.733933	0.538595		0.543634	4	26.8187	27.8132	28.0173	27.9154	27.6412	0.554583	4		1.17099	14648000	31664000	25886000	19761000	5011400	26758000	19429000	15542000
AT2G03510.1 | Symbols: | SPFH/Band 7/PHB domain-containing membrane-associated protein family	AT2G03510.1	AT2G03510.1	9	9	25.8	0	62.259	24	24.549	26.3976	25.8994	26.7013	25.8868	0.951169	0.532145		0.397859	4	25.9524	25.9357	24.9075	24.6233	25.3547	0.690355	4		0.905552	1566300	12506000	4830300	10044000	1196400	5680700	2341400	1434600
AT5G20090.3 | Symbols: | Uncharacterised protein family (UPF0041);AT5G20090.2 | Symbols: | Uncharacterised protein family (UPF0041);AT5G20090.1 | Symbols: | Uncharacterised protein family (UPF0041)	AT5G20090.3;AT5G20090.2;AT5G20090.1	AT5G20090.3;AT5G20090.2;AT5G20090.1	1	1	12.4	0	6.6058	2	23.9412	23.4733	21.8004	22.9694	23.0461	0.920401	0.530266		0.382114	4	23.096	22.2754	22.1761	NaN	22.5158	0.504916	3		0.888747	7292700	3998300	470640	2415000	1443400	1618400	863350	0
AT2G18510.1 | Symbols: emb2444 | RNA-binding (RRM/RBD/RNP motifs) family protein	AT2G18510.1	AT2G18510.1	4	4	14.3	0	23.979	6	24.3853	24.5585	25.8903	24.5788	24.8532	0.696846	0.524569		0.479966	4	23.3452	24.9029	24.2909	24.7756	24.3286	0.706677	4		1.0571	2954000	4678200	4219400	3165300	711400	3942800	1903800	2582700
AT2G40100.1 | Symbols: LHCB4.3 | light harvesting complex photosystem II;AT2G40100.2 | Symbols: LHCB4.3 | light harvesting complex photosystem II	AT2G40100.1;AT2G40100.2	AT2G40100.1;AT2G40100.2	3	2	23.6	0	103.4	9	24.9278	22.3048	25.33	24.6781	24.3102	1.36361	0.524416		0.241473	4	25.3123	22.9144	22.992	23.9243	23.7858	1.11638	4		0.595146	4460100	361510	3102900	3366500	2780400	238820	969410	564450
SWISS-PROT:Q6KB66-1 Tax_Id=9606 Gene_Symbol=KRT80 Isoform 1 of Keratin, type II cytoskeletal 80	Q6KB66-1;Q0VBK2	Q6KB66-1	19	19	45.4	0	217.39	40	28.5487	26.4125	24.8548	24.5528	26.0922	1.82918	0.521931		0.195593	4	24.6799	26.5167	24.6624	26.422	25.5703	1.03895	4		0.496217	16680000	6659600	481980	1225500	1035800	6400300	1397600	3454800
AT1G01100.4 | Symbols: | 60S acidic ribosomal protein family;AT1G01100.2 | Symbols: | 60S acidic ribosomal protein family;AT1G01100.1 | Symbols: | 60S acidic ribosomal protein family;AT1G01100.3 | Symbols: | 60S acidic ribosomal protein family	AT1G01100.4;AT1G01100.2;AT1G01100.1;AT1G01100.3	AT1G01100.4;AT1G01100.2;AT1G01100.1;AT1G01100.3	4	2	77.7	0	84.685	7	24.3873	23.7765	23.1355	NaN	23.7664	0.625977	0.521225		0.48254	3	23.4891	23.9131	23.1696	22.4091	23.2452	0.63518	4		1.08064	5067500	10231000	1646600	0	1267500	19807000	7577200	2141100
AT3G01780.1 | Symbols: TPLATE | ARM repeat superfamily protein	AT3G01780.1	AT3G01780.1	3	3	3.2	0	21.858	6	22.5633	22.3759	22.762	21.3845	22.2714	0.611953	0.520502		0.827783	4	21.6441	21.7194	21.6802	21.96	21.7509	0.142734	4		1.65665	175610	166740	48839	51437	52154	151750	92320	93555
AT5G27640.1 | Symbols: TIF3B1, EIF3B, ATEIF3B-1, EIF3B-1, ATTIF3B1 | translation initiation factor 3B1;AT5G27640.2 | Symbols: TIF3B1, EIF3B, ATEIF3B-1, EIF3B-1, ATTIF3B1 | translation initiation factor 3B1;AT5G25780.1 | Symbols: EIF3B-2, EIF3B, ATEIF3B-2 |	AT5G27640.1;AT5G27640.2;AT5G25780.1	AT5G27640.1;AT5G27640.2;AT5G25780.1	9	9	18.7	0	57.483	19	26.6772	26.0303	25.3064	26.1287	26.0356	0.563333	0.517159		0.748981	4	25.4842	25.3279	25.203	26.0589	25.5185	0.378185	4		1.52441	3379200	4143400	1990700	3974000	1103600	2474300	1484000	2043400
AT3G08510.3 | Symbols: | phospholipase C 2;AT3G08510.2 | Symbols: ATPLC2, PLC2 | phospholipase C 2;AT3G08510.1 | Symbols: ATPLC2, PLC2 | phospholipase C 2	AT3G08510.3;AT3G08510.2;AT3G08510.1;AT3G55940.1	AT3G08510.3;AT3G08510.2;AT3G08510.1	5	5	14.5	0	41.829	10	24.5118	25.0886	23.9935	25.2109	24.7012	0.56171	0.51339		0.520177	4	23.1872	24.3928	24.2912	24.8801	24.1878	0.714906	4		1.12934	1807200	1850700	1029600	1581800	317770	1565100	639690	1116500
AT5G08610.1 | Symbols: | P-loop containing nucleoside triphosphate hydrolases superfamily protein	AT5G08610.1	AT5G08610.1	1	1	1.6	0.00080451	6.4985	1	19.805	20.1145	23.3056	20.3888	20.9035	1.6191	0.507549		0.202308	4	20.3951	19.9399	20.8528	NaN	20.3959	0.456432	3		0.51637	27817	57760	146640	56836	39963	42070	88203	0
AT3G55410.1 | Symbols: | 2-oxoglutarate dehydrogenase, E1 component	AT3G55410.1	AT3G55410.1	2	2	2.6	0	18.543	4	21.5048	22.2419	23.7676	21.9788	22.3733	0.978321	0.507273		0.269192	4	21.0368	NaN	23.039	21.5221	21.866	1.04441	3		0.66069	81141	267280	228370	161800	33380	0	255840	60275
AT5G17920.2 | Symbols: ATCIMS | Cobalamin-independent synthase family protein;AT5G17920.1 | Symbols: ATCIMS, ATMETS, ATMS1 | Cobalamin-independent synthase family protein	AT5G17920.2;AT5G17920.1;AT5G20980.2;AT5G20980.1	AT5G17920.2;AT5G17920.1	41	20	61.2	0	323.31	178	31.878	29.4684	29.684	30.2955	30.3315	1.08893	0.505985		0.34238	4	30.6326	29.1303	29.5344	30.0046	29.8255	0.645909	4		0.799293	163330000	45157000	16471000	48049000	45235000	31755000	26783000	33503000
ATMG00510.1 | Symbols: NAD7 | NADH dehydrogenase subunit 7	ATMG00510.1	ATMG00510.1	2	2	8.6	0	12.963	2	22.8926	23.6632	24.0565	23.3932	23.5014	0.488763	0.501194		0.383486	4	23.753	21.8679	NaN	23.3797	23.0002	0.998216	3		0.891426	1608400	892220	598590	746060	768430	614950	0	286480
AT4G32260.1 | Symbols: | ATPase, F0 complex, subunit B/B, bacterial/chloroplast	AT4G32260.1	AT4G32260.1	2	2	11.4	0	37.967	6	25.3493	24.3154	23.2496	23.7362	24.1627	0.903125	0.498587		0.194299	4	26.2538	22.8784	23.417	22.1072	23.6641	1.8082	4		0.493359	5950400	3158600	1001600	1623200	4964100	1613900	1400100	311170
AT1G47560.1 | Symbols: SEC3B | exocyst complex component sec3B;AT1G47550.1 | Symbols: SEC3A | exocyst complex component sec3A;AT1G47550.2 | Symbols: SEC3A | exocyst complex component sec3A	AT1G47560.1;AT1G47550.1;AT1G47550.2	AT1G47560.1;AT1G47550.1;AT1G47550.2	3	3	4.2	0	16.932	3	22.072	22.1923	22.2279	22.162	22.1635	0.0667322	0.498447		1.18432	4	NaN	21.4573	21.3772	22.1607	21.6651	0.431088	3		2.35178	92709	293240	174950	156120	0	49596	52036	192850
AT1G20050.1 | Symbols: HYD1 | C-8,7 sterol isomerase	AT1G20050.1	AT1G20050.1	1	1	4.9	0	10.117	6	23.3781	22.0563	23.1621	23.055	22.9129	0.586664	0.49835		0.562416	4	22.2413	22.7497	21.6749	22.9922	22.4145	0.583964	4		1.20409	5590100	1676600	2679900	3901700	932840	2530900	646780	2496700
AT5G66310.1 | Symbols: | ATP binding microtubule motor family protein	AT5G66310.1	AT5G66310.1	1	1	1.6	0	6.7783	3	26.6443	25.3433	25.4303	24.8416	25.5649	0.764947	0.495323		0.442365	4	25.2316	25.8787	24.8138	24.3543	25.0696	0.647554	4		0.988441	7383800	1634800	333810	184890	221270	1566700	145100	302370
AT5G38480.2 | Symbols: GRF3, RCI1 | general regulatory factor 3;AT5G38480.1 | Symbols: GRF3, RCI1 | general regulatory factor 3	AT5G38480.2;AT5G38480.1	AT5G38480.2;AT5G38480.1	6	2	26.4	0	12.367	2	22.0319	NaN	22.3839	21.9111	22.109	0.245628	0.491629		1.10409	3	NaN	NaN	21.6705	21.5642	21.6173	0.0751347	2		2.62462	460040	0	447870	354350	0	0	206780	175840
AT5G08540.1 | Symbols: | unknown protein;FUNCTIONS IN: molecular_function unknown;INVOLVED IN: biological_process unknown;LOCATED IN: chloroplast thylakoid membrane, chloroplast, chloroplast envelope;EXPRESSED IN: 24 plant structures;EXPRESSED DURING	AT5G08540.1	AT5G08540.1	2	2	9.8	0	12.761	3	21.4298	23.7346	23.7124	22.8447	22.9304	1.08282	0.487556		0.357304	4	22.4887	21.786	22.8502	22.6463	22.4428	0.462201	4		0.828232	391910	1242000	453480	370330	398960	408680	355890	527950
ATCG00480.1 | Symbols: ATPB, PB | ATP synthase subunit beta	ATCG00480.1	ATCG00480.1	21	20	66.1	0	323.31	70	28.1814	27.7246	27.875	27.5798	27.8402	0.257412	0.487419		0.50402	4	28.472	26.5651	27.5241	26.8499	27.3528	0.847629	4		1.10045	19103000	15538000	7502600	10416000	15034000	5371700	8539900	4020000
AT4G04640.1 | Symbols: ATPC1 | ATPase, F1 complex, gamma subunit protein	AT4G04640.1	AT4G04640.1	4	4	17.2	0	31.791	12	24.5872	23.488	24.4287	23.7279	24.0579	0.53271	0.481846		0.469879	4	24.6524	22.8683	23.4324	23.3512	23.5761	0.759504	4		1.0388	2476500	1238900	526490	1077800	1757900	822520	801540	179170
AT3G18780.2 | Symbols: ACT2, DER1, LSR2, ENL2 | actin 2;AT1G49240.1 | Symbols: ACT8 | actin 8;AT3G18780.1 | Symbols: ACT2, DER1, LSR2, ENL2 | actin 2	AT3G18780.2;AT1G49240.1;AT3G18780.1	AT3G18780.2;AT1G49240.1;AT3G18780.1	23	9	71.6	0	323.31	135	30.1386	29.3736	29.8689	30.2999	29.9202	0.405487	0.479574		0.599786	4	28.7631	29.1841	29.5483	30.2671	29.4406	0.637573	4		1.2694	174220000	66646000	35260000	79137000	25944000	51255000	40900000	47676000
SWISS-PROT:Q9C075 Tax_Id=9606 Gene_Symbol=KRT23 Keratin, type I cytoskeletal 23	Q9C075;Q99PS0	Q9C075	14	13	42.4	0	191.37	27	27.5538	26.1539	22.0888	23.3141	24.7777	2.51483	0.477623		0.125236	4	23.4747	25.5688	22.8285	25.3282	24.3001	1.35565	4		0.33436	10709000	5429300	324060	355160	607730	4915200	421730	1553100	Keratin, type I cytoskeletal 23	KRT23
AT3G27390.1 | Symbols: | unknown protein;FUNCTIONS IN: molecular_function unknown;INVOLVED IN: biological_process unknown;LOCATED IN: plasma membrane;EXPRESSED IN: 23 plant structures;EXPRESSED DURING: 13 growth stages;BEST Arabidopsis thaliana prot	AT3G27390.1	AT3G27390.1	1	1	1.7	0	7.0025	1	NaN	22.3181	20.3427	21.5184	21.3931	0.993677	0.475702		0.243237	3	NaN	21.0793	20.7554	NaN	20.9174	0.229054	2		0.633918	0	385010	36155	280810	0	210670	79530	0
AT4G02450.2 | Symbols: | HSP20-like chaperones superfamily protein;AT4G02450.1 | Symbols: | HSP20-like chaperones superfamily protein	AT4G02450.2;AT4G02450.1	AT4G02450.2;AT4G02450.1	3	3	11.7	0	20.053	4	21.9729	24.7406	22.8248	25.6668	23.8013	1.69893	0.475582		0.222795	4	23.1007	23.3736	23.2263	23.6022	23.3257	0.21543	4		0.555414	539740	6149800	787440	7193500	1531800	3870600	2172700	2972900
AT3G18480.1 | Symbols: AtCASP, CASP | CCAAT-displacement protein alternatively spliced product	AT3G18480.1	AT3G18480.1	1	1	1.9	0.0038168	6.2567	1	20.9914	NaN	NaN	22.2696	21.6305	0.903833	0.473984		0.386197	2	NaN	21.2803	20.9351	21.2542	21.1565	0.192212	3		0.952846	79348	0	0	158570	0	148550	54445	83492
AT3G11630.1 | Symbols: | Thioredoxin superfamily protein	AT3G11630.1	AT3G11630.1	1	1	5.3	0	7.0322	1	23.5177	21.6835	NaN	21.324	22.1751	1.17657	0.471247		0	3	NaN	NaN	21.7038	NaN	21.7038	NaN	1		0	1100200	590900	0	241550	0	0	333540	0
AT4G15545.1 | Symbols: | unknown protein;BEST Arabidopsis thaliana protein match is: unknown protein (TAIR:AT1G16520.1);Has 30201 Blast hits to 17322 proteins in 780 species: Archae - 12;Bacteria - 1396;Metazoa - 17338;Fungi - 3422;Plants - 5037;Vi	AT4G15545.1	AT4G15545.1	2	2	11.3	0	12.617	2	24.0219	22.2956	22.8132	22.2201	22.8377	0.832323	0.470564		0.51477	4	22.3154	22.3207	22.2906	22.5417	22.3671	0.117136	4		1.11969	920830	475700	1051300	288210	229290	456970	259240	361790
AT5G01750.1 | Symbols: | Protein of unknown function (DUF567);AT5G01750.2 | Symbols: | Protein of unknown function (DUF567)	AT5G01750.1;AT5G01750.2	AT5G01750.1;AT5G01750.2	1	1	8	0	12.593	3	23.1817	22.9454	22.2061	23.934	23.0668	0.71198	0.470486		0.425851	4	22.9824	23.0491	22.7549	21.5989	22.5963	0.676789	4		0.957904	1359600	1961000	437820	2083000	951640	2002500	750310	305500
AT5G10980.1 | Symbols: | Histone superfamily protein;AT4G40040.2 | Symbols: | Histone superfamily protein;AT4G40040.1 | Symbols: | Histone superfamily protein;AT4G40030.3 | Symbols: | Histone superfamily protein;AT4G40030.1 | Symbols: | Histone superf	AT5G10980.1;AT4G40040.2;AT4G40040.1;AT4G40030.3;AT4G40030.1;AT4G40030.2;AT1G75600.1	AT5G10980.1;AT4G40040.2;AT4G40040.1;AT4G40030.3;AT4G40030.1;AT4G40030.2;AT1G75600.1	6	1	45.6	0	94.528	18	29.6269	27.1026	27.6703	27.0417	27.8604	1.21124	0.454023		0.239047	4	26.93	28.465	26.3448	27.8856	27.4064	0.949421	4		0.590025	344560000	30291000	62835000	27088000	50452000	124930000	44567000	80371000
AT4G39960.1 | Symbols: | Molecular chaperone Hsp40/DnaJ family protein	AT4G39960.1	AT4G39960.1	3	3	10.3	0	20.022	4	23.9584	23.9809	24.8063	24.0847	24.2076	0.402919	0.453875		0.803063	4	23.5146	23.334	24.1544	24.0117	23.7537	0.391752	4		1.61529	283950	935510	991730	1453800	1482500	737150	985890	431100
AT3G01500.1 | Symbols: CA1, ATBCA1, SABP3, ATSABP3 | carbonic anhydrase 1;AT3G01500.3 | Symbols: CA1 | carbonic anhydrase 1;AT3G01500.2 | Symbols: CA1 | carbonic anhydrase 1	AT3G01500.1;AT3G01500.3;AT3G01500.2	AT3G01500.1;AT3G01500.3;AT3G01500.2	9	3	44.8	0	20.108	7	23.6809	24.203	24.0582	23.733	23.9188	0.252527	0.448681		0.552435	4	24.515	22.9646	23.3264	23.0744	23.4701	0.712887	4		1.18653	1397100	3249000	854000	878520	1849200	997990	882440	780700
AT3G54540.1 | Symbols: ATGCN4, GCN4 | general control non-repressible 4	AT3G54540.1	AT3G54540.1	4	4	8	0	23.423	4	23.3864	23.0914	23.4432	22.8201	23.1853	0.288171	0.444744		0.700382	4	22.243	23.5114	22.6848	22.523	22.7405	0.545316	4		1.44216	475060	569820	403030	269510	94307	674910	456220	148200
AT5G39570.1 | Symbols: | FUNCTIONS IN: molecular_function unknown;INVOLVED IN: biological_process unknown;LOCATED IN: cytosol, nucleus;EXPRESSED IN: 25 plant structures;EXPRESSED DURING: 14 growth stages;BEST Arabidopsis thaliana protein match is: gl	AT5G39570.1	AT5G39570.1	11	11	51.2	0	77.036	34	26.5657	26.5833	26.5143	26.0083	26.4179	0.274653	0.429573		0.748259	4	25.8483	26.2228	25.3714	26.5108	25.9883	0.492654	4		1.52319	6433700	10514000	4260500	4192900	2752400	6196400	2427400	5449100
AT4G28080.1 | Symbols: | Tetratricopeptide repeat (TPR)-like superfamily protein	AT4G28080.1	AT4G28080.1	3	2	1.6	0	11.59	4	22.1085	21.5084	22.3409	21.3075	21.8163	0.487969	0.426815		0.824264	4	21.4302	21.1383	21.5169	21.4726	21.3895	0.171146	4		1.65077	93947	75270	71950	19566	42305	55564	14051	13021
AT3G15730.1 | Symbols: PLDALPHA1, PLD | phospholipase D alpha 1	AT3G15730.1	AT3G15730.1	15	13	34.1	0	241.21	40	26.4045	27.6202	26.7307	27.1766	26.983	0.529708	0.422621		0.490508	4	26.4297	27.4145	26.1809	26.2164	26.5604	0.579917	4		1.07615	2277000	10628000	3593800	4313400	1478900	6912100	1978600	2765200
AT3G05530.1 | Symbols: RPT5A, ATS6A.2 | regulatory particle triple-A ATPase 5A;AT1G09100.1 | Symbols: RPT5B | 26S proteasome AAA-ATPase subunit RPT5B	AT3G05530.1;AT1G09100.1;AT4G27680.1;AT5G53540.1	AT3G05530.1;AT1G09100.1	8	7	26.2	0	41.313	7	26.141	24.7604	25.2956	24.6309	25.207	0.685941	0.415798		0.313838	4	26.099	24.1476	24.4512	24.4669	24.7912	0.884158	4		0.743134	4672800	2252300	1834600	1656600	2660000	487280	1405300	1177000
AT5G20360.1 | Symbols: Phox3 | Octicosapeptide/Phox/Bem1p (PB1) domain-containing protein / tetratricopeptide repeat (TPR)-containing protein	AT5G20360.1	AT5G20360.1	2	2	4	0	11.091	2	26.72	27.0458	28.5375	28.5747	27.7195	0.975238	0.414705		0.294357	4	NaN	27.4764	27.2539	27.184	27.3048	0.152656	3		0.71298	1240800	8584600	1618300	9758200	0	8437000	7068500	8210100
AT2G26780.1 | Symbols: | ARM repeat superfamily protein	AT2G26780.1	AT2G26780.1	2	2	2	0	12.2	2	22.0622	22.143	21.719	22.4277	22.088	0.291689	0.398932		0.764591	4	NaN	21.5275	21.8506	NaN	21.689	0.228528	2		1.66148	56639	115520	21034	111170	0	33847	74615	0
AT3G26650.1 | Symbols: GAPA, GAPA-1 | glyceraldehyde 3-phosphate dehydrogenase A subunit	AT3G26650.1	AT3G26650.1	16	4	46	0	251.64	68	27.8709	28.3217	27.2658	28.3763	27.9587	0.51446	0.398304		0.520043	4	28.2694	27.2451	27.2643	27.4628	27.5604	0.482796	4		1.1291	13213000	28472000	9331700	20017000	12614000	11481000	7939200	6921800
ATMG01190.1 | Symbols: ATP1 | ATP synthase subunit 1;AT2G07698.1 | Symbols: | ATPase, F1 complex, alpha subunit protein	ATMG01190.1;AT2G07698.1	ATMG01190.1;AT2G07698.1	8	8	18.9	0	116.98	21	26.2972	24.7042	25.5723	24.849	25.3557	0.733594	0.39216		0.26095	4	26.3676	24.5266	24.88	24.0799	24.9635	0.991631	4		0.635857	5192500	1641800	854380	1307800	3859000	1924300	1633100	956090
AT3G25860.1 | Symbols: LTA2, PLE2 | 2-oxoacid dehydrogenases acyltransferase family protein	AT3G25860.1	AT3G25860.1	4	4	13.3	0	26.946	5	24.4905	24.6647	23.2517	23.0322	23.8598	0.836739	0.391163		0.253714	4	24.1471	22.8567	24.391	22.4797	23.4686	0.942263	4		0.620815	1203700	2055000	559250	476380	1026900	1003800	1189000	155640
AT1G72370.2 | Symbols: P40, AP40, RP40, RPSAA | 40s ribosomal protein SA;AT1G72370.1 | Symbols: P40, AP40, RP40, RPSAA | 40s ribosomal protein SA	AT1G72370.2;AT1G72370.1;AT3G04770.2;AT3G04770.1	AT1G72370.2;AT1G72370.1	11	11	46.6	0	178.24	42	28.026	27.8568	27.3078	27.8683	27.7647	0.314225	0.389849		0.81921	4	27.5915	27.7491	27.1754	26.9835	27.3749	0.355885	4		1.64232	28551000	41090000	15359000	20809000	15269000	32770000	10504000	9391200
AT3G10350.1 | Symbols: | P-loop containing nucleoside triphosphate hydrolases superfamily protein;AT3G10350.2 | Symbols: | P-loop containing nucleoside triphosphate hydrolases superfamily protein	AT3G10350.1;AT3G10350.2	AT3G10350.1;AT3G10350.2	2	2	7.1	0	13.43	3	21.6799	22.4205	22.134	24.109	22.5858	1.06024	0.388731		0.239213	4	NaN	22.2994	21.7955	22.4964	22.1971	0.361451	3		0.597045	254950	604670	282140	1398500	0	474310	117600	596910
AT2G19190.1 | Symbols: FRK1 | FLG22-induced receptor-like kinase 1	AT2G19190.1	AT2G19190.1	2	2	2.7	0	11.536	4	23.3752	23.9146	24.4951	22.9228	23.6769	0.679628	0.388039		0.378353	4	23.0077	24.1245	22.814	23.2093	23.2889	0.580015	4		0.868593	490120	711250	600390	384410	224530	763220	219700	311930
AT3G20550.1 | Symbols: DDL | SMAD/FHA domain-containing protein	AT3G20550.1	AT3G20550.1	7	7	23.9	0	62.675	12	20.7461	26.405	24.2366	22.8246	23.5531	2.38121	0.384094		0.102848	4	22.6512	25.1291	22.936	21.9596	23.169	1.36953	4		0.27965	258700	8925000	1565500	920570	361180	4976300	1076300	435000
SWISS-PROT:P07477 Tax_Id=9606 Gene_Symbol=PRSS1 Trypsin-1 precursor	P07477	P07477	1	1	8.1	0	7.531	6	28.16	27.4972	27.8298	28.0945	27.8954	0.301368	0.384027		0.421673	4	27.9413	27.4297	28.1844	26.4899	27.5114	0.750086	4		0.950138	59146000	48396000	28119000	52772000	32223000	44718000	44629000	13586000	Trypsin-1;Alpha-trypsin chain 1;Alpha-trypsin chain 2	PRSS1
AT5G14910.1 | Symbols: | Heavy metal transport/detoxification superfamily protein	AT5G14910.1	AT5G14910.1	2	2	19.7	0	15.361	5	24.4283	24.2243	25.1059	24.0989	24.4644	0.4487	0.374603		0.581835	4	23.662	23.8743	24.582	24.2407	24.0897	0.406	4		1.23812	2980200	6500700	3602200	4935900	2199400	4878300	5041500	3563900
AT3G47460.1 | Symbols: ATSMC2 | Structural maintenance of chromosomes (SMC) family protein	AT3G47460.1	AT3G47460.1	1	1	0.8	0.0031397	6.3547	2	24.4385	NaN	21.6724	19.9607	22.0239	2.25952	0.374372		0.0740333	3	NaN	21.0733	NaN	22.2257	21.6495	0.814919	2		0.215398	458240	0	74954	19242	0	84369	0	72256
SWISS-PROT:Q5D862 Tax_Id=9606 Gene_Symbol=FLG2 Filaggrin-2	Q5D862	Q5D862	45	45	30.1	0	323.31	122	30.8159	28.8792	26.8286	27.1739	28.4244	1.82908	0.373245		0.144317	4	27.6428	28.7583	27.2499	28.5536	28.0511	0.72141	4		0.379662	27573000	20867000	1269100	3598100	2566000	15566000	2866000	9731500	Filaggrin-2	FLG2
ATCG01110.1 | Symbols: NDHH | NAD(P)H dehydrogenase subunit H	ATCG01110.1	ATCG01110.1	4	4	16	0	31.788	9	21.8796	24.4087	22.7791	25.0253	23.5232	1.44865	0.370693		0.158202	4	23.9004	23.4723	23.665	21.5722	23.1525	1.06798	4		0.411932	210210	2245800	353040	2137700	819210	595930	462330	562550
AT1G62430.1 | Symbols: ATCDS1, CDS1 | CDP-diacylglycerol synthase 1	AT1G62430.1	AT1G62430.1	2	2	8.8	0	16.738	4	23.1898	23.514	24.2884	22.6446	23.4092	0.687194	0.365612		0.395131	4	22.6292	22.9544	22.9381	23.6527	23.0436	0.432754	4		0.900407	1107600	1160400	1792000	876490	281670	752630	438480	961710
AT1G60780.1 | Symbols: HAP13 | Clathrin adaptor complexes medium subunit family protein;AT1G10730.1 | Symbols: | Clathrin adaptor complexes medium subunit family protein	AT1G60780.1;AT1G10730.1	AT1G60780.1;AT1G10730.1	2	2	6.1	0	27.067	9	22.0012	22.8139	23.6969	22.5736	22.7714	0.704902	0.362568		0.318746	4	22.1405	22.0157	22.0888	23.3903	22.4088	0.656346	4		0.75287	589320	857180	857310	265900	137270	370820	154980	376410
AT5G25265.1 | Symbols: | unknown protein;FUNCTIONS IN: molecular_function unknown;INVOLVED IN: biological_process unknown;LOCATED IN: plasma membrane, membrane;EXPRESSED IN: cultured cell, leaf;BEST Arabidopsis thaliana protein match is: unknown prot	AT5G25265.1	AT5G25265.1	1	1	4.9	0	10.841	5	20.5769	22.487	21.7902	23.1298	21.996	1.09282	0.362003		0.166217	4	NaN	22.0862	22.4224	20.3933	21.634	1.08751	3		0.434558	136850	762880	208050	801320	0	536070	471210	96633
ATCG01120.1 | Symbols: RPS15 | chloroplast ribosomal protein S15	ATCG01120.1	ATCG01120.1	7	7	58	0	88.09	28	25.5935	26.1408	27.994	26.3824	26.5277	1.03177	0.360546		0.253327	4	25.4651	26.0385	26.6529	26.5119	26.1671	0.536754	4		0.620007	13289000	31850000	43770000	25857000	9189800	30663000	32820000	21480000
AT3G55360.1 | Symbols: CER10, ECR, ATTSC13, TSC13 | 3-oxo-5-alpha-steroid 4-dehydrogenase family protein	AT3G55360.1	AT3G55360.1	5	5	14.2	0	77.451	15	24.5173	25.9051	25.2419	26.3501	25.5036	0.799803	0.360065		0.312453	4	24.5421	24.8367	25.4378	25.7573	25.1435	0.553505	4		0.740378	2251500	8480600	4638700	9378500	949580	4566300	4350000	5211500
AT2G24590.1 | Symbols: RSZ22a, At-RSZ22a | RNA recognition motif and CCHC-type zinc finger domains containing protein	AT2G24590.1;AT1G23860.3;AT1G23860.4;AT1G23860.2;AT1G23860.1	AT2G24590.1	5	3	25	0	21.3	8	22.4215	25.7833	22.6251	22.6917	23.3804	1.60605	0.358187		0.137728	4	22.9063	24.3753	23.1981	21.6091	23.0222	1.13609	4		0.364149	951010	13753000	668100	1283200	1234000	6631800	1752500	164690
AT2G01720.1 | Symbols: | Ribophorin I	AT2G01720.1	AT2G01720.1	3	3	7.8	0	21.658	8	23.3414	23.209	24.5341	23.2248	23.5773	0.640563	0.357183		0.449244	4	23.1367	23.4707	22.8103	23.4629	23.2202	0.31446	4		1.00109	635570	824870	715400	866050	397900	1081600	401930	558230
AT5G12470.1 | Symbols: | Protein of unknown function (DUF3411)	AT5G12470.1	AT5G12470.1	4	4	12.4	0	39.946	7	21.3799	25.2259	22.3396	24.7177	23.4158	1.85062	0.356369		0.117917	4	NaN	22.573	23.1788	23.4265	23.0594	0.439071	3		0.319556	95718	3660700	951620	2075300	0	853900	1049400	497370
AT4G14230.1 | Symbols: | CBS domain-containing protein with a domain of unknown function (DUF21)	AT4G14230.1	AT4G14230.1	2	2	6.7	0	11.959	1	21.1097	22.0032	NaN	23.0379	22.0503	0.964932	0.353556		0.210815	3	22.2852	22.0448	21.9256	20.5313	21.6967	0.791233	4		0.535215	146830	838540	46451	568560	256280	363380	182190	25979
AT5G35970.1 | Symbols: | P-loop containing nucleoside triphosphate hydrolases superfamily protein	AT5G35970.1	AT5G35970.1	12	12	18	0	99.749	14	23.7584	25.4433	26.6656	24.9918	25.2148	1.20111	0.349874		0.179891	4	NaN	25.4436	24.6143	24.5368	24.8649	0.502639	3		0.465928	87811	1774000	2224600	1426300	0	1421100	925990	770720
AT5G02500.1 | Symbols: HSC70-1, HSP70-1, AT-HSC70-1, HSC70 | heat shock cognate protein 70-1;AT5G02500.2 | Symbols: HSC70-1, HSP70-1, AT-HSC70-1, HSC70 | heat shock cognate protein 70-1	AT5G02500.1;AT5G02500.2	AT5G02500.1;AT5G02500.2	26	4	40.9	0	323.31	165	30.6699	30.0282	30.0447	29.7712	30.1285	0.382063	0.344305		0.684181	4	29.9084	29.3774	30.087	29.7638	29.7842	0.301656	4		1.41458	77520000	63140000	28899000	34246000	27255000	38529000	34509000	30215000
AT1G19450.1 | Symbols: | Major facilitator superfamily protein	AT1G19450.1	AT1G19450.1	2	1	5.1	0	12.444	1	NaN	22.4172	21.0969	24.1281	22.5474	1.5198	0.343893		0.107046	3	NaN	22.1277	22.2793	NaN	22.2035	0.107166	2		0.303204	0	1503100	152410	1757300	0	590300	430800	339700
AT4G12590.1 | Symbols: | Protein of unknown function DUF106, transmembrane	AT4G12590.1	AT4G12590.1	1	1	8.1	0.00080192	6.4923	1	NaN	22.1745	NaN	22.3657	22.2701	0.135215	0.340889		0.576407	2	NaN	22.2157	21.9894	21.5827	21.9292	0.320762	3		1.36642	0	805590	0	512970	0	791260	341990	191740
ATMG00070.1 | Symbols: NAD9 | NADH dehydrogenase subunit 9	ATMG00070.1	ATMG00070.1	3	3	17.9	0	19.612	6	24.8431	23.1965	22.1103	22.8517	23.2504	1.15448	0.337637		0.185808	4	24.1301	22.7631	22.3414	22.4164	22.9128	0.832117	4		0.474505	3632900	1744500	613190	1168100	1283300	871160	677780	531820
AT5G13510.1 | Symbols: | Ribosomal protein L10 family protein	AT5G13510.1	AT5G13510.1	6	6	35.5	0	105.2	25	25.8742	26.2726	27.2729	25.8299	26.3124	0.670579	0.337225		0.270798	4	24.8094	26.3325	26.3209	26.4379	25.9752	0.778963	4		0.65618	5137200	14980000	11782000	7582800	1088400	13087000	9882400	9766300
AT1G73650.1 | Symbols: | Protein of unknown function (DUF1295);AT1G73650.4 | Symbols: | Protein of unknown function (DUF1295);AT1G73650.2 | Symbols: | Protein of unknown function (DUF1295);AT1G73650.3 | Symbols: | Protein of unknown function (DUF1295)	AT1G73650.1;AT1G73650.4;AT1G73650.2;AT1G73650.3	AT1G73650.1;AT1G73650.4;AT1G73650.2;AT1G73650.3	3	3	15.9	0	19.646	8	21.0626	24.3554	21.9489	25.1707	23.1344	1.94381	0.337145		0.107828	4	22.9972	23.6504	23.5636	20.9779	22.7973	1.24701	4		0.291974	408930	5537100	1336100	5471500	1191200	3566200	1378800	490910
AT2G33800.1 | Symbols: | Ribosomal protein S5 family protein	AT2G33800.1	AT2G33800.1	11	11	36.3	0	176.09	42	26.1279	27.7334	29.5125	27.8596	27.8084	1.38277	0.33469		0.151223	4	26.0667	27.6949	28.3049	27.8282	27.4737	0.973854	4		0.395783	6823300	30270000	40271000	26236000	5093500	23839000	26538000	17895000
AT5G04990.1 | Symbols: SUN1, ATSUN1 | SAD1/UNC-84 domain protein 1	AT5G04990.1	AT5G04990.1	7	7	24.4	0	66.657	14	23.9118	25.1005	25.7151	24.4686	24.799	0.780278	0.331963		0.235317	4	23.6447	25.2626	23.8614	25.0994	24.467	0.831839	4		0.582127	812930	3635900	869210	2257500	411870	4137400	1265900	1700500
AT3G09200.1 | Symbols: | Ribosomal protein L10 family protein;AT3G09200.2 | Symbols: | Ribosomal protein L10 family protein;AT3G11250.1 | Symbols: | Ribosomal protein L10 family protein;AT2G40010.1 | Symbols: | Ribosomal protein L10 family protein	AT3G09200.1;AT3G09200.2;AT3G11250.1;AT2G40010.1	AT3G09200.1;AT3G09200.2;AT3G11250.1;AT2G40010.1	8	8	44.7	0	274.14	39	27.4522	27.2674	28.5502	26.9693	27.5598	0.689612	0.33123		0.361232	4	27.4057	27.2333	27.5904	26.6849	27.2285	0.390707	4		0.835804	37774000	36117000	45501000	17028000	15994000	31526000	30182000	11090000
AT3G07770.1 | Symbols: Hsp89.1, AtHsp90.6, AtHsp90-6 | HEAT SHOCK PROTEIN 89.1	AT3G07770.1	AT3G07770.1	7	3	9	0	24.046	8	24.733	24.6126	24.0564	24.6476	24.5124	0.308184	0.329926		0.62738	4	24.507	23.646	24.1266	24.4503	24.1825	0.394941	4		1.31719	984030	1181200	228150	1334800	669900	656550	727310	688460
AT3G63490.1 | Symbols: | Ribosomal protein L1p/L10e family;AT3G63490.2 | Symbols: | Ribosomal protein L1p/L10e family	AT3G63490.1;AT3G63490.2	AT3G63490.1;AT3G63490.2	16	16	45.4	0	323.31	68	26.3007	28.4328	29.6738	28.4715	28.2197	1.40307	0.328728		0.141902	4	26.3417	28.1367	28.7085	28.377	27.891	1.05912	4		0.373991	8821200	44513000	34378000	40943000	4033800	36154000	35465000	26566000
AT4G34555.1 | Symbols: | Ribosomal protein S25 family protein;AT2G16360.1 | Symbols: | Ribosomal protein S25 family protein	AT4G34555.1;AT2G16360.1	AT4G34555.1;AT2G16360.1	4	0	36.1	0	10.389	8	24.114	23.6639	24.8949	23.719	24.098	0.567827	0.324924		0.265044	4	22.6373	24.0212	23.8052	24.6285	23.773	0.83354	4		0.644326	8859600	7140600	5466300	3666100	1090700	6718700	2666600	5113200
AT2G14120.2 | Symbols: DRP3B | dynamin related protein;AT2G14120.1 | Symbols: DRP3B | dynamin related protein;AT4G33650.1 | Symbols: ADL2, DRP3A | dynamin-related protein 3A;AT4G33650.2 | Symbols: DRP3A | dynamin-related protein 3A;AT2G14120.3 | Symbols: D	AT2G14120.2;AT2G14120.1;AT4G33650.1;AT4G33650.2;AT2G14120.3	AT2G14120.2;AT2G14120.1;AT4G33650.1;AT4G33650.2;AT2G14120.3	3	3	4.7	0	16.838	2	22.2692	23.9489	23.0588	24.0976	23.3436	0.85055	0.320204		0.305934	4	23.056	23.0563	22.716	23.2653	23.0234	0.227417	4		0.727379	192570	378250	281830	477640	63781	126250	190540	317740
AT2G25110.1 | Symbols: SDF2, ATSDL, AtSDF2 | stromal cell-derived factor 2-like protein precursor	AT2G25110.1	AT2G25110.1	1	1	5.5	0.0067064	6.1786	2	22.6362	22.6284	23.386	22.4358	22.7716	0.419961	0.317942		0.666297	4	22.363	22.6553	22.2414	22.5549	22.4537	0.186323	4		1.38405	1622400	2318000	2114400	1198100	774210	2075700	972750	1089800
AT4G23230.1 | Symbols: CRK15 | cysteine-rich RLK (RECEPTOR-like protein kinase) 15;AT4G23260.2 | Symbols: CRK18 | cysteine-rich RLK (RECEPTOR-like protein kinase) 18;AT4G11480.1 | Symbols: CRK32 | cysteine-rich RLK (RECEPTOR-like protein kinase) 32;AT4G232	AT4G23230.1;AT4G23260.2;AT4G11480.1;AT4G23260.1;AT4G23150.1;AT4G23300.1;AT4G11470.1;AT4G23190.1;AT4G23180.1;AT4G11530.1;AT4G11460.1;AT4G23220.1;AT4G23250.1	AT4G23230.1;AT4G23260.2;AT4G11480.1;AT4G23260.1;AT4G23150.1;AT4G23300.1;AT4G11470.1;AT4G23190.1;AT4G23180.1;AT4G11530.1;AT4G11460.1;AT4G23220.1;AT4G23250.1	1	1	2.6	0.0023753	6.4034	1	21.5979	NaN	NaN	22.1106	21.8542	0.362502	0.317532		0.551693	2	NaN	21.3214	21.5745	21.7143	21.5367	0.199131	3		1.31247	166080	0	0	286620	0	132350	111180	132980
AT5G55190.1 | Symbols: RAN3, ATRAN3 | RAN GTPase 3;AT5G20020.1 | Symbols: RAN2 | RAS-related GTP-binding nuclear protein 2;AT5G20010.1 | Symbols: RAN-1, RAN1, ATRAN1 | RAS-related nuclear protein-1	AT5G55190.1;AT5G20020.1;AT5G20010.1	AT5G55190.1;AT5G20020.1;AT5G20010.1	2	2	9	0	11.555	2	24.085	NaN	23.0669	22.5168	23.2229	0.79567	0.312847		0.187899	3	NaN	NaN	22.6656	23.1545	22.9101	0.345697	2		0.504257	1028200	0	2204500	490400	0	0	809430	452270
SWISS-PROT:P04264 Tax_Id=9606 Gene_Symbol=KRT1 Keratin, type II cytoskeletal 1	P04264;H-INV:HIT000016045	P04264	74	55	73.1	0	323.31	1212	36.8565	35.3777	34.6397	34.7608	35.4087	1.01789	0.311272		0.22387	4	34.6837	35.2681	34.7718	35.666	35.0974	0.458113	4		0.557719	4940400000	3718300000	707480000	1655200000	1150900000	3172800000	1294700000	2124200000	Keratin, type II cytoskeletal 1	KRT1
AT1G11890.1 | Symbols: SEC22, ATSEC22 | Synaptobrevin family protein	AT1G11890.1	AT1G11890.1	1	1	9.6	0	8.6397	2	NaN	22.2213	20.9451	22.9314	22.0326	1.0065	0.311094		0.245759	3	21.3977	22.005	21.6731	21.8102	21.7215	0.255235	4		0.611076	0	760230	135740	836740	230490	857430	359170	408090
ATCG00810.1 | Symbols: RPL22 | ribosomal protein L22	ATCG00810.1	ATCG00810.1	6	6	46.9	0	86.421	29	26.4959	27.0004	27.2128	26.2365	26.7364	0.448848	0.309614		0.244446	4	25.0402	26.9688	26.8097	26.8883	26.4268	0.926646	4		0.601407	5546400	26816000	14825000	13272000	4566100	43984000	14494000	21359000
AT3G61820.1 | Symbols: | Eukaryotic aspartyl protease family protein	AT3G61820.1	AT3G61820.1	10	10	29.6	0	88.143	23	26.1853	26.6356	26.8371	27.3308	26.7472	0.475016	0.304844		0.424671	4	25.9514	26.3722	26.988	26.4578	26.4424	0.425828	4		0.955711	3162000	9981000	13063000	10077000	160620	7898100	5990800	3993300
AT5G19990.1 | Symbols: RPT6A, ATSUG1 | regulatory particle triple-A ATPase 6A;AT5G20000.1 | Symbols: | AAA-type ATPase family protein	AT5G19990.1;AT5G20000.1	AT5G19990.1;AT5G20000.1	5	4	15.8	0	32.673	9	24.982	23.8823	24.6259	24.0038	24.3735	0.520228	0.298195		0.239119	4	25.2404	23.1486	23.8976	24.0147	24.0753	0.866333	4		0.590177	1402500	1821000	734140	1455500	1491700	797020	1020200	1036000
AT4G14960.2 | Symbols: TUA6 | Tubulin/FtsZ family protein;AT4G14960.1 | Symbols: TUA6 | Tubulin/FtsZ family protein	AT4G14960.2;AT4G14960.1	AT4G14960.2;AT4G14960.1	15	1	47.3	0	287.08	88	28.5022	29.0185	28.0577	29.4433	28.7554	0.603698	0.297777		0.359326	4	28.1161	28.4523	28.2661	28.9961	28.4577	0.384404	4		0.832133	30338000	52258000	14929000	48331000	14792000	32404000	18657000	28712000
SWISS-PROT:P13645 Tax_Id=9606 Gene_Symbol=KRT10 Keratin, type I cytoskeletal 10	P13645;Q7Z3Y7;Q148H6;P05784;Q7Z3Z0;Q7Z3Y8;Q2M2I5;A2AB72;REFSEQ:XP_986630;A2A5Y0;Q92764;Q14532;Q497I4;O76015;O76013;Q7Z3Y9;O76014	P13645	58	43	67.5	0	323.31	1191	36.8524	35.7607	34.5605	34.1834	35.3392	1.21236	0.289742		0.164102	4	34.656	35.5344	34.387	35.6208	35.0495	0.620545	4		0.425476	7087900000	4972100000	1039800000	1375500000	1301000000	4126600000	1230400000	2574200000	Keratin, type I cytoskeletal 10	KRT10
AT2G20530.2 | Symbols: ATPHB6, PHB6 | prohibitin 6;AT2G20530.1 | Symbols: ATPHB6, PHB6 | prohibitin 6	AT2G20530.2;AT2G20530.1	AT2G20530.2;AT2G20530.1	3	2	17.1	0	11.412	3	22.5918	22.7633	20.1645	21.8895	21.8523	1.187	0.282389		0.181724	4	21.2926	21.7202	21.8383	21.4283	21.5699	0.252703	4		0.465374	929510	1451700	44530	407320	152640	382310	315040	202680
SWISS-PROT:P13646-1 Tax_Id=9606 Gene_Symbol=KRT13 Isoform 1 of Keratin, type I cytoskeletal 13	P13646-1	P13646-1	22	3	49.6	0	173.94	32	26.1096	21.7023	22.6477	27.3602	24.4549	2.70935	0.281376		0.0448767	4	25.1013	28.4273	20.3604	22.8053	24.1736	3.43354	4		0.128665	4834100	268800	255850	9343700	3105700	19963000	57863	417740
AT3G62360.1 | Symbols: | Carbohydrate-binding-like fold	AT3G62360.1	AT3G62360.1	2	2	2.5	0	11.25	1	21.6649	21.6484	22.0484	21.6457	21.7519	0.197871	0.278511		0.946623	4	21.5226	21.1539	21.5302	21.6867	21.4734	0.225969	4		1.85453	76708	174770	78023	67944	39924	144130	47218	57792
AT3G51120.1 | Symbols: | DNA binding;zinc ion binding;nucleic acid binding;nucleic acid binding	AT3G51120.1	AT3G51120.1	3	2	2.7	0	11.65	3	NaN	NaN	21.8867	NaN	21.8867	NaN	0.276161		0	1	NaN	21.0043	21.3847	22.4425	21.6105	0.745186	3		0	0	0	44272	0	0	50399	32580	132520
AT3G63410.1 | Symbols: APG1, VTE3, IEP37, E37 | S-adenosyl-L-methionine-dependent methyltransferases superfamily protein	AT3G63410.1	AT3G63410.1	5	5	22.2	0	60.277	16	24.7471	25.4463	24.8607	25.6459	25.175	0.43863	0.274113		0.354858	4	25.1076	25.4386	24.7963	24.261	24.9009	0.500779	4		0.823509	3654600	5295700	2297200	4567800	970790	3168800	1813200	1662300
AT3G59780.1 | Symbols: | Rhodanese/Cell cycle control phosphatase superfamily protein	AT3G59780.1	AT3G59780.1	2	2	4.5	0	12.442	2	20.0852	21.9595	21.104	NaN	21.0496	0.938329	0.27203		0	3	20.7776	NaN	NaN	NaN	20.7776	NaN	1		0	120130	108060	74122	0	37760	0	0	0
AT5G62670.1 | Symbols: AHA11, HA11 | H(+)-ATPase 11	AT5G62670.1;AT3G47950.1	AT5G62670.1	17	6	20.6	0	69.044	11	24.5896	24.7952	24.7181	23.848	24.4877	0.434854	0.267401		0.237398	4	23.6271	25.3735	24.1503	23.7302	24.2203	0.80142	4		0.586536	1259600	1781300	434600	219400	499500	1541000	215140	285890
AT1G03860.2 | Symbols: ATPHB2, PHB2 | prohibitin 2;AT1G03860.3 | Symbols: ATPHB2, PHB2 | prohibitin 2;AT1G03860.1 | Symbols: ATPHB2, PHB2 | prohibitin 2	AT1G03860.2;AT1G03860.3;AT1G03860.1;AT4G28510.1	AT1G03860.2;AT1G03860.3;AT1G03860.1	3	2	16.3	0	18.317	10	24.266	23.8179	25.4572	24.2086	24.4374	0.708382	0.25972		0.240842	4	24.4815	23.4788	24.6315	24.119	24.1777	0.513212	4		0.593815	3225300	3835100	3826200	2682700	773700	2317900	2216800	1576500
AT3G42050.1 | Symbols: | vacuolar ATP synthase subunit H family protein	AT3G42050.1	AT3G42050.1	10	10	30.8	0	204.78	31	27.2916	26.2272	25.4092	26.4833	26.3528	0.775571	0.258768		0.222036	4	26.7993	25.543	25.9809	26.0529	26.094	0.521415	4		0.553783	12448000	8177500	2295000	5698200	4525200	4485700	2433300	3090000
SWISS-PROT:Q8N1N4-2 Tax_Id=9606 Gene_Symbol=KRT78 Isoform 2 of Keratin, type II cytoskeletal 78;TREMBL:Q7RTT2 Tax_Id=9606 Gene_Symbol=KRT78 Keratin-78	Q8N1N4-2;Q7RTT2	Q8N1N4-2;Q7RTT2	24	20	48.2	0	230.5	68	29.1869	28.2678	26.2383	26.9197	27.6532	1.32543	0.257135		0.137458	4	27.2278	27.5502	26.8191	27.987	27.396	0.494701	4		0.363509	30008000	29039000	1692700	7115300	4462200	14715000	5611400	10020000	Keratin, type II cytoskeletal 78	KRT78
AT1G45000.1 | Symbols: | AAA-type ATPase family protein;AT1G45000.2 | Symbols: | AAA-type ATPase family protein;AT5G43010.1 | Symbols: RPT4A | regulatory particle triple-A ATPase 4A	AT1G45000.1;AT1G45000.2;AT5G43010.1	AT1G45000.1;AT1G45000.2;AT5G43010.1	8	7	28.3	0	101.62	24	26.2742	25.0592	26.753	25.6323	25.9297	0.739987	0.256704		0.196575	4	26.5082	24.8223	25.9252	25.4364	25.673	0.71667	4		0.498384	7176400	2708000	3838600	3711200	5277800	1825200	2740600	1604300
AT1G01910.5 | Symbols: | P-loop containing nucleoside triphosphate hydrolases superfamily protein;AT1G01910.4 | Symbols: | P-loop containing nucleoside triphosphate hydrolases superfamily protein;AT1G01910.2 | Symbols: | P-loop containing nucleoside tri	AT1G01910.5;AT1G01910.4;AT1G01910.2;AT1G01910.1;AT1G01910.3	AT1G01910.5;AT1G01910.4;AT1G01910.2;AT1G01910.1;AT1G01910.3	4	4	18.5	0	22.47	7	21.943	24.4633	24.8163	23.9862	23.8022	1.28531	0.252558		0.123401	4	22.8952	23.9422	22.8267	24.5346	23.5497	0.831683	4		0.329941	2038100	4611200	582730	1546000	1003100	1795500	886010	1608900
AT3G07480.1 | Symbols: | 2Fe-2S ferredoxin-like superfamily protein	AT3G07480.1	AT3G07480.1	2	2	23.3	0	11.959	2	22.2897	22.441	23.0201	NaN	22.5836	0.3855	0.24824		0.448296	3	22.4159	22.1656	22.4245	NaN	22.3353	0.147055	3		1.04209	1745700	2171800	430130	0	996700	276110	233840	0
AT1G46408.1 | Symbols: AGL97 | AGAMOUS-like 97	AT1G46408.1	AT1G46408.1	1	1	4.1	0.0038314	6.2664	2	23.478	24.3568	24.5332	22.3171	23.6713	1.01391	0.247211		0.111216	4	24.252	23.9025	NaN	22.1178	23.4241	1.14473	3		0.303021	5774000	6943200	8798200	620180	11289000	12717000	0	378070
AT1G24706.1 | Symbols: THO2, AtTHO2 | THO2;AT1G24706.2 | Symbols: THO2 | THO2	AT1G24706.1;AT1G24706.2	AT1G24706.1;AT1G24706.2	2	2	2.1	0	11.387	2	NaN	23.2758	20.4523	21.9718	21.9	1.41312	0.242407		0.076807	3	21.7746	23.5556	21.4269	19.8733	21.6576	1.51139	4		0.215488	0	147670	26886	78866	41819	249790	75109	14708
AT2G34470.1 | Symbols: UREG, PSKF109 | urease accessory protein G;AT2G34470.2 | Symbols: UREG, PSKF109 | urease accessory protein G	AT2G34470.1;AT2G34470.2	AT2G34470.1;AT2G34470.2	2	2	13.1	0	23.855	3	21.8586	22.5655	23.7171	23.2236	22.8412	0.807263	0.239653		0.212468	4	22.5303	22.0784	22.8139	22.9836	22.6015	0.395709	4		0.533134	486560	1101900	896060	1284000	88156	910130	152840	190530
AT1G14850.1 | Symbols: NUP155 | nucleoporin 155	AT1G14850.1	AT1G14850.1	7	7	6.8	0	48.648	12	23.6306	24.2621	24.9878	23.7519	24.1581	0.617115	0.236416		0.27406	4	23.8086	24.1338	23.4714	24.2728	23.9217	0.357725	4		0.662875	98220	420360	685890	254110	46466	521570	172790	367000
AT2G47450.1 | Symbols: CAO, CPSRP43 | chloroplast signal recognition particle component (CAO)	AT2G47450.1	AT2G47450.1	3	3	11	0	19.208	7	21.3063	23.4504	22.9154	23.9869	22.9147	1.15807	0.229473		0.141143	4	22.7442	22.4561	23.2538	22.287	22.6853	0.423415	4		0.372206	198960	441120	599710	1363400	251830	467790	693210	374150
AT1G61730.1 | Symbols: | DNA-binding storekeeper protein-related transcriptional regulator	AT1G61730.1	AT1G61730.1	6	6	17.3	0	45.328	16	24.8223	25.8261	25.0414	22.9882	24.6695	1.20086	0.227661		0.109421	4	25.7742	24.4904	23.599	23.9037	24.4418	0.962188	4		0.295897	1987300	9164400	1258900	605540	4852100	3795600	1030800	1296700
AT1G29250.1 | Symbols: | Alba DNA/RNA-binding protein;AT2G34160.1 | Symbols: | Alba DNA/RNA-binding protein;AT3G04620.1 | Symbols: | Alba DNA/RNA-binding protein	AT1G29250.1;AT2G34160.1;AT3G04620.1	AT1G29250.1;AT2G34160.1;AT3G04620.1	2	2	26.9	0	13.365	4	22.9252	24.4014	22.3437	23.8551	23.3813	0.921915	0.223991		0.107112	4	23.514	24.6134	22.8462	21.6557	23.1573	1.23814	4		0.290207	2628400	3980100	680810	2861600	621330	5292700	1319700	390540
AT3G23900.2 | Symbols: | RNA recognition motif (RRM)-containing protein;AT3G23900.3 | Symbols: | RNA recognition motif (RRM)-containing protein;AT3G23900.1 | Symbols: | RNA recognition motif (RRM)-containing protein	AT3G23900.2;AT3G23900.3;AT3G23900.1	AT3G23900.2;AT3G23900.3;AT3G23900.1	1	1	1.8	0	28.13	2	NaN	22.975	NaN	NaN	22.975	NaN	0.220249		0	1	22.6691	23.3983	22.1967	NaN	22.7547	0.605378	3		0	0	683420	0	0	233180	808350	207880	0
AT4G01150.1 | Symbols: | unknown protein;FUNCTIONS IN: molecular_function unknown;INVOLVED IN: biological_process unknown;LOCATED IN: thylakoid, chloroplast thylakoid membrane, chloroplast, plastoglobule, chloroplast envelope;EXPRESSED IN: 23 plant st	AT4G01150.1	AT4G01150.1	1	1	6.1	0.0030912	6.3022	5	22.841	22.026	23.4178	21.9265	22.5528	0.707335	0.220024		0.175347	4	23.2111	21.6659	21.9861	22.4681	22.3328	0.671994	4		0.451029	1443600	990810	1155700	625600	1062300	720120	525940	731860
AT3G03780.3 | Symbols: ATMS2, MS2 | methionine synthase 2;AT3G03780.2 | Symbols: ATMS2, MS2 | methionine synthase 2;AT3G03780.1 | Symbols: ATMS2, MS2 | methionine synthase 2	AT3G03780.3;AT3G03780.2;AT3G03780.1	AT3G03780.3;AT3G03780.2;AT3G03780.1	30	9	45.8	0	150.93	19	26.7729	24.0146	25.1036	25.2976	25.2972	1.13435	0.217268		0.126216	4	25.9332	24.4933	25.0654	24.8277	25.0799	0.615368	4		0.336714	5745500	820350	574680	1697200	1913200	662470	889940	508410
AT5G62200.1 | Symbols: | Embryo-specific protein 3, (ATS3)	AT5G62200.1	AT5G62200.1	1	1	10	0	22.639	5	NaN	22.2221	21.1198	22.6109	21.9843	0.773462	0.213276		0.0829475	3	NaN	22.6815	NaN	20.8605	21.771	1.28761	2		0.239515	0	1159200	238710	1021100	0	1478800	0	243920
AT5G19690.1 | Symbols: STT3A | staurosporin and temperature sensitive 3-like A	AT5G19690.1	AT5G19690.1	3	3	6.3	0	23.517	7	24.1212	23.4296	22.6847	23.8106	23.5115	0.619528	0.210957		0.239401	4	23.0725	23.0369	23.2853	23.8074	23.3005	0.355286	4		0.590772	1009200	962640	408560	1315300	238310	845060	501400	602530
AT3G53700.1 | Symbols: MEE40 | Pentatricopeptide repeat (PPR) superfamily protein	AT3G53700.1	AT3G53700.1	1	1	2.3	0	7.2511	1	NaN	21.8535	21.2486	23.0663	22.0561	0.92564	0.206491		0	3	NaN	NaN	21.8497	NaN	21.8496	NaN	1		0	0	266080	50852	296220	0	0	145220	0
AT3G55460.1 | Symbols: SCL30, At-SCL30 | SC35-like splicing factor 30	AT3G55460.1	AT3G55460.1	4	4	18.7	0	26.241	10	22.888	25.989	24.6722	23.3276	24.2192	1.4029	0.200937		0.0964393	4	24.0719	24.8253	23.7309	23.4449	24.0182	0.595964	4		0.263654	238650	10562000	1089800	1292100	945120	5345300	1498800	1242900
AT3G19760.1 | Symbols: EIF4A-III | eukaryotic initiation factor 4A-III	AT3G19760.1;AT1G51380.1	AT3G19760.1	9	7	22.1	0	82.347	14	25.6012	25.6089	25.9479	24.6821	25.46	0.543228	0.198378		0.229067	4	25.1751	25.8539	25.2185	24.799	25.2616	0.43749	4		0.568833	2818000	5988500	1481200	2038800	961280	5733000	1320700	1487800
AT4G29040.1 | Symbols: RPT2a | regulatory particle AAA-ATPase 2A;AT2G20140.1 | Symbols: | AAA-type ATPase family protein	AT4G29040.1;AT2G20140.1	AT4G29040.1;AT2G20140.1	7	7	22.6	0	60.106	15	24.6842	24.9084	25.7896	25.5348	25.2293	0.518779	0.194532		0.122029	4	26.4582	23.8584	24.8461	24.9762	25.0347	1.07224	4		0.32663	5657300	2528800	1064600	1406000	3969900	705820	1510100	1068600
AT4G30530.1 | Symbols: | Class I glutamine amidotransferase-like superfamily protein	AT4G30530.1	AT4G30530.1	8	8	48.4	0	120.12	24	23.4486	26.8347	24.8908	27.0694	25.5609	1.71358	0.194231		0.0813243	4	25.2966	25.1531	25.4093	25.6075	25.3666	0.191805	4		0.22529	2501800	12361000	3899000	21340000	1913300	2815200	3664400	4444500
AT2G30490.1 | Symbols: ATC4H, C4H, CYP73A5, REF3 | cinnamate-4-hydroxylase	AT2G30490.1	AT2G30490.1	11	11	31.5	0	127.86	36	25.8961	25.4606	25.7214	25.8352	25.7283	0.192581	0.193932		0.561357	4	25.6858	25.5308	25.1714	25.7495	25.5344	0.258836	4		1.20223	3899800	4364600	1821300	3747000	1441600	3378600	1560100	2338100
SWISS-PROT:P35908 Tax_Id=9606 Gene_Symbol=KRT2 Keratin, type II cytoskeletal 2 epidermal	P35908	P35908	81	56	97.7	0	323.31	828	35.5767	35.6276	33.116	33.7073	34.5069	1.28771	0.183517		0.0903862	4	33.8096	34.7264	33.6228	35.1347	34.3234	0.724679	4		0.248401	1855900000	2823400000	259970000	569540000	442640000	1583700000	367850000	1229500000	Keratin, type II cytoskeletal 2 epidermal	KRT2
AT2G04030.2 | Symbols: CR88, Hsp88.1, AtHsp90.5 | Chaperone protein htpG family protein;AT2G04030.1 | Symbols: CR88, EMB1956, HSP90.5, Hsp88.1, AtHsp90.5 | Chaperone protein htpG family protein	AT2G04030.2;AT2G04030.1	AT2G04030.2;AT2G04030.1	16	13	29.2	0	110.38	32	25.5886	25.992	26.0287	27.108	26.1793	0.650424	0.180431		0.188927	4	25.6811	25.8011	25.9891	26.5243	25.9989	0.372484	4		0.48145	2146100	3626000	1332700	4368500	863930	2230600	1747300	2171300
AT1G28060.1 | Symbols: | Pre-mRNA-splicing factor 3	AT1G28060.1	AT1G28060.1	2	2	3.8	0	11.08	2	22.3663	23.3148	23.2449	22.3407	22.8167	0.535706	0.176788		0.194673	4	22.4256	23.3503	22.4153	22.3683	22.6399	0.474261	4		0.494185	174020	876210	351620	152760	119780	1059800	138170	127570
AT2G19480.3 | Symbols: NAP1;2 | nucleosome assembly protein 1;2;AT2G19480.2 | Symbols: NFA02, NFA2, NAP1;2 | nucleosome assembly protein 1;2;AT2G19480.1 | Symbols: NFA02, NFA2, NAP1;2 | nucleosome assembly protein 1;2	AT2G19480.3;AT2G19480.2;AT2G19480.1	AT2G19480.3;AT2G19480.2;AT2G19480.1	6	5	23.4	0	38.606	8	23.7476	24.2413	25.4054	23.3214	24.1789	0.899938	0.172134		0.112124	4	23.2703	24.9295	23.7653	24.0621	24.0068	0.696472	4		0.302533	1098900	3687500	2379300	1188200	792090	5865900	1718700	1741900
AT3G59540.1 | Symbols: | Ribosomal L38e protein family;AT2G43460.1 | Symbols: | Ribosomal L38e protein family	AT3G59540.1;AT2G43460.1	AT3G59540.1;AT2G43460.1	4	4	46.4	0	43.063	12	25.9917	26.0901	26.2009	24.8754	25.7895	0.615363	0.17186		0.175338	4	26.1515	25.8236	25.1959	25.2996	25.6177	0.449612	4		0.451009	29646000	52217000	19248000	13684000	34220000	37926000	14140000	16764000
AT5G44020.1 | Symbols: | HAD superfamily, subfamily IIIB acid phosphatase	AT5G44020.1	AT5G44020.1	6	6	27.6	0	44.963	8	24.6499	23.7613	24.848	22.5845	23.9609	1.03215	0.171293		0.0928328	4	23.8505	24.8677	23.6795	22.7608	23.7896	0.863439	4		0.254583	3042200	2647000	1218700	787980	666480	3196800	633310	146150
ATCG00770.1 | Symbols: RPS8 | ribosomal protein S8	ATCG00770.1	ATCG00770.1	11	11	61.2	0	119.93	45	25.7438	28.4932	28.4617	28.6103	27.8273	1.39043	0.170258		0.0664342	4	25.9198	27.9608	28.5429	28.2046	27.657	1.18249	4		0.186558	12249000	106790000	72825000	91175000	9296600	70074000	59511000	35796000
AT5G38660.1 | Symbols: APE1 | acclimation of photosynthesis to environment;AT5G38660.2 | Symbols: APE1 | acclimation of photosynthesis to environment	AT5G38660.1;AT5G38660.2	AT5G38660.1;AT5G38660.2	1	1	4.2	0	7.4526	2	23.8414	20.1065	20.5962	NaN	21.5147	2.02982	0.165501		0	3	21.3492	NaN	NaN	NaN	21.3492	NaN	1		0	1206500	127180	110860	0	333960	0	0	0
AT5G03740.1 | Symbols: HD2C, HDT3 | histone deacetylase 2C	AT5G03740.1	AT5G03740.1	1	1	4.4	0.0030984	6.3064	1	NaN	22.5773	22.498	21.3071	22.1275	0.71157	0.164227		0.180458	3	21.7772	22.0134	22.0296	22.0328	21.9632	0.124284	4		0.467218	0	666500	460020	134310	179640	493080	298260	295190
AT1G61790.1 | Symbols: | Oligosaccharyltransferase complex/magnesium transporter family protein	AT1G61790.1	AT1G61790.1	4	4	17.9	0	28.874	7	23.5832	24.0951	22.4714	24.6823	23.708	0.938786	0.163757		0.124729	4	23.2656	23.9098	23.3585	23.6432	23.5443	0.291864	4		0.333139	1323400	2271600	543540	1729700	312050	2491700	1041400	1049600
AT2G27720.1 | Symbols: | 60S acidic ribosomal protein family;AT2G27720.3 | Symbols: | 60S acidic ribosomal protein family;AT2G27720.2 | Symbols: | 60S acidic ribosomal protein family	AT2G27720.1;AT2G27720.3;AT2G27720.2	AT2G27720.1;AT2G27720.3;AT2G27720.2	3	1	21.7	0	16.085	5	24.2868	23.747	24.2362	23.7825	24.0131	0.287908	0.163506		0.30789	4	23.8754	23.8239	NaN	NaN	23.8496	0.0364405	2		0.755191	6456800	6004900	3726200	4140400	3077800	5875400	0	0
AT3G13930.1 | Symbols: | Dihydrolipoamide acetyltransferase, long form protein	AT3G13930.1;AT1G54220.2;AT1G54220.1	AT3G13930.1	5	5	12.1	0	33.042	15	25.6758	23.4399	25.7551	25.2963	25.0418	1.08654	0.162704		0.0856629	4	25.3358	24.7645	25.673	23.7429	24.8791	0.845156	4		0.236396	3662800	2346900	2489800	575110	1439500	1142100	537930	544110
AT5G03345.2 | Symbols: | FUNCTIONS IN: molecular_function unknown;INVOLVED IN: biological_process unknown;LOCATED IN: endomembrane system;EXPRESSED IN: 24 plant structures;EXPRESSED DURING: 15 growth stages;CONTAINS InterPro DOMAIN/s: Magnesium trans	AT5G03345.2;AT5G03345.1	AT5G03345.2;AT5G03345.1	1	1	15.4	0	7.1228	3	NaN	22.4427	NaN	22.4368	22.4398	0.00417827	0.160791		1.39945	2	NaN	22.2328	22.255	22.3492	22.279	0.0617998	3		3.48672	0	2021000	0	1354100	0	1621000	969140	1041800
AT3G63130.2 | Symbols: RANGAP1 | RAN GTPase activating protein 1;AT3G63130.1 | Symbols: RANGAP1, ATRANGAP1 | RAN GTPase activating protein 1	AT3G63130.2;AT3G63130.1	AT3G63130.2;AT3G63130.1	3	3	7.5	0	17.464	4	22.7412	23.0936	24.5069	22.9606	23.3256	0.800871	0.160564		0.119917	4	22.8134	24.0583	22.8833	22.9051	23.165	0.59681	4		0.321519	337150	1224700	413770	522810	338720	1749400	398030	283030
AT2G06850.1 | Symbols: EXGT-A1, EXT, XTH4 | xyloglucan endotransglucosylase/hydrolase 4	AT2G06850.1	AT2G06850.1	1	1	5.4	0	12.532	3	NaN	22.5571	21.8198	22.8185	22.3985	0.517897	0.158863		0.149759	3	NaN	NaN	22.2323	22.2469	22.2396	0.0103	2		0.4115	0	760600	201480	613360	0	0	366170	331690
AT4G17140.3 | Symbols: | pleckstrin homology (PH) domain-containing protein;AT4G17140.1 | Symbols: | pleckstrin homology (PH) domain-containing protein;AT4G17140.2 | Symbols: | pleckstrin homology (PH) domain-containing protein	AT4G17140.3;AT4G17140.1;AT4G17140.2	AT4G17140.3;AT4G17140.1;AT4G17140.2	4	4	1.2	0	24.192	7	23.2727	24.5997	23.7663	25.6361	24.3187	1.03504	0.150398		0.0926929	4	24.0022	24.2219	23.5358	24.9134	24.1683	0.573209	4		0.25423	412580	499320	189360	32881	72202	155150	88697	72624
AT4G30600.1 | Symbols: | signal recognition particle receptor alpha subunit family protein	AT4G30600.1	AT4G30600.1	1	1	4.4	0	8.3433	4	NaN	21.7693	NaN	22.7985	22.2839	0.727716	0.150301		0.110482	2	NaN	21.6886	22.2923	22.42	22.1336	0.390657	3		0.312117	0	200600	0	275430	0	175980	158180	170270
AT3G62250.1 | Symbols: UBQ5 | ubiquitin 5;AT2G47110.2 | Symbols: UBQ6 | ubiquitin 6;AT2G47110.1 | Symbols: UBQ6 | ubiquitin 6;AT1G23410.1 | Symbols: | Ribosomal protein S27a / Ubiquitin family protein	AT3G62250.1;AT2G47110.2;AT2G47110.1;AT1G23410.1	AT3G62250.1;AT2G47110.2;AT2G47110.1;AT1G23410.1	7	2	47.1	0	100.32	62	28.571	27.8567	29.3149	28.0384	28.4453	0.654237	0.146072		0.152235	4	28.2962	27.8644	28.3658	28.6703	28.2992	0.332294	4		0.398133	83780000	54635000	120350000	52453000	46799000	52922000	54717000	69230000
AT5G42310.1 | Symbols: | Pentatricopeptide repeat (PPR-like) superfamily protein	AT5G42310.1	AT5G42310.1	1	1	2.3	0	20.077	3	NaN	21.6394	22.2059	21.6218	21.8224	0.332257	0.133379		0.106141	3	NaN	21.1956	NaN	22.1823	21.689	0.697719	2		0.300848	0	243390	147110	163740	0	122650	0	112550
AT2G20580.1 | Symbols: RPN1A, ATRPN1A | 26S proteasome regulatory subunit S2 1A;AT4G28470.1 | Symbols: RPN1B, ATRPN1B | 26S proteasome regulatory subunit S2 1B	AT2G20580.1;AT4G28470.1	AT2G20580.1;AT4G28470.1	9	9	15.7	0	75.546	18	26.1372	25.1771	25.3045	25.2637	25.4706	0.447541	0.128595		0.0771011	4	26.6726	24.002	25.6204	25.0733	25.3421	1.11295	4		0.214402	1974300	933950	867820	920020	2261700	526380	1046300	934610
AT1G17220.1 | Symbols: FUG1 | Translation initiation factor 2, small GTP-binding protein	AT1G17220.1	AT1G17220.1	1	1	1.5	0	7.1688	2	20.9153	21.1535	23.3277	20.7665	21.5408	1.20193	0.125181		0.0618145	4	NaN	21.3529	21.4971	21.3968	21.4156	0.0739091	3		0.175823	66923	115910	181940	52149	0	132310	90914	58355
AT1G01790.1 | Symbols: KEA1, ATKEA1 | K+ efflux antiporter 1;AT4G00630.1 | Symbols: KEA2, ATKEA2 | K+ efflux antiporter 2;AT4G00630.2 | Symbols: KEA2 | K+ efflux antiporter 2	AT1G01790.1;AT4G00630.1;AT4G00630.2	AT1G01790.1;AT4G00630.1;AT4G00630.2	2	2	3.4	0	57.904	6	24.1675	23.6099	23.8486	22.3503	23.4941	0.796017	0.122759		0.0707864	4	23.5503	NaN	23.1924	NaN	23.3713	0.253096	2		0.202241	632400	580860	303010	163220	261370	0	238650	0
AT2G27600.1 | Symbols: SKD1, VPS4, ATSKD1 | AAA-type ATPase family protein	AT2G27600.1	AT2G27600.1	2	2	5.1	0	12.222	2	20.3946	22.1721	20.9557	23.6046	21.7817	1.42381	0.12056		0.0589277	4	21.5337	21.6529	21.4351	22.023	21.6612	0.257129	4		0.166654	32802	361280	29581	647820	69917	392170	171750	158870
AT3G05060.1 | Symbols: | NOP56-like pre RNA processing ribonucleoprotein	AT3G05060.1	AT3G05060.1	8	6	20.5	0	74.144	36	25.0711	25.5084	26.8314	25.6486	25.7649	0.752318	0.118099		0.108062	4	25.2457	25.725	25.6696	25.9469	25.6468	0.293021	4		0.292551	1974500	4281500	4264300	2741700	1944600	4669100	3483400	2885900
AT4G38130.1 | Symbols: HD1, ATHD1, HDA1, RPD3A, HDA19, ATHDA19 | histone deacetylase 1;AT4G38130.2 | Symbols: HD1, ATHD1, HDA1, RPD3A, HDA19 | histone deacetylase 1	AT4G38130.1;AT4G38130.2	AT4G38130.1;AT4G38130.2	3	3	8.4	0	17.875	5	22.8942	23.7066	24.8245	23.2714	23.6742	0.835649	0.117645		0.0720397	4	23.0956	23.1003	23.2521	24.7782	23.5565	0.817662	4		0.201253	505380	1029800	1039900	635060	295600	880190	485920	819920
AT1G53210.1 | Symbols: | sodium/calcium exchanger family protein / calcium-binding EF hand family protein	AT1G53210.1	AT1G53210.1	2	2	5.8	0	33.926	6	21.9895	24.3586	24.3729	24.674	23.8488	1.248	0.112671		0.0583064	4	23.3095	23.8613	23.3035	24.47	23.7361	0.554773	4		0.164995	372510	3142100	681460	2828000	165520	2067300	192070	1882600
ATCG00780.1 | Symbols: RPL14 | ribosomal protein L14	ATCG00780.1	ATCG00780.1	6	6	59	0	96.643	37	27.4571	27.9941	27.8262	27.8097	27.7718	0.225711	0.107677		0.218345	4	27.2137	27.7309	27.9849	27.7269	27.6641	0.323596	4		0.545841	17809000	117500000	23787000	32393000	17559000	100540000	31062000	21697000
AT4G14320.1 | Symbols: | Zinc-binding ribosomal protein family protein;AT3G23390.1 | Symbols: | Zinc-binding ribosomal protein family protein;AT4G14320.2 | Symbols: | Zinc-binding ribosomal protein family protein	AT4G14320.1;AT3G23390.1;AT4G14320.2	AT4G14320.1;AT3G23390.1;AT4G14320.2	2	2	17.1	0	15.851	15	26.3588	25.5271	26.6596	23.7882	25.5834	1.28912	0.103289		0.0541801	4	25.9818	25.5453	25.2184	25.1749	25.4801	0.373084	4		0.153928	40297000	27719000	18975000	4870500	16959000	25246000	11744000	11466000
AT3G18790.1 | Symbols: | FUNCTIONS IN: molecular_function unknown;INVOLVED IN: biological_process unknown;LOCATED IN: chloroplast;EXPRESSED IN: 22 plant structures;EXPRESSED DURING: 13 growth stages;CONTAINS InterPro DOMAIN/s: Isy1-like splicing (Int	AT3G18790.1	AT3G18790.1	3	3	15.7	0	27.425	10	NaN	24.0454	23.6163	23.3717	23.6778	0.341045	0.100924		0.119168	3	23.6796	23.9978	23.6901	22.94	23.5769	0.449494	4		0.322628	0	2241100	687670	1042500	505100	1988500	1660100	1375000
AT4G17560.1 | Symbols: | Ribosomal protein L19 family protein	AT4G17560.1	AT4G17560.1	6	3	16	0	26.974	8	23.771	24.6055	25.0927	24.1562	24.4064	0.570645	0.0999432		0.103051	4	23.666	24.5297	24.4743	24.5557	24.3064	0.428282	4		0.280155	1375700	4914200	1502000	3422400	1103200	5782400	2603600	1820400
AT5G35160.1 | Symbols: | Endomembrane protein 70 protein family;AT5G35160.2 | Symbols: | Endomembrane protein 70 protein family	AT5G35160.1;AT5G35160.2	AT5G35160.1;AT5G35160.2	2	2	4.6	0	11.825	2	23.5708	22.5169	20.69	22.3001	22.2694	1.1903	0.0996971		0.0584641	4	22.0257	22.439	22.0463	22.1681	22.1697	0.19016	4		0.165416	395430	1056600	18186	549720	122890	768770	351680	172620
AT1G64330.1 | Symbols: | myosin heavy chain-related	AT1G64330.1	AT1G64330.1	1	1	3.6	0	6.5708	1	20.6749	22.4832	NaN	21.6385	21.5989	0.904789	0.098774		0.0487885	3	21.3817	NaN	21.6185	NaN	21.5001	0.167481	2		0.145226	55949	346400	0	193510	94478	0	153540	0
AT2G22300.2 | Symbols: CAMTA3, SR1 | signal responsive 1;AT2G22300.1 | Symbols: CAMTA3, SR1 | signal responsive 1	AT2G22300.2;AT2G22300.1	AT2G22300.2;AT2G22300.1	4	4	5.8	0	25.262	7	21.3894	23.9938	24.3543	24.0211	23.4397	1.37665	0.0968552		0.0422289	4	22.3738	22.9832	24.0438	23.9704	23.3428	0.806971	4		0.121394	386820	726560	486500	751790	72223	443250	479340	508950
AT3G04830.2 | Symbols: | Protein prenylyltransferase superfamily protein;AT3G04830.1 | Symbols: | Protein prenylyltransferase superfamily protein	AT3G04830.2;AT3G04830.1	AT3G04830.2;AT3G04830.1	1	1	3	0.0023828	6.4222	1	22.3074	21.2378	20.5174	22.1442	21.5517	0.834772	0.0950565		0.0479665	4	22.0419	22.1119	21.8699	19.8029	21.4566	1.1072	4		0.137104	950290	291630	47490	689330	416950	492520	384390	21571
AT1G70410.3 | Symbols: ATBCA4, BCA4 | beta carbonic anhydrase 4;AT1G70410.1 | Symbols: ATBCA4, BCA4, CA4 | beta carbonic anhydrase 4;AT1G70410.2 | Symbols: ATBCA4, BCA4 | beta carbonic anhydrase 4	AT1G70410.3;AT1G70410.1;AT1G70410.2	AT1G70410.3;AT1G70410.1;AT1G70410.2	3	3	12.4	0	17.528	4	23.4561	23.306	23.6768	22.4148	23.2134	0.553801	0.0908833		0.103764	4	23.552	22.7858	22.9648	23.1875	23.1226	0.33013	4		0.281924	1209300	1022600	876300	648080	630460	949910	312920	387860
AT5G22650.2 | Symbols: HD2B, HDT02, HDT2, ATHD2B, HDA4, HD2 | histone deacetylase 2B;AT5G22650.1 | Symbols: HD2B, HDT02, HDT2, ATHD2B, HDA4, HD2, ATHD2 | histone deacetylase 2B	AT5G22650.2;AT5G22650.1	AT5G22650.2;AT5G22650.1	5	5	20	0	33.385	6	24.069	25.1001	25.0426	22.9186	24.2826	1.02503	0.0860062		0.0473739	4	24.056	25.2753	23.9006	23.5545	24.1966	0.749045	4		0.135489	2654900	6035400	576140	971730	1680600	6382300	1556800	115800
AT3G12780.1 | Symbols: PGK1 | phosphoglycerate kinase 1	AT3G12780.1;AT1G79550.2;AT1G79550.1	AT3G12780.1	16	7	43.2	0	143.46	51	29.0341	26.6477	25.1039	26.9525	26.9346	1.61677	0.0837154		0.0292335	4	28.5273	26.2325	26.3488	26.2948	26.8508	1.11862	4		0.0851625	24597000	6933900	3332700	5857300	12631000	3273600	2117400	1743400
AT1G27770.2 | Symbols: ACA1, PEA1 | autoinhibited Ca2+-ATPase 1;AT1G27770.1 | Symbols: ACA1, PEA1 | autoinhibited Ca2+-ATPase 1	AT1G27770.2;AT1G27770.1	AT1G27770.2;AT1G27770.1	4	3	5.1	0	23.532	10	22.1371	23.5471	22.9787	24.2023	23.2163	0.876104	0.0831852		0.0595711	4	22.5921	23.0756	23.1575	23.7075	23.1331	0.456988	4		0.16837	180880	691260	170970	817170	134200	547260	353520	453500
AT4G25550.1 | Symbols: | Cleavage/polyadenylation specificity factor, 25kDa subunit	AT4G25550.1	AT4G25550.1	2	2	14.5	0	22.845	8	NaN	22.857	23.2598	24.0921	23.403	0.629862	0.0819263		0.0441779	3	24.4586	23.3251	23.3757	22.1247	23.321	0.95365	4		0.127812	0	2185900	732880	2524400	891970	3004600	1316600	678490
AT5G28540.1 | Symbols: BIP1 | heat shock protein 70 (Hsp 70) family protein;AT5G42020.1 | Symbols: BIP, BIP2 | Heat shock protein 70 (Hsp 70) family protein;AT5G42020.2 | Symbols: BIP | Heat shock protein 70 (Hsp 70) family protein	AT5G28540.1;AT5G42020.1;AT5G42020.2;AT1G09080.2;AT1G09080.1	AT5G28540.1;AT5G42020.1;AT5G42020.2	14	12	23.9	0	99.706	40	26.4815	26.0914	26.8389	25.9783	26.3475	0.392176	0.0795307		0.126582	4	26.2585	26.5942	25.9549	26.2645	26.268	0.261136	4		0.337594	3955700	5550200	1726600	4137100	2664600	6627100	2721300	4294800
AT2G39010.1 | Symbols: PIP2E, PIP2;6 | plasma membrane intrinsic protein 2E	AT2G39010.1	AT2G39010.1	2	2	7.3	0	13.533	5	24.1011	23.8208	24.651	23.9822	24.1388	0.360281	0.0756378		0.107641	4	24.1204	24.0274	23.5975	24.5071	24.0631	0.373485	4		0.291514	4344800	4615300	4135700	1785800	2541400	4837200	1184600	2192600
AT1G79330.1 | Symbols: AMC6, ATMCP2B, ATMC5, MC5 | metacaspase 5;AT1G79340.1 | Symbols: AtMC4, MC4 | metacaspase 4	AT1G79330.1;AT1G79340.1	AT1G79330.1;AT1G79340.1	1	1	2.9	0	8.3512	5	21.7825	20.8041	23.6128	23.352	22.3879	1.32977	0.0699635		0.0354087	4	22.5402	22.4631	21.8617	22.4065	22.3179	0.309	4		0.102495	334050	225350	698040	886630	397760	660220	264720	369990
AT3G21540.1 | Symbols: | transducin family protein / WD-40 repeat family protein	AT3G21540.1	AT3G21540.1	1	1	2.5	0	11.459	4	NaN	20.98	23.3441	NaN	22.162	1.67165	0.0665741		0.0245462	2	NaN	22.2659	21.9392	22.0814	22.0955	0.163799	3		0.0748472	0	83222	189410	0	0	188250	88784	96547
AT4G12650.1 | Symbols: | Endomembrane protein 70 protein family	AT4G12650.1	AT4G12650.1	2	2	5.5	0	12.401	3	NaN	22.0212	20.6002	23.1647	21.9287	1.28475	0.065258		0.0293015	3	NaN	22.0444	21.8612	21.6848	21.8635	0.179835	3		0.0871289	0	337110	43236	839590	0	317820	390340	334980
AT5G56710.1 | Symbols: | Ribosomal protein L31e family protein;AT5G56710.2 | Symbols: | Ribosomal protein L31e family protein	AT5G56710.1;AT5G56710.2	AT5G56710.1;AT5G56710.2	4	1	40.3	0	44.104	26	27.4088	25.9637	26.6903	25.3406	26.3509	0.895377	0.0633526		0.044451	4	26.8713	26.2287	25.8305	26.2196	26.2875	0.431153	4		0.127499	78856000	46958000	36098000	19697000	45208000	55794000	24220000	30447000
AT5G42570.1 | Symbols: | B-cell receptor-associated 31-like	AT5G42570.1	AT5G42570.1	2	2	9.2	0	11.411	3	22.6297	22.1889	23.3508	22.312	22.6204	0.52119	0.0613995		0.0756115	4	22.6268	22.2717	22.4514	22.886	22.559	0.261816	4		0.210544	900220	717340	927130	666040	350430	832920	512490	906420
AT3G61260.1 | Symbols: | Remorin family protein	AT3G61260.1	AT3G61260.1	5	5	49.1	0	31.858	7	25.7034	24.8077	25.7968	24.975	25.3207	0.501912	0.0584888		0.0622495	4	25.6141	25.417	24.6209	25.3968	25.2622	0.438628	4		0.175494	6079800	9019500	2005200	4914400	4660400	11581000	3890200	4108300
AT5G43970.1 | Symbols: TOM22-V, TOM9-2, ATTOM22-V | translocase of outer membrane 22-V	AT5G43970.1	AT5G43970.1	2	2	22.2	0	11.201	2	22.7123	22.0364	22.8631	22.1991	22.4527	0.397243	0.0575027		0.0942834	4	22.5742	22.1703	22.2805	22.5559	22.3952	0.201358	4		0.258238	2410500	1624000	1747200	1343400	830270	1988300	1129400	1486300
AT4G25500.4 | Symbols: RSP35, RS40, At-RS40 | arginine/serine-rich splicing factor 35;AT4G25500.1 | Symbols: ATRSP35, ATRSP40, AT-SRP40, RSP35, RS40, At-RS40 | arginine/serine-rich splicing factor 35;AT4G25500.3 | Symbols: ATRSP35, ATRSP40, AT-SRP40, RSP35	AT4G25500.4;AT4G25500.1;AT4G25500.3	AT4G25500.4;AT4G25500.1;AT4G25500.3	6	0	20	0.0038491	6.2832	5	21.6181	23.6018	24.0958	22.0202	22.834	1.20036	0.0560493		0.026764	4	21.7337	23.5047	23.2345	22.6387	22.7779	0.784539	4		0.0781705	256020	1573100	996050	329910	179410	1328200	632970	616780
AT1G76180.2 | Symbols: ERD14 | Dehydrin family protein;AT1G76180.1 | Symbols: ERD14 | Dehydrin family protein	AT1G76180.2;AT1G76180.1	AT1G76180.2;AT1G76180.1	9	8	43.8	0	86.585	24	27.2601	26.7094	27.4592	27.2442	27.1682	0.321147	0.0547657		0.0386555	4	27.0802	27.237	25.9361	28.2005	27.1134	0.928132	4		0.111523	15904000	22958000	10364000	22576000	19278000	37641000	6363900	29578000
AT4G12320.1 | Symbols: CYP706A6 | cytochrome P450, family 706, subfamily A, polypeptide 6	AT4G12320.1	AT4G12320.1	2	2	2.3	0	12.916	3	24.4725	19.9425	20.9877	22.4012	21.951	1.95982	0.0491447		0.014724	4	22.2503	21.7019	23.1648	20.4904	21.9018	1.1178	4		0.0435648	944330	72571	31824	414040	265240	325740	230180	143470
AT3G62840.2 | Symbols: | Small nuclear ribonucleoprotein family protein;AT2G47640.3 | Symbols: | Small nuclear ribonucleoprotein family protein;AT2G47640.2 | Symbols: | Small nuclear ribonucleoprotein family protein;AT3G62840.1 | Symbols: | Small nucle	AT3G62840.2;AT2G47640.3;AT2G47640.2;AT3G62840.1;AT2G47640.4;AT2G47640.1	AT3G62840.2;AT2G47640.3;AT2G47640.2;AT3G62840.1;AT2G47640.4;AT2G47640.1	2	2	18.5	0	15.868	3	24.8961	22.4257	23.1394	22.2256	23.1717	1.21466	0.0469303		0.023687	4	23.9491	23.1016	22.553	22.8954	23.1248	0.594323	4		0.0694091	7207700	1444900	1723700	990370	4143600	1894600	905060	1597400
AT5G12190.1 | Symbols: | RNA-binding (RRM/RBD/RNP motifs) family protein;AT2G14870.1 | Symbols: | RNA-binding (RRM/RBD/RNP motifs) family protein	AT5G12190.1;AT2G14870.1	AT5G12190.1;AT2G14870.1	2	2	22.6	0	12.278	2	NaN	NaN	22.8471	23.0523	22.9497	0.145107	0.0443783		0.0269427	2	22.0721	23.8553	22.8911	22.8028	22.9053	0.731992	4		0.0803114	0	0	1629900	1165300	208700	3579600	1470200	1682900
AT5G63420.1 | Symbols: emb2746 | RNA-metabolising metallo-beta-lactamase family protein	AT5G63420.1	AT5G63420.1	4	4	4.6	0	23.774	9	23.0781	23.2014	24.8167	23.4646	23.6402	0.800758	0.0420589		0.0296735	4	22.7957	23.708	23.8357	24.0532	23.5982	0.553618	4		0.0864046	69657	425430	530980	400330	150880	533810	346390	427020
AT5G51410.3 | Symbols: | LUC7 N_terminus domain-containing protein;AT5G51410.2 | Symbols: | LUC7 N_terminus domain-containing protein;AT5G51410.1 | Symbols: | LUC7 N_terminus domain-containing protein	AT5G51410.3;AT5G51410.2;AT5G51410.1	AT5G51410.3;AT5G51410.2;AT5G51410.1	2	2	11.4	0	12.113	5	NaN	23.759	NaN	23.8635	23.8113	0.0739303	0.037878		0.0195063	2	24.105	22.6979	24.7281	23.5626	23.7734	0.860723	4		0.0586036	0	2083300	0	895780	780500	1130000	1810700	545130
AT5G25980.2 | Symbols: TGG2, BGLU37 | glucoside glucohydrolase 2;AT5G25980.3 | Symbols: TGG2, BGLU37 | glucoside glucohydrolase 2;AT5G25980.1 | Symbols: TGG2, BGLU37 | glucoside glucohydrolase 2	AT5G25980.2;AT5G25980.3;AT5G25980.1;AT5G48375.1;AT5G26000.2;AT5G26000.1	AT5G25980.2;AT5G25980.3;AT5G25980.1	14	14	34	0	183.4	49	25.4703	28.6308	26.455	27.7459	27.0755	1.39406	0.0377731		0.0173149	4	26.7336	27.7551	26.9693	26.6928	27.0377	0.493544	4		0.0510859	5106800	31193000	6746900	9595400	2733900	14493000	4334500	3457900
AT2G35880.1 | Symbols: | TPX2 (targeting protein for Xklp2) protein family	AT2G35880.1	AT2G35880.1	1	1	2.5	0	9.7458	5	22.5049	22.3832	23.1983	21.283	22.3424	0.792239	0.03759		0.029053	4	22.285	22.8189	21.838	22.2772	22.3048	0.401374	4		0.0846526	413400	513660	413540	161200	205200	644560	193170	235080
AT3G14210.1 | Symbols: ESM1 | epithiospecifier modifier 1	AT3G14210.1	AT3G14210.1	8	8	35.7	0	116.32	33	25.3023	27.6717	26.8908	27.2928	26.7894	1.04145	0.0375595		0.0179552	4	25.3401	27.0768	27.516	27.0744	26.7518	0.963775	4		0.0529384	2815800	27314000	8898200	12630000	2294600	15848000	10681000	7720500
AT5G49400.1 | Symbols: | zinc knuckle (CCHC-type) family protein	AT5G49400.1	AT5G49400.1	2	2	12	0	13.261	7	23.0215	24.461	23.8861	22.1391	23.3769	1.01542	0.0373478		0.0215104	4	22.7151	23.8659	22.9258	23.8516	23.3396	0.605649	4		0.0631779	1480000	4797100	1686300	673570	790490	2894100	922740	1398900
AT1G78630.1 | Symbols: emb1473 | Ribosomal protein L13 family protein	AT1G78630.1	AT1G78630.1	7	7	39.4	0	108.85	45	26.5605	27.0764	28.0284	26.2285	26.9735	0.785067	0.0339317		0.0264865	4	26.5139	26.913	27.461	26.8702	26.9395	0.390972	4		0.0773827	10684000	28362000	13865000	9599300	8036200	26580000	19722000	9915500
AT5G67380.2 | Symbols: CKA1, ATCKA1 | casein kinase alpha 1;AT3G50000.1 | Symbols: CKA2, ATCKA2 | casein kinase II, alpha chain 2;AT5G67380.1 | Symbols: CKA1, ATCKA1 | casein kinase alpha 1;AT2G23070.1 | Symbols: | Protein kinase superfamily protein;AT2G2	AT5G67380.2;AT3G50000.1;AT5G67380.1;AT2G23070.1;AT2G23080.2;AT2G23080.1	AT5G67380.2;AT3G50000.1;AT5G67380.1;AT2G23070.1;AT2G23080.2;AT2G23080.1	2	2	6.9	0	11.132	2	22.0042	22.0836	23.646	21.5475	22.3203	0.914827	0.0321636		0.0217949	4	21.905	22.032	22.8357	22.3799	22.2882	0.416609	4		0.063994	236010	803310	323990	309780	130390	701960	558360	290430
AT3G61860.1 | Symbols: ATRSP31, RSP31, At-RS31, RS31 | RNA-binding (RRM/RBD/RNP motifs) family protein	AT3G61860.1;AT2G46610.1;AT2G46610.2	AT3G61860.1	7	6	35.6	0	101.36	23	22.7374	27.7443	26.4889	25.9849	25.7388	2.13336	0.0287895		0.00812231	4	24.9776	27.2362	25.5764	25.0501	25.7101	1.05182	4		0.0242083	856820	37663000	4170500	5215200	1790500	19033000	5080400	2927200
ATCG00180.1 | Symbols: RPOC1 | DNA-directed RNA polymerase family protein	ATCG00180.1	ATCG00180.1	5	5	9.6	0	32.75	7	22.6067	24.6926	23.258	24.9886	23.8865	1.13981	0.0258465		0.0122136	4	22.6985	24.7673	24.0227	23.954	23.8606	0.857837	4		0.0362369	239590	621890	324570	852920	181710	1183500	1076200	980150
AT1G74970.1 | Symbols: RPS9, TWN3 | ribosomal protein S9	AT1G74970.1	AT1G74970.1	4	4	25.5	0	34.88	12	24.1932	25.6005	25.9264	24.6829	25.1007	0.802035	0.0241032		0.0149693	4	24.1786	24.8185	25.4489	25.8605	25.0766	0.736252	4		0.0442786	2950900	10912000	7125500	4242200	2135600	7040600	6049700	7785300
AT4G19210.1 | Symbols: ATRLI2, RLI2 | RNAse l inhibitor protein 2	AT4G19210.1	AT4G19210.1	2	2	3.8	0	12.16	2	NaN	NaN	NaN	21.6547	21.6546	NaN	0.0187111		0	1	NaN	21.6229	21.6194	21.6655	21.6359	0.0256547	3		0	0	0	0	162970	0	218450	128570	135050
AT4G26910.3 | Symbols: | Dihydrolipoamide succinyltransferase;AT4G26910.2 | Symbols: | Dihydrolipoamide succinyltransferase;AT5G55070.1 | Symbols: | Dihydrolipoamide succinyltransferase;AT4G26910.1 | Symbols: | Dihydrolipoamide succinyltransferase	AT4G26910.3;AT4G26910.2;AT5G55070.1;AT4G26910.1	AT4G26910.3;AT4G26910.2;AT5G55070.1;AT4G26910.1	2	2	4.7	0	11.363	3	NaN	23.5211	NaN	23.8296	23.6753	0.218137	0.0174904		0.0203191	2	24.0398	23.2236	23.85	23.518	23.6578	0.360981	4		0.0609924	0	1560200	0	663390	1137300	1167000	1018600	304870
AT5G11980.1 | Symbols: | conserved oligomeric Golgi complex component-related / COG complex component-related	AT5G11980.1	AT5G11980.1	1	1	2.3	0	12.638	1	19.8469	22.2672	20.4399	21.1682	20.9305	1.04215	0.0173416		0	4	NaN	NaN	NaN	20.9132	20.9132	NaN	1		0	27030	250810	36760	153520	0	0	0	86643
AT5G52040.1 | Symbols: ATRSP41, RS41, At-RS41 | RNA-binding (RRM/RBD/RNP motifs) family protein;AT5G52040.2 | Symbols: ATRSP41, RS41, At-RS41 | RNA-binding (RRM/RBD/RNP motifs) family protein;AT5G52040.4 | Symbols: RS41, At-RS41 | RNA-binding (RRM/RBD/RNP	AT5G52040.1;AT5G52040.2;AT5G52040.4;AT5G52040.3	AT5G52040.1;AT5G52040.2;AT5G52040.4;AT5G52040.3	8	3	25.8	0	105.75	31	25.0554	28.9117	27.1098	27.1916	27.0671	1.57765	0.0157509		0.00563001	4	26.5556	28.2882	27.3872	25.9746	27.0514	1.00792	4		0.0168272	1605300	63660000	10538000	8664300	5008500	38477000	10748000	4015000
AT3G52150.2 | Symbols: | RNA-binding (RRM/RBD/RNP motifs) family protein;AT3G52150.1 | Symbols: | RNA-binding (RRM/RBD/RNP motifs) family protein	AT3G52150.2;AT3G52150.1	AT3G52150.2;AT3G52150.1	12	12	54.2	0	183.37	29	25.3996	26.5826	28.3223	26.4708	26.6938	1.20955	0.0102291		0.00386792	4	24.8209	26.8312	27.5963	27.4861	26.6836	1.28693	4		0.0115837	4152600	14090000	13859000	10039000	1328000	12361000	19663000	16593000
AT4G08850.2 | Symbols: | Leucine-rich repeat receptor-like protein kinase family protein;AT4G08850.1 | Symbols: | Leucine-rich repeat receptor-like protein kinase family protein	AT4G08850.2;AT4G08850.1	AT4G08850.2;AT4G08850.1	3	3	3.5	0	18.123	4	22.279	23.2129	21.8198	24.389	22.9252	1.13501	0.0080204		0.00384057	4	NaN	22.5531	22.9624	23.236	22.9172	0.343677	3		0.0115969	599670	431410	112250	607240	0	232610	92803	133610
AT3G25800.1 | Symbols: PDF1, PR 65, PP2AA2 | protein phosphatase 2A subunit A2;AT3G25800.2 | Symbols: PDF1, PR 65, PP2AA2 | protein phosphatase 2A subunit A2	AT3G25800.1;AT3G25800.2	AT3G25800.1;AT3G25800.2	6	1	18.2	0	6.7797	1	NaN	22.7044	21.217	22.8625	22.2613	0.907848	0.00653458		0.00467258	3	22.4977	21.9132	22.3861	22.222	22.2547	0.25433	4		0.0140958	0	653770	36763	295180	230190	202520	230750	181100
AT3G61140.1 | Symbols: FUS6, ATFUS6, CSN1, COP11, EMB78, ATSK31, SK31 | 26S proteasome, regulatory subunit Rpn7;Proteasome component (PCI) domain	AT3G61140.1	AT3G61140.1	3	3	7.7	0	22.499	10	23.5891	23.3022	22.2251	23.8014	23.2295	0.700117	0.00379944		0.00341608	4	23.2127	22.8822	23.4069	23.4008	23.2257	0.246082	4		0.0102358	865550	1171900	163620	1208900	532320	794980	473550	527910
AT5G12250.1 | Symbols: TUB6 | beta-6 tubulin	AT5G12250.1	AT5G12250.1	22	3	57.2	0	101.41	22	24.0622	26.4843	24.7917	26.7452	25.5209	1.30211	0.00133324		0.000607817	4	24.7658	25.8143	25.2281	26.27	25.5195	0.659078	4		0.00182709	1582700	7998400	2099800	8022200	1718600	4438200	2765800	3504200
AT5G08550.1 | Symbols: ILP1 | GC-rich sequence DNA-binding factor-like protein	AT5G08550.1;AT5G09210.1	AT5G08550.1	4	4	9.6	0	37.353	5	NaN	22.9186	24.262	23.1664	23.449	0.714917	0.000965118		0.00061552	3	NaN	23.3424	22.9849	24.0168	23.4481	0.524002	3		0.00188838	0	327430	140030	412610	0	651220	311480	513690
AT4G31580.2 | Symbols: SRZ-22, SRZ22, RSZP22, RSZ22, At-RSZ22 | serine/arginine-rich 22;AT4G31580.1 | Symbols: SRZ-22, SRZ22, RSZP22, RSZ22, At-RSZ22 | serine/arginine-rich 22	AT4G31580.2;AT4G31580.1	AT4G31580.2;AT4G31580.1	5	3	24.5	0	43.467	24	25.1678	27.2775	25.5539	25.2878	25.8218	0.983783	-0.00130463		0.000703926	4	25.6407	26.8592	25.7108	25.0816	25.8231	0.745929	4		-0.00211576	3224100	46274000	7634600	8420000	7548400	24776000	8923000	4587200
AT4G01310.1 | Symbols: | Ribosomal L5P family protein	AT4G01310.1	AT4G01310.1	13	13	50.4	0	101.14	61	26.9089	27.7842	28.9039	27.057	27.6635	0.911148	-0.00180244		0.0011412	4	26.9742	28.0311	28.1142	27.5418	27.6653	0.525397	4		-0.00342834	10678000	28705000	15889000	12672000	8384900	39133000	23665000	13294000
AT5G61970.1 | Symbols: | signal recognition particle-related / SRP-related	AT5G61970.1	AT5G61970.1	1	1	3.3	0	13.095	6	21.3751	21.7646	23.3408	22.6627	22.2858	0.886217	-0.00924492		0.00679434	4	22.2065	22.0501	22.5448	22.3787	22.2951	0.213864	4		-0.0202805	105880	197890	379270	225690	134030	203550	169640	148970
AT3G01540.1 | Symbols: DRH1, ATDRH1 | DEAD box RNA helicase 1;AT3G01540.4 | Symbols: DRH1, ATDRH1 | DEAD box RNA helicase 1;AT3G01540.3 | Symbols: DRH1, ATDRH1 | DEAD box RNA helicase 1;AT3G01540.2 | Symbols: DRH1, ATDRH1 | DEAD box RNA helicase 1;AT5G1461	AT3G01540.1;AT3G01540.4;AT3G01540.3;AT3G01540.2;AT5G14610.2;AT5G14610.1;AT5G63120.1;AT5G63120.2	AT3G01540.1;AT3G01540.4;AT3G01540.3;AT3G01540.2;AT5G14610.2;AT5G14610.1	3	2	5.7	0	11.455	3	21.5528	NaN	22.7429	20.7812	21.6923	0.988262	-0.0136127		0.00463909	3	22.4931	20.9187	NaN	NaN	21.7059	1.11325	2		-0.0144544	174960	0	162170	71349	144660	113510	102300	0
AT1G75350.1 | Symbols: emb2184 | Ribosomal protein L31	AT1G75350.1	AT1G75350.1	7	7	55.6	0	227.24	28	25.2572	25.8895	26.893	25.6252	25.9162	0.700887	-0.0145798		0.00850771	4	24.6915	26.6617	26.5708	25.7993	25.9308	0.91231	4		-0.025346	10310000	13979000	7980400	3977700	2758100	35551000	18906000	6661500
AT5G47210.3 | Symbols: | Hyaluronan / mRNA binding family;AT5G47210.1 | Symbols: | Hyaluronan / mRNA binding family;AT5G47210.2 | Symbols: | Hyaluronan / mRNA binding family	AT5G47210.3;AT5G47210.1;AT5G47210.2;AT4G16830.2;AT4G16830.3;AT4G16830.1	AT5G47210.3;AT5G47210.1;AT5G47210.2	3	3	17.9	0	32.714	3	23.8618	22.8296	23.1542	23.2473	23.2733	0.431303	-0.0149288		0.0148053	4	23.5867	NaN	22.7596	23.5182	23.2882	0.459014	3		-0.0441627	3150800	339740	235540	447520	1058600	0	169190	477200
ATCG01240.1 | Symbols: RPS7.2 | ribosomal protein S7;ATCG00900.1 | Symbols: RPS7.1, RPS7 | Ribosomal protein S7p/S5e family protein	ATCG01240.1;ATCG00900.1	ATCG01240.1;ATCG00900.1	7	7	41.9	0	53.541	33	25.7932	26.5498	28.1767	26.3784	26.7245	1.02088	-0.015358		0.00827218	4	25.6946	26.9201	27.299	27.0457	26.7399	0.71444	4		-0.0246508	5608600	30639000	30554000	14916000	8387900	34390000	27152000	23081000
AT2G10940.2 | Symbols: | Bifunctional inhibitor/lipid-transfer protein/seed storage 2S albumin superfamily protein;AT2G10940.1 | Symbols: | Bifunctional inhibitor/lipid-transfer protein/seed storage 2S albumin superfamily protein	AT2G10940.2;AT2G10940.1	AT2G10940.2;AT2G10940.1	2	2	11.3	0	12.474	2	22.4685	NaN	23.1066	24.3687	23.3146	0.967013	-0.0154667		0.00630213	3	NaN	22.9363	22.5818	24.4721	23.33	1.0048	3		-0.01921	464900	0	969730	2599600	0	360780	130550	541180
AT3G02950.1 | Symbols: THO7, AtTHO7 | Tho complex subunit 7/Mft1p	AT3G02950.1	AT3G02950.1	3	3	16.9	0	25.045	7	22.6351	21.3377	24.3108	NaN	22.7612	1.49053	-0.018877		0.00797832	3	22.8096	22.9933	22.0291	23.2883	22.7801	0.538071	4		-0.023979	536920	667820	1086500	0	392550	1636100	176840	675440
AT1G20696.3 | Symbols: HMGB3, NFD3, NFD03 | high mobility group B3;AT1G20696.1 | Symbols: HMGB3, NFD3, NFD03 | high mobility group B3;AT1G20696.2 | Symbols: HMGB3, NFD3, NFD03 | high mobility group B3	AT1G20696.3;AT1G20696.1;AT1G20696.2	AT1G20696.3;AT1G20696.1;AT1G20696.2	2	1	19.3	0	13.276	9	22.9657	25.1981	24.9812	24.6161	24.4403	1.01197	-0.0210018		0.00938913	4	23.2989	25.3735	23.7229	25.4499	24.4613	1.11143	4		-0.0279444	3178300	15541000	4770400	8611300	2207100	17227000	3250500	11232000
AT3G62700.1 | Symbols: ATMRP10, MRP10, ABCC14 | multidrug resistance-associated protein 10	AT3G62700.1;AT2G47800.1	AT3G62700.1	3	3	2.7	0	18.58	6	21.9389	23.5829	22.4378	23.1771	22.7842	0.736393	-0.0227661		0.0189053	4	23.2455	22.4113	22.6641	22.9069	22.8069	0.355544	4		-0.0556823	75426	336540	59463	273250	93423	147060	136100	160750
AT2G33450.1 | Symbols: | Ribosomal L28 family	AT2G33450.1	AT2G33450.1	4	4	13.3	0	24.237	6	22.3144	23.2109	24.9955	22.4746	23.2488	1.22812	-0.0301189		0.0158369	4	22.8533	23.7367	23.4275	23.0983	23.279	0.385296	4		-0.0468007	449770	1632100	3603100	1190100	748130	2540900	2254600	1162200
AT2G23930.2 | Symbols: SNRNP-G | probable small nuclear ribonucleoprotein G;AT3G11500.1 | Symbols: | Small nuclear ribonucleoprotein family protein;AT2G23930.1 | Symbols: SNRNP-G | probable small nuclear ribonucleoprotein G	AT2G23930.2;AT3G11500.1;AT2G23930.1	AT2G23930.2;AT3G11500.1;AT2G23930.1	1	1	22.4	0	13.102	3	24.4746	23.3453	NaN	22.7175	23.5125	0.890374	-0.0321217		0.0178869	3	24.4786	23.7245	22.8961	23.0791	23.5446	0.716922	4		-0.0531765	10799000	5141500	0	1936300	5641000	6772100	2204200	2465600
AT3G11170.1 | Symbols: FAD7, FADD | fatty acid desaturase 7	AT3G11170.1	AT3G11170.1	1	1	4.7	0	6.5725	1	NaN	21.4977	21.814	22.2675	21.8597	0.386897	-0.0357227		0.040608	3	NaN	21.8243	21.9666	NaN	21.8955	0.100583	2		-0.121832	0	365760	167830	478860	0	357260	257380	0
AT3G13120.2 | Symbols: | Ribosomal protein S10p/S20e family protein;AT3G13120.1 | Symbols: | Ribosomal protein S10p/S20e family protein	AT3G13120.2;AT3G13120.1	AT3G13120.2;AT3G13120.1	3	3	27.2	0	25.64	8	22.4071	26.1764	25.6208	25.5159	24.93	1.70676	-0.0477409		0.0169374	4	24.1813	25.6829	25.7544	24.2925	24.9778	0.857171	4		-0.0499928	3213300	19804000	9018200	9510700	2482000	13302000	7905100	4392100
AT2G41620.1 | Symbols: | Nucleoporin interacting component (Nup93/Nic96-like) family protein	AT2G41620.1;AT3G57350.1	AT2G41620.1	3	3	5	0	17.205	3	21.131	21.6536	23.6703	21.3387	21.9484	1.16788	-0.0485268		0.0258989	4	21.6849	21.4271	22.553	22.3228	21.9969	0.528392	4		-0.075713	100590	252660	226100	180250	33592	187300	137390	136040
AT5G62300.2 | Symbols: | Ribosomal protein S10p/S20e family protein;AT5G62300.1 | Symbols: | Ribosomal protein S10p/S20e family protein;AT3G45030.1 | Symbols: | Ribosomal protein S10p/S20e family protein	AT5G62300.2;AT5G62300.1;AT3G45030.1	AT5G62300.2;AT5G62300.1;AT3G45030.1	5	2	47.6	0	36.771	21	28.3076	28.5979	28.3065	27.6239	28.209	0.413412	-0.0486774		0.0769189	4	28.3268	28.4955	28.0966	28.1117	28.2576	0.190235	4		-0.213931	48475000	141920000	44306000	42312000	80576000	165000000	71198000	41099000
AT5G19485.1 | Symbols: | transferases;nucleotidyltransferases	AT5G19485.1	AT5G19485.1	1	1	3.1	0.0081663	6.1602	1	22.6397	21.6137	21.1754	22.7742	22.0508	0.780483	-0.053051		0.0468394	4	22.0124	22.2759	21.9885	22.1383	22.1038	0.132246	4		-0.134031	638620	208210	50136	699970	169680	395960	192110	232980
AT4G20260.6 | Symbols: PCAP1 | plasma-membrane associated cation-binding protein 1;AT4G20260.5 | Symbols: PCAP1 | plasma-membrane associated cation-binding protein 1;AT4G20260.3 | Symbols: ATPCAP1, PCAP1 | plasma-membrane associated cation-binding protein	AT4G20260.6;AT4G20260.5;AT4G20260.3;AT4G20260.2;AT4G20260.1;AT4G20260.4	AT4G20260.6;AT4G20260.5;AT4G20260.3;AT4G20260.2;AT4G20260.1;AT4G20260.4	1	1	7.8	0.005283	6.2188	1	24.2998	22.2551	22.3634	NaN	22.9728	1.15054	-0.0565739		0.0178324	3	23.8022	22.2565	NaN	NaN	23.0294	1.093	2		-0.0547621	5719500	454220	233350	0	769460	422210	0	0
AT3G10690.1 | Symbols: GYRA | DNA GYRASE A	AT3G10690.1	AT3G10690.1	3	3	3.7	0	19.382	4	24.5361	22.2651	21.4375	22.6507	22.7223	1.31083	-0.0616627		0.0263221	4	22.5224	23.039	23.8883	21.6863	22.784	0.923376	4		-0.0769158	560670	222610	67738	101440	195430	1197900	167240	70703
AT1G80480.1 | Symbols: PTAC17 | plastid transcriptionally active 17	AT1G80480.1	AT1G80480.1	5	5	19.1	0	44.377	11	21.915	24.8658	23.5661	25.665	24.003	1.63884	-0.0642815		0.0233451	4	22.7185	24.5878	24.2598	24.7028	24.0672	0.918513	4		-0.0684323	627660	2191800	1295300	4197100	261490	1271800	1066900	1169400
ATCG00750.1 | Symbols: RPS11 | ribosomal protein S11	ATCG00750.1	ATCG00750.1	6	6	48.6	0	55.904	33	25.8911	26.8535	28.1429	27.4125	27.075	0.949543	-0.065052		0.0316893	4	25.7771	26.8611	27.9778	27.9443	27.14	1.04627	4		-0.092081	13668000	54450000	43160000	34841000	10794000	49672000	58451000	43684000
AT1G54270.1 | Symbols: EIF4A-2 | eif4a-2;AT1G72730.1 | Symbols: | DEA(D/H)-box RNA helicase family protein	AT1G54270.1;AT1G72730.1	AT1G54270.1;AT1G72730.1	19	0	62.1	0	48.23	13	23.0714	23.8562	27.7516	25.6447	25.081	2.08075	-0.0652504		0.0212219	4	24.8201	25.2067	25.2135	25.3447	25.1462	0.226526	4		-0.0623498	3313600	2922000	6712500	4162200	1076200	2183500	2281700	2356500
AT3G15190.1 | Symbols: | chloroplast 30S ribosomal protein S20, putative	AT3G15190.1	AT3G15190.1	4	4	17.3	0	25.392	6	24.2826	24.5724	26.0162	24.5157	24.8467	0.789703	-0.0741749		0.0588188	4	24.4534	24.9928	25.4448	24.7926	24.9209	0.414168	4		-0.166363	5747100	8739600	8798600	1114100	5129300	13399000	6401500	3581300
ATCG00170.1 | Symbols: RPOC2 | DNA-directed RNA polymerase family protein	ATCG00170.1	ATCG00170.1	14	14	12.3	0	86.143	25	23.2174	25.1191	26.6278	25.5113	25.1189	1.41971	-0.0755482		0.0336861	4	24.449	24.9587	25.8238	25.5463	25.1944	0.614062	4		-0.0976813	168920	983390	951850	832670	341390	1039500	1044800	897640
AT4G35785.3 | Symbols: | RNA-binding (RRM/RBD/RNP motifs) family protein;AT4G35785.2 | Symbols: | RNA-binding (RRM/RBD/RNP motifs) family protein;AT4G35785.4 | Symbols: | RNA-binding (RRM/RBD/RNP motifs) family protein;AT4G35785.1 | Symbols: | RNA-bind	AT4G35785.3;AT4G35785.2;AT4G35785.4;AT4G35785.1;AT4G35785.5	AT4G35785.3;AT4G35785.2;AT4G35785.4;AT4G35785.1;AT4G35785.5	3	3	19.8	0	17.09	2	22.7966	23.0326	NaN	NaN	22.9146	0.166865	-0.0759754		0.101313	2	23.0352	23.4604	22.7791	22.6876	22.9906	0.34606	4		-0.282004	842610	2808300	175690	0	668530	2537600	714040	672520
ATCG00160.1 | Symbols: RPS2 | ribosomal protein S2	ATCG00160.1	ATCG00160.1	12	12	41.5	0	85.381	40	25.4549	26.861	27.3432	27.3563	26.7538	0.896116	-0.0777359		0.0407752	4	25.4135	26.9748	27.5376	27.4005	26.8316	0.975274	4		-0.117387	7001500	26784000	19323000	19247000	2854100	18358000	12552000	17473000
AT2G45960.2 | Symbols: PIP1B, TMP-A, ATHH2, PIP1;2 | plasma membrane intrinsic protein 1B;AT2G45960.1 | Symbols: PIP1B, TMP-A, ATHH2, PIP1;2 | plasma membrane intrinsic protein 1B;AT2G45960.3 | Symbols: PIP1B, TMP-A, ATHH2, PIP1;2 | plasma membrane intrins	AT2G45960.2;AT2G45960.1;AT2G45960.3	AT2G45960.2;AT2G45960.1;AT2G45960.3	6	2	31.4	0	47.144	42	28.4412	27.7727	28.8571	27.6657	28.1842	0.564802	-0.0804749		0.0847437	4	28.3781	28.5393	27.6846	28.4567	28.2647	0.392285	4		-0.23405	85138000	65435000	66563000	39477000	45276000	113360000	27979000	63306000
AT5G57870.2 | Symbols: eIFiso4G1 | MIF4G domain-containing protein / MA3 domain-containing protein;AT5G57870.1 | Symbols: eIFiso4G1 | MIF4G domain-containing protein / MA3 domain-containing protein	AT5G57870.2;AT5G57870.1	AT5G57870.2;AT5G57870.1	1	1	2.7	0	7.2034	1	21.2449	22.393	21.1203	21.216	21.4936	0.602011	-0.0809822		0.0618664	4	21.6589	NaN	21.4902	NaN	21.5746	0.119253	2		-0.178198	73647	197410	37032	64354	82876	0	76765	0
AT1G29150.1 | Symbols: ATS9, RPN6 | non-ATPase subunit 9	AT1G29150.1	AT1G29150.1	3	3	8.4	0	37.851	5	21.1581	22.5486	20.1672	22.7871	21.6653	1.23021	-0.081995		0.0298902	4	23.7	20.3284	21.2101	21.7505	21.7472	1.42768	4		-0.0870158	508430	286440	30963	227330	728920	75411	100760	163600
AT2G04842.1 | Symbols: EMB2761 | threonyl-tRNA synthetase, putative / threonine--tRNA ligase, putative	AT2G04842.1	AT2G04842.1	4	4	7.2	0	30.048	6	21.1691	23.8	22.2525	24.0049	22.8066	1.34301	-0.0832214		0.0276187	4	NaN	22.7372	23.0424	NaN	22.8898	0.215772	2		-0.0822684	41063	477150	493980	827130	0	142940	104460	0
AT3G09440.2 | Symbols: | Heat shock protein 70 (Hsp 70) family protein;AT3G09440.1 | Symbols: | Heat shock protein 70 (Hsp 70) family protein	AT3G09440.2;AT3G09440.1	AT3G09440.2;AT3G09440.1	26	11	47.9	0	144.68	43	27.5412	26.8227	25.7796	26.7846	26.732	0.724068	-0.0932407		0.0788574	4	27.2265	26.1924	27.0284	26.8538	26.8253	0.448541	4		-0.218939	7820800	7961100	1479100	3457100	5368000	4441900	5185100	3153800
AT4G11220.1 | Symbols: BTI2, RTNLB2 | VIRB2-interacting protein 2	AT4G11220.1	AT4G11220.1	2	1	13.7	0	9.2105	6	NaN	23.266	20.6668	23.9279	22.6202	1.72376	-0.0938854		0.0319346	3	21.7024	23.0693	22.2279	23.8569	22.7141	0.947284	4		-0.0935411	0	3828200	321030	2752800	517150	3139700	691080	2106200
AT3G02200.1 | Symbols: | Proteasome component (PCI) domain protein;AT3G02200.2 | Symbols: | Proteasome component (PCI) domain protein	AT3G02200.1;AT3G02200.2	AT3G02200.1;AT3G02200.2	4	4	18.7	0	22.872	3	21.7387	22.7742	22.1374	24.2734	22.7309	1.11325	-0.0971069		0.0606338	4	22.8127	22.9115	22.5358	23.052	22.828	0.218113	4		-0.171201	112940	353460	115050	1545900	600890	396690	444370	419410
AT2G45820.1 | Symbols: | Remorin family protein	AT2G45820.1	AT2G45820.1	1	1	13.7	0.0031226	6.339	2	22.5757	NaN	NaN	23.0882	22.8319	0.362373	-0.101498		0.146449	2	NaN	23.0574	22.6795	23.0634	22.9334	0.219904	3		-0.403288	724340	0	0	1122500	0	1499100	651130	837120
AT5G47930.1 | Symbols: | Zinc-binding ribosomal protein family protein	AT5G47930.1	AT5G47930.1	4	3	46.4	0	30.704	9	25.5887	26.5863	26.3458	25.7977	26.0796	0.464797	-0.101534		0.111123	4	25.8084	26.738	25.7287	26.4495	26.1812	0.49184	4		-0.300079	20760000	67301000	16897000	38276000	34156000	82014000	39020000	43549000
AT5G24490.1 | Symbols: | 30S ribosomal protein, putative	AT5G24490.1	AT5G24490.1	1	1	4.9	0	7.2103	5	24.3742	25.1673	25.8214	24.5347	24.9744	0.66035	-0.104013		0.0855755	4	24.3307	25.4328	25.6339	24.9163	25.0784	0.582925	4		-0.236173	3267600	7550700	7572700	2579700	1489200	8473100	5451200	3968700
AT2G20490.2 | Symbols: NOP10, EDA27 | nucleolar RNA-binding Nop10p family protein;AT2G20490.1 | Symbols: NOP10, EDA27 | nucleolar RNA-binding Nop10p family protein	AT2G20490.2;AT2G20490.1	AT2G20490.2;AT2G20490.1	2	2	44.4	0	11.531	5	23.5081	24.021	24.403	24.3443	24.0691	0.409971	-0.108166		0.119206	4	23.41	24.4026	24.2452	24.6511	24.1772	0.538081	4		-0.319796	1861300	17397000	1422400	11184000	4078700	15281000	9821900	13636000
AT1G05190.1 | Symbols: emb2394 | Ribosomal protein L6 family	AT1G05190.1	AT1G05190.1	15	15	61	0	180.3	71	27.9295	28.2673	29.3857	27.9309	28.3784	0.690114	-0.10849		0.0859919	4	27.842	28.8807	29.1015	28.1233	28.4869	0.600244	4		-0.237235	17339000	51140000	43487000	29199000	18624000	78397000	53747000	21453000
AT1G31330.1 | Symbols: PSAF | photosystem I subunit F	AT1G31330.1	AT1G31330.1	6	6	35.7	0	55.775	21	26.8988	26.8683	24.9569	26.8642	26.3971	0.960233	-0.12306		0.0591255	4	28.1669	25.6898	26.1361	26.0877	26.5201	1.11589	4		-0.167182	18512000	21266000	3339900	14975000	24874000	8108900	7014200	5290000
SWISS-PROT:P02769 (Bos taurus) Bovine serum albumin precursor	P02769	P02769	28	24	53.5	0	301.39	85	29.7528	28.0544	26.4002	27.926	28.0333	1.37061	-0.132193		0.0430039	4	27.5581	29.6967	29.2796	26.1278	28.1655	1.64388	4		-0.123526	30688000	13818000	1848700	8681100	4906900	50504000	20680000	1799100
AT5G65360.1 | Symbols: | Histone superfamily protein;AT5G10400.1 | Symbols: | Histone superfamily protein;AT5G10390.1 | Symbols: | Histone superfamily protein;AT3G27360.1 | Symbols: | Histone superfamily protein;AT1G09200.1 | Symbols: | Histone superf	AT5G65360.1;AT5G10400.1;AT5G10390.1;AT3G27360.1;AT1G09200.1;AT5G65350.1	AT5G65360.1;AT5G10400.1;AT5G10390.1;AT3G27360.1;AT1G09200.1;AT5G65350.1	6	1	45.6	0	51.08	19	26.7287	24.74	26.0366	25.5151	25.7551	0.839699	-0.132772		0.0762782	4	25.6452	27.0129	24.7888	26.1046	25.8879	0.927258	4		-0.212272	55237000	15483000	14420000	16718000	13363000	57089000	9875700	27763000
AT1G06190.2 | Symbols: | Rho termination factor;AT1G06190.1 | Symbols: | Rho termination factor	AT1G06190.2;AT1G06190.1	AT1G06190.2;AT1G06190.1	4	4	20.9	0	23.244	9	22.3274	23.6347	25.4533	23.0849	23.6251	1.33143	-0.140829		0.0612443	4	22.5451	23.5751	24.7236	24.2198	23.7659	0.939876	4		-0.172825	866050	2370300	2883100	1141000	356790	1914700	1469600	1350600
AT2G19730.3 | Symbols: | Ribosomal L28e protein family;AT2G19730.2 | Symbols: | Ribosomal L28e protein family;AT2G19730.1 | Symbols: | Ribosomal L28e protein family	AT2G19730.3;AT2G19730.2;AT2G19730.1	AT2G19730.3;AT2G19730.2;AT2G19730.1	6	5	48.3	0	50.908	36	28.6913	27.7387	28.8269	27.3941	28.1628	0.704985	-0.141548		0.147769	4	28.5685	28.1206	28.2904	28.2376	28.3043	0.189907	4		-0.387739	76112000	69705000	70433000	35942000	56631000	84905000	58422000	54935000
AT3G04260.1 | Symbols: PTAC3 | plastid transcriptionally active 3	AT3G04260.1	AT3G04260.1	8	8	13.8	0	52.89	22	23.9423	24.7722	25.3095	24.9248	24.7372	0.576166	-0.151659		0.0848747	4	23.4057	25.1439	26.2133	24.7924	24.8888	1.15875	4		-0.234384	429810	1525900	887530	1263800	163510	1475900	2010900	1231300
AT5G53800.1 | Symbols: | unknown protein;Has 30201 Blast hits to 17322 proteins in 780 species: Archae - 12;Bacteria - 1396;Metazoa - 17338;Fungi - 3422;Plants - 5037;Viruses - 0;Other Eukaryotes - 2996 (source: NCBI BLink).	AT5G53800.1	AT5G53800.1	7	7	22.8	0	47.955	9	23.3927	24.8242	24.5175	23.1281	23.9656	0.830939	-0.151833		0.0811771	4	23.1572	25.5017	24.3898	23.4211	24.1175	1.06418	4		-0.224911	978720	3636100	2022500	725480	543960	5415100	1688900	631950
AT5G04130.1 | Symbols: GYRB2 | DNA GYRASE B2;AT3G10270.1 | Symbols: GYRB1 | DNA GYRASE B1	AT5G04130.1;AT3G10270.1	AT5G04130.1;AT3G10270.1	2	2	2.3	0	11.3	2	NaN	21.8579	NaN	21.9095	21.8837	0.0364594	-0.152006		0.222125	2	NaN	21.6345	22.2239	22.2486	22.0357	0.347633	3		-0.585034	0	266580	0	122880	0	166400	154990	158030
AT5G23540.2 | Symbols: | Mov34/MPN/PAD-1 family protein;AT5G23540.1 | Symbols: | Mov34/MPN/PAD-1 family protein	AT5G23540.2;AT5G23540.1	AT5G23540.2;AT5G23540.1	3	3	13.5	0	25.902	5	25.5576	20.5449	21.0493	22.0134	22.2913	2.26115	-0.152803		0.0455556	4	23.3214	22.0066	22.3826	22.0659	22.4441	0.607708	4		-0.130524	3574500	91505	81401	471500	2346800	643990	641520	407530
AT4G11150.1 | Symbols: TUF, emb2448, TUFF, VHA-E1 | vacuolar ATP synthase subunit E1	AT4G11150.1;AT1G64200.1;AT3G08560.1	AT4G11150.1	13	13	60.4	0	111.97	32	27.9967	26.0951	25.2395	25.1802	26.1279	1.31416	-0.160198		0.0795857	4	27.0356	26.1918	26.3835	25.5413	26.2881	0.615035	4		-0.220817	29642000	7114100	3190300	4323400	11982000	9842100	4247800	2542200
AT4G26630.2 | Symbols: | DEK domain-containing chromatin associated protein;AT4G26630.1 | Symbols: | DEK domain-containing chromatin associated protein	AT4G26630.2;AT4G26630.1	AT4G26630.2;AT4G26630.1	19	19	21.9	0	165.16	42	26.1885	27.6523	27.6919	26.7923	27.0812	0.725611	-0.160513		0.130757	4	26.6728	27.5881	26.8476	27.8585	27.2417	0.571404	4		-0.347587	1910200	12582000	4190300	5085900	2614600	12038000	5033700	7189100
AT1G09060.2 | Symbols: | Zinc finger, RING-type;Transcription factor jumonji/aspartyl beta-hydroxylase;AT1G09060.1 | Symbols: | Zinc finger, RING-type;Transcription factor jumonji/aspartyl beta-hydroxylase;AT1G09060.3 | Symbols: | Zinc finger, RING-type	AT1G09060.2;AT1G09060.1;AT1G09060.3	AT1G09060.2;AT1G09060.1;AT1G09060.3	4	4	4.5	0	23.359	5	NaN	21.5255	22.1496	21.356	21.677	0.417913	-0.160753		0.124079	3	21.3736	22.811	21.9935	21.173	21.8378	0.736835	4		-0.334629	0	89854	38630	47789	34131	226600	210520	96698
AT1G32400.3 | Symbols: TOM2A | tobamovirus multiplication 2A;AT1G32400.2 | Symbols: TOM2A | tobamovirus multiplication 2A;AT1G32400.1 | Symbols: TOM2A | tobamovirus multiplication 2A	AT1G32400.3;AT1G32400.2;AT1G32400.1	AT1G32400.3;AT1G32400.2;AT1G32400.1	1	1	7.1	0	7.8668	2	23.2513	22.4007	23.4026	22.6025	22.9143	0.487516	-0.161549		0.245928	4	23.1375	22.9224	22.8846	23.3588	23.0758	0.219053	4		-0.604521	1115500	767480	961640	636840	774210	1224800	696540	878470
AT2G36130.1 | Symbols: | Cyclophilin-like peptidyl-prolyl cis-trans isomerase family protein	AT2G36130.1	AT2G36130.1	2	2	15.2	0	12.732	6	NaN	22.5564	22.4884	21.6468	22.2305	0.506698	-0.163189		0.172355	3	22.0948	22.9629	21.9667	22.5505	22.3937	0.454711	4		-0.448698	0	2025600	591210	413330	703770	2490600	786130	1109600
AT5G16780.1 | Symbols: DOT2, MDF | SART-1 family	AT5G16780.1	AT5G16780.1	3	3	4.8	0	17.388	7	22.4492	23.6441	22.9192	22.4156	22.857	0.572841	-0.164759		0.221263	4	22.836	23.1288	22.9288	23.1935	23.0218	0.167475	4		-0.552123	229780	1131400	125530	238230	121840	829850	286610	295800
AT1G18610.1 | Symbols: | Galactose oxidase/kelch repeat superfamily protein	AT1G18610.1	AT1G18610.1	3	3	6.3	0	17.518	3	NaN	NaN	22.7283	NaN	22.7284	NaN	-0.166582		0	1	22.0945	22.6445	22.828	24.0127	22.8949	0.807699	4		0	0	0	171410	0	48155	397410	241100	841070
AT1G06410.1 | Symbols: ATTPS7, TPS7, ATTPSA | trehalose-phosphatase/synthase 7	AT1G06410.1	AT1G06410.1	2	2	2.8	0	12.406	3	19.9094	21.3419	20.1135	22.9775	21.0856	1.41108	-0.166664		0.0465666	4	20.2459	NaN	NaN	22.2586	21.2522	1.42324	2		-0.136089	16578	141220	49946	285540	21188	0	0	80231
ATCG01230.1 | Symbols: RPS12B, RPS12 | ribosomal protein S12B;ATCG00905.1 | Symbols: RPS12C, RPS12 | ribosomal protein S12C;ATCG00065.1 | Symbols: RPS12A, RPS12 | ribosomal protein S12A	ATCG01230.1;ATCG00905.1;ATCG00065.1	ATCG01230.1;ATCG00905.1;ATCG00065.1	4	4	36.6	0	25.007	11	25.4828	26.4644	27.7146	25.8926	26.3886	0.971323	-0.167559		0.10256	4	25.7689	26.1586	27.2485	27.0486	26.5562	0.70705	4		-0.278936	24466000	63388000	66801000	31058000	15321000	51552000	66690000	55375000
AT3G49601.1 | Symbols: | FUNCTIONS IN: molecular_function unknown;INVOLVED IN: biological_process unknown;LOCATED IN: cellular_component unknown;CONTAINS InterPro DOMAIN/s: mRNA splicing factor, Cwf21 (InterPro:IPR013170);Has 30201 Blast hits to 17322	AT3G49601.1	AT3G49601.1	12	12	30.5	0	164.42	24	26.3041	26.6962	25.8884	25.3249	26.0534	0.587074	-0.168961		0.187272	4	26.0641	26.8108	25.9685	26.046	26.2224	0.394471	4		-0.477768	2849800	9255000	2712900	2509500	3182500	10266000	2891500	3605000
AT2G31610.1 | Symbols: | Ribosomal protein S3 family protein;AT3G53870.1 | Symbols: | Ribosomal protein S3 family protein	AT2G31610.1;AT3G53870.1	AT2G31610.1;AT3G53870.1	14	2	53.2	0	107.85	49	28.2396	27.826	28.1172	27.2444	27.8568	0.44362	-0.17177		0.252217	4	28.5047	27.8652	27.7394	28.005	28.0286	0.335444	4		-0.617691	24920000	37894000	13925000	13529000	25014000	37654000	18018000	17904000
AT5G54600.1 | Symbols: | Translation protein SH3-like family protein;AT5G54600.2 | Symbols: | Translation protein SH3-like family protein	AT5G54600.1;AT5G54600.2	AT5G54600.1;AT5G54600.2	7	7	34.3	0	46.637	15	26.0009	26.4609	28.4173	26.1069	26.7465	1.13111	-0.173262		0.102117	4	26.1449	27.1821	27.2941	27.058	26.9198	0.525514	4		-0.277834	12106000	22187000	37622000	10429000	9083500	23838000	16112000	13776000
AT5G67500.1 | Symbols: VDAC2, ATVDAC2 | voltage dependent anion channel 2;AT5G67500.2 | Symbols: VDAC2 | voltage dependent anion channel 2	AT5G67500.1;AT5G67500.2	AT5G67500.1;AT5G67500.2	8	7	40.2	0	57.862	18	25.6915	24.982	25.7857	25.6504	25.5274	0.367978	-0.175894		0.192721	4	25.5186	26.2847	24.9176	26.0923	25.7033	0.616683	4		-0.489868	4507700	4616200	1248100	5465300	4166700	9775600	3165500	3895800
AT5G58290.1 | Symbols: RPT3 | regulatory particle triple-A ATPase 3	AT5G58290.1	AT5G58290.1	5	4	17.2	0	30.13	12	24.8685	22.8972	25.1988	23.0517	24.004	1.19819	-0.177116		0.0794094	4	24.9713	NaN	24.1016	23.4706	24.1812	0.753518	3		-0.222272	1899000	190380	2171400	353370	1746000	0	587330	405400
AT3G44330.1 | Symbols: | INVOLVED IN: protein processing;LOCATED IN: mitochondrion, endoplasmic reticulum, plasma membrane, vacuole;EXPRESSED IN: 25 plant structures;EXPRESSED DURING: 13 growth stages;CONTAINS InterPro DOMAIN/s: Nicalin (InterPro:IPR0	AT3G44330.1	AT3G44330.1	2	2	3.5	0	12.104	2	21.2804	21.8039	20.5757	21.6729	21.3332	0.551809	-0.181082		0.219633	4	NaN	21.5	21.518	21.5249	21.5143	0.0128532	3		-0.554588	131190	245270	29519	205600	0	223090	135290	134580
AT2G45640.1 | Symbols: SAP18, ATSAP18 | SIN3 associated polypeptide P18;AT2G45640.2 | Symbols: SAP18 | SIN3 associated polypeptide P18	AT2G45640.1;AT2G45640.2	AT2G45640.1;AT2G45640.2	11	11	71.7	0	85.54	30	25.8043	27.8762	27.0899	25.6075	26.5945	1.07809	-0.182373		0.106199	4	26.4444	27.7694	26.3661	26.5276	26.7769	0.664993	4		-0.287953	6985400	55282000	7507500	7132700	11624000	55251000	9673200	11633000
AT3G13570.1 | Symbols: SCL30A, At-SCL30A | SC35-like splicing factor 30A	AT3G13570.1	AT3G13570.1	4	3	21	0	69.815	23	25.4455	27.3788	25.0041	24.8687	25.6743	1.16274	-0.18651		0.098275	4	26.0498	26.7091	25.8174	24.8669	25.8608	0.762695	4		-0.268252	4060100	29945000	1324800	2899200	4857600	16702000	5079000	2723100
AT1G78900.2 | Symbols: VHA-A | vacuolar ATP synthase subunit A;AT1G78900.1 | Symbols: VHA-A | vacuolar ATP synthase subunit A	AT1G78900.2;AT1G78900.1	AT1G78900.2;AT1G78900.1	20	20	44.6	0	241.41	48	28.912	26.9903	26.8661	26.9062	27.4187	0.99692	-0.186693		0.119144	4	28.5113	27.2134	27.2957	27.4011	27.6054	0.60883	4		-0.319645	24398000	7501200	3312200	3764200	10261000	8172900	5197700	4258600
AT5G37510.1 | Symbols: EMB1467, CI76 | NADH-ubiquinone dehydrogenase, mitochondrial, putative;AT5G37510.2 | Symbols: EMB1467, CI76 | NADH-ubiquinone dehydrogenase, mitochondrial, putative	AT5G37510.1;AT5G37510.2	AT5G37510.1;AT5G37510.2	2	2	3.9	0	16.898	2	22.8422	20.6312	20.0591	20.8026	21.0837	1.21461	-0.190283		0.0502192	4	23.8663	NaN	20.4093	19.5465	21.274	2.28603	3		-0.144431	413520	74814	12199	168830	301550	0	24609	7330.3
AT1G62750.1 | Symbols: ATSCO1, ATSCO1/CPEF-G, SCO1 | Translation elongation factor EFG/EF2 protein	AT1G62750.1	AT1G62750.1	2	2	3.6	0	12.622	2	20.3586	20.94	NaN	NaN	20.6493	0.411073	-0.194946		0.276517	2	20.8451	20.4696	21.1868	20.8755	20.8443	0.293651	4		-0.688424	51589	100820	0	0	41451	48734	77904	49856
SWISS-PROT:Q86YZ3 Tax_Id=9606 Gene_Symbol=HRNR Hornerin	Q86YZ3	Q86YZ3	21	21	21	0	323.31	144	29.3113	28.4368	28.76	28.5959	28.776	0.380484	-0.199745		0.184362	4	28.3086	28.8286	28.7035	30.0623	28.9757	0.75749	4		-0.471277	11354000	8628800	4833200	8020100	4102500	9098000	6905200	15593000	Hornerin	HRNR
AT5G39510.1 | Symbols: VTI11, ATVTI1A, ATVTI11, ZIG, SGR4, VTI1A, ZIG1 | Vesicle transport v-SNARE family protein	AT5G39510.1	AT5G39510.1	1	1	5	0.0038432	6.2722	1	22.3046	20.5096	21.1916	22.9366	21.7356	1.09013	-0.204639		0.137021	4	22.1262	21.603	21.7924	22.2394	21.9402	0.294175	4		-0.362476	809560	90895	103430	584150	400790	383930	295290	540620
AT1G59359.1 | Symbols: | Ribosomal protein S5 family protein;AT1G58983.1 | Symbols: | Ribosomal protein S5 family protein;AT1G58684.1 | Symbols: | Ribosomal protein S5 family protein;AT1G58380.1 | Symbols: XW6 | Ribosomal protein S5 family protein;AT3G5	AT1G59359.1;AT1G58983.1;AT1G58684.1;AT1G58380.1;AT3G57490.1	AT1G59359.1;AT1G58983.1;AT1G58684.1;AT1G58380.1;AT3G57490.1	11	3	43	0	20.12	7	23.1743	25.398	24.1734	25.2009	24.4866	1.02648	-0.204826		0.115837	4	24.4055	25.5964	25.0646	23.6994	24.6915	0.821371	4		-0.311606	282290	2594400	1505200	3056200	1176500	3681900	4999900	2443900
AT1G04510.2 | Symbols: MAC3A | MOS4-associated complex 3A;AT1G04510.1 | Symbols: MAC3A | MOS4-associated complex 3A	AT1G04510.2;AT1G04510.1	AT1G04510.2;AT1G04510.1	15	13	38.4	0	86.767	25	25.6106	26.1174	26.4306	25.325	25.8709	0.496614	-0.206326		0.260584	4	25.779	26.3331	25.6676	26.5293	26.0772	0.418986	4		-0.635098	2449900	6927100	1815800	2050300	1977900	9418000	3057800	4150500
AT1G60900.1 | Symbols: | U2 snRNP auxilliary factor, large subunit, splicing factor	AT1G60900.1;AT1G60830.1	AT1G60900.1	3	3	7.6	0	28.6	4	NaN	23.833	21.5409	21.825	22.3996	1.24942	-0.207026		0.066042	3	21.7764	24.2476	21.796	NaN	22.6066	1.42112	3		-0.189497	0	1943000	65833	309880	205340	2591000	400120	0
AT2G30620.1 | Symbols: | winged-helix DNA-binding transcription factor family protein;AT2G30620.2 | Symbols: | winged-helix DNA-binding transcription factor family protein	AT2G30620.1;AT2G30620.2;AT1G06760.1	AT2G30620.1;AT2G30620.2	7	7	15.8	0	45.278	24	26.3332	25.3639	26.2548	25.8697	25.9554	0.443332	-0.209225		0.249584	4	26.2216	25.8527	25.7094	26.8748	26.1646	0.520269	4		-0.612185	16021000	10770000	10365000	10715000	10650000	14786000	7844600	16995000
AT1G56110.1 | Symbols: NOP56 | homolog of nucleolar protein NOP56;AT3G12860.1 | Symbols: | NOP56-like pre RNA processing ribonucleoprotein	AT1G56110.1;AT3G12860.1	AT1G56110.1;AT3G12860.1	12	12	33.3	0	130.6	32	25.1674	25.8377	27.4276	26.556	26.2472	0.969944	-0.212906		0.143705	4	25.6391	26.7507	26.524	26.9264	26.4601	0.571539	4		-0.378227	1879900	5871400	9459500	4172900	1780000	9682400	4247700	4642900
AT1G01300.1 | Symbols: | Eukaryotic aspartyl protease family protein	AT1G01300.1	AT1G01300.1	2	2	5.6	0	11.236	2	21.1023	21.2729	23.1301	21.5388	21.761	0.930215	-0.214914		0.125692	4	NaN	21.3239	21.9698	22.634	21.9759	0.655042	3		-0.338553	85767	146890	211240	142880	0	278980	249270	471840
AT4G02230.1 | Symbols: | Ribosomal protein L19e family protein	AT4G02230.1	AT4G02230.1	6	1	20.2	0.0031496	6.3595	2	NaN	NaN	23.9875	23.0276	23.5075	0.67875	-0.215729		0.158262	2	24.5086	23.3355	23.3173	23.7316	23.7232	0.557361	4		-0.422168	0	0	2563400	1437900	4674100	3507700	2048600	2402700
AT5G41010.1 | Symbols: NRPB12, NRPD12, NRPE12 | DNA directed RNA polymerase, 7 kDa subunit	AT5G41010.1	AT5G41010.1	2	2	31.4	0	10.882	2	NaN	20.9577	21.0046	20.7228	20.895	0.151009	-0.215782		0.334015	3	21.0949	21.1113	20.5764	21.6606	21.1108	0.442774	4		-0.793559	0	1230700	580560	597750	698010	1412700	625140	1763100
AT1G23290.1 | Symbols: RPL27A, RPL27AB | Ribosomal protein L18e/L15 superfamily protein	AT1G23290.1	AT1G23290.1	9	1	44.5	0	9.3716	11	25.7816	25.3099	23.9675	25.0554	25.0286	0.768714	-0.216509		0.111647	4	25.8943	25.7497	25.9091	23.4274	25.2451	1.21395	4		-0.301363	11748000	11311000	1357600	6405800	7954400	14359000	9542600	1072800
AT1G76030.1 | Symbols: | ATPase, V1 complex, subunit B protein;AT1G20260.1 | Symbols: | ATPase, V1 complex, subunit B protein	AT1G76030.1;AT1G20260.1	AT1G76030.1;AT1G20260.1	20	3	61.1	0	316.16	57	28.5651	26.9243	26.0979	26.8056	27.0983	1.04377	-0.216795		0.13774	4	28.1221	27.2445	27.1152	26.7783	27.315	0.572795	4		-0.364176	23436000	8991000	3963000	6899900	14789000	11142000	7737500	4921600
AT5G18620.1 | Symbols: CHR17 | chromatin remodeling factor17;AT5G18620.2 | Symbols: CHR17 | chromatin remodeling factor17	AT5G18620.1;AT5G18620.2	AT5G18620.1;AT5G18620.2	31	2	28.5	0	12.681	4	NaN	NaN	23.02	22.0134	22.5167	0.711734	-0.219448		0.099604	2	21.7559	22.1805	23.0703	23.938	22.7362	0.970496	4		-0.277633	0	0	125820	67238	35856	235490	225080	354250
AT4G19006.1 | Symbols: | Proteasome component (PCI) domain protein	AT4G19006.1	AT4G19006.1	1	1	2.6	0	6.6691	1	NaN	NaN	NaN	21.7766	21.7766	NaN	-0.2213		0	1	23.4372	21.3781	21.1783	NaN	21.9979	1.25048	3		0	0	0	0	349700	464360	277570	124460	0
AT4G33865.1 | Symbols: | Ribosomal protein S14p/S29e family protein;AT3G44010.1 | Symbols: | Ribosomal protein S14p/S29e family protein;AT3G43980.1 | Symbols: | Ribosomal protein S14p/S29e family protein	AT4G33865.1;AT3G44010.1;AT3G43980.1	AT4G33865.1;AT3G44010.1;AT3G43980.1	3	3	50	0	18.862	6	24.4849	24.1019	25.3799	23.686	24.4132	0.72236	-0.22212		0.239373	4	24.8427	24.4544	24.456	24.7882	24.6353	0.2092	4		-0.590713	14040000	13148000	13457000	6598500	8323500	16652000	8737000	11249000
SWISS-PROT:Q9U6Y5 Green fluorescent protein (GFP-Cter-HisTag)	Q9U6Y5	Q9U6Y5	18	18	65.9	0	323.31	142	32.2068	31.0408	32.1723	31.4561	31.719	0.569341	-0.222591		0.25427	4	31.6885	31.4621	32.2749	32.3409	31.9416	0.433779	4		-0.621973	1011700000	713260000	602150000	595100000	381160000	729670000	732550000	732410000
AT3G60770.1 | Symbols: | Ribosomal protein S13/S15	AT3G60770.1	AT3G60770.1	9	1	47.7	0	7.2482	3	24.9653	24.034	24.5479	23.3782	24.2313	0.684491	-0.228601		0.262654	4	24.6662	24.6056	24.3204	24.2475	24.4599	0.206873	4		-0.639386	6132900	4347900	3126400	1614100	3699500	5995200	3145000	2896800
AT4G32420.3 | Symbols: | Cyclophilin-like peptidyl-prolyl cis-trans isomerase family protein;AT4G32420.1 | Symbols: | Cyclophilin-like peptidyl-prolyl cis-trans isomerase family protein;AT4G32420.2 | Symbols: | Cyclophilin-like peptidyl-prolyl cis-trans	AT4G32420.3;AT4G32420.1;AT4G32420.2;AT4G32420.4	AT4G32420.3;AT4G32420.1;AT4G32420.2;AT4G32420.4	2	2	3	0	12.603	6	22.9889	24.7593	24.2828	22.7886	23.7049	0.965741	-0.2318		0.140271	4	23.2414	24.8442	23.2928	24.3685	23.9367	0.797484	4		-0.370152	618880	2050900	700040	365490	490270	2243700	449650	795620
AT2G26990.1 | Symbols: FUS12, ATCSN2, COP12, CSN2 | proteasome family protein	AT2G26990.1	AT2G26990.1	2	2	6.8	0	33.991	9	23.4449	23.2973	23.5866	23.5135	23.4606	0.123283	-0.23699		0.297964	4	23.8882	22.7322	23.9907	24.1792	23.6976	0.654756	4		-0.7114	639870	1130300	388210	974130	763590	712780	1338000	1388400
AT4G08350.1 | Symbols: GTA02, GTA2 | global transcription factor group A2	AT4G08350.1;AT4G08360.1	AT4G08350.1	4	4	4	0	23.223	5	NaN	23.3038	24.1909	22.9522	23.4823	0.638373	-0.237228		0.285451	3	23.3839	23.7035	23.9663	23.8244	23.7195	0.248204	4		-0.694584	0	400390	331380	200320	89895	584950	393070	458030
ATCG00020.1 | Symbols: PSBA | photosystem II reaction center protein A	ATCG00020.1	ATCG00020.1	2	2	6.8	0	12.541	3	23.3947	23.5293	24.2497	22.9699	23.5359	0.53227	-0.242207		0.204515	4	24.9314	23.3276	23.3374	23.516	23.7781	0.773714	4		-0.515817	3473900	563640	676490	395250	5767500	395320	2288000	299210
AT3G54560.1 | Symbols: HTA11 | histone H2A 11;AT2G38810.3 | Symbols: HTA8 | histone H2A 8;AT2G38810.2 | Symbols: HTA8 | histone H2A 8;AT2G38810.1 | Symbols: HTA8 | histone H2A 8	AT3G54560.1;AT2G38810.3;AT2G38810.2;AT2G38810.1	AT3G54560.1;AT2G38810.3;AT2G38810.2;AT2G38810.1	2	1	33.8	0	18.542	2	22.4871	NaN	NaN	22.2465	22.3668	0.170163	-0.242744		0.216006	2	22.044	23.1593	NaN	22.6253	22.6095	0.557789	3		-0.57074	1766700	0	0	1437200	811610	3530900	0	1712600
ATCG00380.1 | Symbols: RPS4 | chloroplast ribosomal protein S4	ATCG00380.1	ATCG00380.1	12	12	69.2	0	205.86	82	27.4629	28.5363	29.1288	28.9409	28.5172	0.745058	-0.245497		0.149843	4	27.2905	28.9712	29.2996	29.4896	28.7627	1.00457	4		-0.392574	25116000	114830000	86958000	79199000	19572000	146580000	107410000	101900000
AT2G24820.1 | Symbols: TIC55-II | translocon at the inner envelope membrane of chloroplasts 55-II	AT2G24820.1	AT2G24820.1	7	7	18.2	0	43.211	13	26.8616	26.5016	27.8569	27.2643	27.1211	0.581082	-0.250881		0.325575	4	27.1773	27.6854	27.0578	27.5673	27.372	0.301694	4		-0.766362	5651300	7679600	9635500	8861700	6672400	7869900	7258900	8041500
AT5G01160.1 | Symbols: | RING/U-box superfamily protein	AT5G01160.1	AT5G01160.1	3	3	11.4	0	18.99	8	NaN	21.878	23.7454	22.8049	22.8094	0.933709	-0.256887		0.158619	3	22.2852	22.7427	23.3141	23.9232	23.0663	0.709594	4		-0.416916	0	550080	887310	703570	342070	1243300	1015700	1583000
AT3G53500.1 | Symbols: RSZ32, RS2Z32, At-RS2Z | RNA-binding (RRM/RBD/RNP motifs) family protein with retrovirus zinc finger-like domain;AT3G53500.2 | Symbols: RSZ32, RS2Z32, At-RS2Z | RNA-binding (RRM/RBD/RNP motifs) family protein with retrovirus zinc fin	AT3G53500.1;AT3G53500.2	AT3G53500.1;AT3G53500.2	5	4	15.2	0	30.385	8	24.3215	26.3425	25.1164	23.5874	24.8419	1.17923	-0.257378		0.152062	4	24.7531	25.5931	25.5148	24.5362	25.0993	0.533334	4		-0.397731	2829900	16170000	4483300	2193700	3533300	9138400	3393200	2142200
AT1G10840.1 | Symbols: TIF3H1 | translation initiation factor 3 subunit H1;AT1G10840.2 | Symbols: TIF3H1 | translation initiation factor 3 subunit H1	AT1G10840.1;AT1G10840.2	AT1G10840.1;AT1G10840.2	3	3	13.6	0	25.466	7	24.2147	24.4994	22.3856	24.2605	23.8401	0.97765	-0.26053		0.207837	4	23.9251	24.3581	23.9918	24.1273	24.1006	0.191174	4		-0.523066	1680400	3309200	261340	2082600	1218200	2810400	1009200	1127900
AT5G59970.1 | Symbols: | Histone superfamily protein;AT5G59690.1 | Symbols: | Histone superfamily protein;AT3G53730.1 | Symbols: | Histone superfamily protein;AT3G46320.1 | Symbols: | Histone superfamily protein;AT3G45930.1 | Symbols: | Histone superf	AT5G59970.1;AT5G59690.1;AT3G53730.1;AT3G46320.1;AT3G45930.1;AT2G28740.1;AT1G07820.2;AT1G07820.1;AT1G07660.1;AT1G07660.2	AT5G59970.1;AT5G59690.1;AT3G53730.1;AT3G46320.1;AT3G45930.1;AT2G28740.1;AT1G07820.2;AT1G07820.1;AT1G07660.1;AT1G07660.2	11	11	57.3	0	164.01	63	30.6647	28.413	28.9265	29.2489	29.3133	0.96446	-0.262173		0.197956	4	29.4856	29.9012	29.0404	29.8745	29.5754	0.404135	4		-0.501427	512390000	130220000	69125000	149700000	165300000	336620000	113090000	179890000
AT5G17440.1 | Symbols: | LUC7 related protein	AT5G17440.1	AT5G17440.1	8	3	27.2	0	24.944	3	NaN	24.6001	21.995	NaN	23.2975	1.84207	-0.266651		0.0540755	2	22.7035	25.6489	22.3402	NaN	23.5642	1.81449	3		-0.160167	0	4154700	66882	0	189430	3127700	366460	0
AT1G79280.1 | Symbols: NUA, AtTPR | nuclear pore anchor;AT1G79280.3 | Symbols: NUA | nuclear pore anchor;AT1G79280.2 | Symbols: NUA | nuclear pore anchor	AT1G79280.1;AT1G79280.3;AT1G79280.2	AT1G79280.1;AT1G79280.3;AT1G79280.2	5	5	3.5	0	32.282	5	NaN	22.8579	23.0813	23.5753	23.1715	0.367092	-0.26885		0.432827	3	23.075	23.7292	23.2075	23.7498	23.4404	0.349722	4		-0.986645	0	135750	45369	228610	42269	253980	107630	122430
AT3G26560.1 | Symbols: | ATP-dependent RNA helicase, putative	AT3G26560.1	AT3G26560.1	2	1	2.4	0.0088692	6.1414	1	NaN	22.157	21.3516	21.9682	21.8256	0.421186	-0.269312		0.120564	3	NaN	23.4796	22.016	20.7891	22.0949	1.34698	3		-0.330522	0	219830	31821	113840	0	262870	99212	17844
AT1G48350.1 | Symbols: | Ribosomal L18p/L5e family protein	AT1G48350.1	AT1G48350.1	5	5	34.1	0	32.927	12	24.2029	25.4951	27.2735	25.0202	25.4979	1.29843	-0.271824		0.140228	4	24.826	26.3223	26.2345	25.6962	25.7698	0.687316	4		-0.370049	2759400	7388600	11869000	5165800	3474700	13808000	10712000	6175400
AT5G64200.2 | Symbols: ATSC35, SC35, At-SC35 | ortholog of human splicing factor SC35;AT5G64200.1 | Symbols: ATSC35, SC35, At-SC35 | ortholog of human splicing factor SC35	AT5G64200.2;AT5G64200.1	AT5G64200.2;AT5G64200.1	4	4	16.8	0	26.787	11	22.2843	26.932	24.1675	25.4214	24.7013	1.96822	-0.272556		0.078904	4	25.8069	26.0049	25.3573	22.7264	24.9739	1.52263	4		-0.219059	486880	30446000	1414400	4846000	4758300	15439000	3900000	2226900
AT1G67730.1 | Symbols: YBR159, KCR1, ATKCR1 | beta-ketoacyl reductase 1	AT1G67730.1	AT1G67730.1	6	6	22	0	39.468	11	24.1128	25.1389	24.6613	26.1982	25.0278	0.88574	-0.272741		0.207004	4	24.719	24.9289	25.7519	25.8024	25.3005	0.55732	4		-0.521252	2032600	6930100	1090600	4442600	1990700	4948300	2563300	3501600
SWISS-PROT:P02535-1 Tax_Id=10090 Gene_Symbol=Krt10 Isoform 1 of Keratin, type I cytoskeletal 10	P02535-1	P02535-1	13	1	19.5	0	16.516	7	23.7218	23.0033	23.0176	NaN	23.2476	0.410765	-0.276394		0.431644	3	23.1228	23.5082	23.5201	23.9448	23.524	0.335798	4		-0.984386	839330	689620	307910	0	351300	907870	541450	716090
AT1G03130.1 | Symbols: PSAD-2 | photosystem I subunit D-2;AT4G02770.1 | Symbols: PSAD-1 | photosystem I subunit D-1	AT1G03130.1;AT4G02770.1	AT1G03130.1;AT4G02770.1	4	4	27	0	22.698	5	24.9271	21.4325	22.1698	NaN	22.8431	1.84205	-0.277143		0.0760589	3	25.4859	22.0933	22.6809	22.221	23.1203	1.59714	4		-0.213532	3656500	216580	206090	0	4256100	577900	435210	378710
AT4G39520.1 | Symbols: | GTP-binding protein-related	AT4G39520.1	AT4G39520.1	3	3	11.1	0	18.768	3	23.5268	22.2021	22.3967	23.7957	22.9803	0.797887	-0.277685		0.197746	4	NaN	22.7454	23.1432	23.8854	23.258	0.578593	3		-0.506198	353260	969420	324910	723140	0	603400	401570	796430
AT5G59850.1 | Symbols: | Ribosomal protein S8 family protein;AT1G07770.2 | Symbols: RPS15A | ribosomal protein S15A;AT1G07770.1 | Symbols: RPS15A | ribosomal protein S15A;AT3G46040.1 | Symbols: RPS15AD | ribosomal protein S15A D	AT5G59850.1;AT1G07770.2;AT1G07770.1;AT3G46040.1;AT2G39590.1	AT5G59850.1;AT1G07770.2;AT1G07770.1;AT3G46040.1	7	7	55.4	0	52.475	27	26.5673	26.7407	27.7892	26.2503	26.8369	0.666586	-0.281887		0.33801	4	27.3919	27.2736	26.9344	26.8753	27.1188	0.252888	4		-0.790764	23392000	31002000	21290000	16195000	23357000	40167000	19558000	17897000
AT4G23400.1 | Symbols: PIP1D, PIP1;5 | plasma membrane intrinsic protein 1;5	AT4G23400.1	AT4G23400.1	3	2	13.6	0	11.319	3	23.6158	23.3047	23.6854	23.2853	23.4728	0.207421	-0.282007		0.697838	4	23.5627	24.1159	23.3956	23.945	23.7548	0.332941	4		-1.43783	1230800	2433200	810090	1585400	1588600	4693000	1625300	2763500
AT1G72610.1 | Symbols: GLP1, ATGER1, GER1 | germin-like protein 1	AT1G72610.1	AT1G72610.1	2	2	8.2	0	13.048	16	25.1348	27.7672	28.8463	28.3052	27.5134	1.6458	-0.282166		0.0960319	4	25.8202	27.99	28.3697	29.0023	27.7955	1.38149	4		-0.262632	16274000	126830000	124130000	62427000	17389000	134180000	107960000	173020000
ATCG00330.1 | Symbols: RPS14 | chloroplast ribosomal protein S14	ATCG00330.1	ATCG00330.1	4	4	38	0	29.125	14	24.4488	24.8556	26.1128	25.3555	25.1932	0.716477	-0.282625		0.198224	4	24.2482	25.5202	25.9025	26.2323	25.4758	0.868586	4		-0.502017	14655000	23760000	19343000	17924000	9017600	43191000	30683000	25288000
AT3G49720.2 | Symbols: | unknown protein;FUNCTIONS IN: molecular_function unknown;INVOLVED IN: biological_process unknown;LOCATED IN: chloroplast thylakoid membrane, Golgi apparatus, plasma membrane, membrane;EXPRESSED IN: 25 plant structures;EXPRESS	AT3G49720.2;AT3G49720.1;AT5G65810.1	AT3G49720.2;AT3G49720.1	5	5	24.1	0	67.077	14	23.8007	25.0603	24.3323	25.0073	24.5501	0.599564	-0.287371		0.240552	4	25.1656	25.2813	25.2049	23.6982	24.8375	0.76108	4		-0.593204	2835300	5231400	2351100	3302200	1818800	5756800	3359000	1664300
AT1G03910.1 | Symbols: | EXPRESSED IN: 25 plant structures;EXPRESSED DURING: 13 growth stages;CONTAINS InterPro DOMAIN/s: Cactin protein, cactus-binding domain, C-terminal (InterPro:IPR019134), Cactin, central region (InterPro:IPR018816);BEST Arabidops	AT1G03910.1;AT1G03910.2	AT1G03910.1;AT1G03910.2	6	6	10.3	0	39.236	14	24.7515	24.5258	24.7782	22.7986	24.2135	0.950042	-0.290541		0.198277	4	25.021	25.0635	24.2401	23.6917	24.5041	0.660759	4		-0.502133	1112800	2405800	615420	246150	1392100	3363700	537330	432190
AT3G53420.2 | Symbols: PIP2A, PIP2, PIP2;1 | plasma membrane intrinsic protein 2A;AT3G53420.1 | Symbols: PIP2A, PIP2, PIP2;1 | plasma membrane intrinsic protein 2A	AT3G53420.2;AT3G53420.1	AT3G53420.2;AT3G53420.1	7	5	32.1	0	62.987	40	27.6566	27.3541	27.7493	26.7516	27.3779	0.450346	-0.299595		0.355491	4	27.2984	28.3868	27.1425	27.8823	27.6775	0.570113	4		-0.824732	47310000	56236000	30398000	25361000	23656000	102440000	25970000	39376000
AT2G21160.2 | Symbols: | Translocon-associated protein (TRAP), alpha subunit;AT2G21160.1 | Symbols: | Translocon-associated protein (TRAP), alpha subunit	AT2G21160.2;AT2G21160.1	AT2G21160.2;AT2G21160.1	2	2	13.8	0	19.06	7	24.6897	23.6935	20.3683	23.8126	23.141	1.90112	-0.300215		0.0764036	4	24.7902	24.5023	24.1384	20.334	23.4412	2.0886	4		-0.212597	8273800	6294100	223510	2840800	3899100	6318600	4457700	265880
AT4G38920.1 | Symbols: AVA-P3, ATVHA-C3, VHA-C3 | vacuolar-type H(+)-ATPase C3;AT4G34720.1 | Symbols: AVA-P1, VHA-C1, ATVHA-C1 | ATPase, F0/V0 complex, subunit C protein;AT2G16510.1 | Symbols: | ATPase, F0/V0 complex, subunit C protein;AT1G19910.1 | Symbo	AT4G38920.1;AT4G34720.1;AT2G16510.1;AT1G19910.1;AT1G75630.1;AT1G75630.2	AT4G38920.1;AT4G34720.1;AT2G16510.1;AT1G19910.1;AT1G75630.1;AT1G75630.2	2	2	31.7	0	16.613	5	25.452	23.4144	22.0002	23.5399	23.6016	1.41742	-0.301548		0.110112	4	23.6449	25.0902	24.9198	21.9578	23.9032	1.44839	4		-0.297595	16651000	7291400	1702000	5508600	4733000	17200000	6062700	1500500
AT2G47330.1 | Symbols: | P-loop containing nucleoside triphosphate hydrolases superfamily protein	AT2G47330.1	AT2G47330.1	2	2	3.2	0	11.49	2	NaN	21.4258	22.2482	20.9408	21.5383	0.660934	-0.301588		0.279942	3	21.9391	21.8175	22.4273	21.1755	21.8398	0.515386	4		-0.683145	0	180970	79969	19867	55257	295930	210780	99527
AT1G32360.1 | Symbols: | Zinc finger (CCCH-type) family protein	AT1G32360.1	AT1G32360.1	1	1	3.1	0	7.2745	4	NaN	20.0881	21.5984	20.6928	20.7931	0.760119	-0.306726		0.182969	3	20.2225	NaN	21.2755	21.8014	21.0998	0.804004	3		-0.480158	0	169520	196060	159270	89304	0	194570	276030
AT3G48930.1 | Symbols: EMB1080 | Nucleic acid-binding, OB-fold-like protein	AT3G48930.1;AT4G30800.1	AT3G48930.1	8	5	46.2	0	64.942	42	27.5723	27.382	28.2763	26.7338	27.4911	0.634716	-0.311653		0.416135	4	28.0482	27.6557	27.6433	27.8637	27.8027	0.192346	4		-0.939819	39221000	38883000	36909000	19030000	31502000	48111000	25023000	25576000
AT3G20820.1 | Symbols: | Leucine-rich repeat (LRR) family protein	AT3G20820.1	AT3G20820.1	12	12	43.8	0	187.54	39	22.61	27.4551	26.5476	27.8557	26.1171	2.40126	-0.319494		0.0918715	4	25.2555	26.5763	26.8864	27.0282	26.4366	0.809703	4		-0.252157	1277700	16614000	6540700	19442000	1397000	10607000	5638600	7574200
AT3G28900.1 | Symbols: | Ribosomal protein L34e superfamily protein	AT3G28900.1	AT3G28900.1	2	1	16.7	0	6.6805	2	22.5231	21.4828	22.278	21.6388	21.9807	0.499136	-0.32122		0.387715	4	23.0555	22.1214	21.8366	22.1941	22.3019	0.525529	4		-0.886382	2392100	1660000	1108100	867500	2637700	1976000	1164100	1242000
AT1G33140.1 | Symbols: PGY2 | Ribosomal protein L6 family;AT1G33120.1 | Symbols: | Ribosomal protein L6 family	AT1G33140.1;AT1G33120.1	AT1G33140.1;AT1G33120.1	12	8	67	0	215.38	94	29.2774	29.0258	28.3415	28.7278	28.8431	0.402878	-0.321899		0.616013	4	29.4001	29.3818	29.0927	28.7854	29.165	0.289605	4		-1.29754	102720000	118960000	30298000	60375000	90195000	151170000	78261000	40105000
AT3G53430.1 | Symbols: | Ribosomal protein L11 family protein;AT2G37190.1 | Symbols: | Ribosomal protein L11 family protein;AT5G60670.1 | Symbols: | Ribosomal protein L11 family protein	AT3G53430.1;AT2G37190.1;AT5G60670.1	AT3G53430.1;AT2G37190.1;AT5G60670.1	5	5	44.6	0	53.153	29	26.6578	25.9839	26.5146	26.293	26.3624	0.293545	-0.324627		0.674681	4	26.8615	26.1475	26.865	26.874	26.687	0.359719	4		-1.39838	17064000	16359000	10645000	13067000	15082000	14003000	14419000	16846000
AT3G13200.1 | Symbols: EMB2769 | Cwf15 / Cwc15 cell cycle control family protein	AT3G13200.1	AT3G13200.1	4	4	21.3	0	38.762	13	24.5176	25.1182	25.1053	24.4378	24.7947	0.367576	-0.327795		0.351919	4	24.9991	25.6268	24.1639	25.7004	25.1225	0.71239	4		-0.817823	2628400	5245300	2179500	2945300	3405100	8800300	2068900	5821400
AT3G05590.1 | Symbols: RPL18 | ribosomal protein L18	AT3G05590.1;AT2G47570.2;AT2G47570.1	AT3G05590.1	13	3	59.9	0	18.275	10	25.4136	24.8454	25.5337	23.8078	24.9001	0.787627	-0.328173		0.336824	4	25.5323	25.2348	25.2695	24.8766	25.2283	0.269493	4		-0.788446	7052000	7293400	5302800	1498600	4900800	8277100	3945300	3136500
AT2G36160.1 | Symbols: | Ribosomal protein S11 family protein	AT2G36160.1	AT2G36160.1	11	1	69.3	0	7.1218	8	25.5529	25.02	26.3645	24.8247	25.4405	0.688584	-0.330473		0.394832	4	26.1514	25.6358	25.609	25.6878	25.771	0.255667	4		-0.899842	12941000	12092000	13576000	7105400	12422000	17192000	9981900	10387000
AT1G77180.2 | Symbols: SKIP | chromatin protein family;AT1G77180.1 | Symbols: SKIP | chromatin protein family;AT1G77180.3 | Symbols: SKIP | chromatin protein family	AT1G77180.2;AT1G77180.1;AT1G77180.3	AT1G77180.2;AT1G77180.1;AT1G77180.3	11	11	24.6	0	97.164	40	25.711	26.4771	26.5062	25.9444	26.1597	0.395167	-0.33062		0.548855	4	26.2344	26.9157	26.0796	26.7314	26.4903	0.397174	4		-1.18021	2153000	7187000	1790900	2097000	2256400	8823800	3044600	5003200
AT1G35680.1 | Symbols: | Ribosomal protein L21	AT1G35680.1	AT1G35680.1	9	9	48.2	0	64.763	28	27.4782	27.242	28.1081	26.7985	27.4067	0.545933	-0.33613		0.5449	4	27.9589	27.5701	27.803	27.6393	27.7428	0.174038	4		-1.17322	17873000	27727000	18471000	13989000	21716000	31470000	21476000	22995000
AT5G15090.2 | Symbols: VDAC3 | voltage dependent anion channel 3;AT5G15090.1 | Symbols: VDAC3, ATVDAC3 | voltage dependent anion channel 3	AT5G15090.2;AT5G15090.1	AT5G15090.2;AT5G15090.1	6	6	38.7	0	58.449	21	26.6671	25.2111	24.7898	25.7011	25.5923	0.807555	-0.337383		0.289618	4	25.9406	26.4238	25.1755	26.1786	25.9296	0.540057	4		-0.694562	12537000	6537500	1867800	7449500	3637100	14953000	4154700	6129800
AT5G09510.1 | Symbols: | Ribosomal protein S19 family protein;AT5G09510.2 | Symbols: | Ribosomal protein S19 family protein	AT5G09510.1;AT5G09510.2;AT5G43640.1;AT5G09500.1	AT5G09510.1;AT5G09510.2	6	1	67.1	0.0023885	6.4339	5	23.3324	22.3873	23.6446	NaN	23.1214	0.65469	-0.338209		0.253702	3	24.1923	22.9976	23.189	NaN	23.4596	0.641675	3		-0.639018	2347100	1627800	1617200	258190	2976400	2418000	1523200	414580
AT1G55310.2 | Symbols: SR33, ATSCL33, SCL33, At-SCL33 | SC35-like splicing factor 33;AT1G55310.1 | Symbols: SR33, ATSCL33, SCL33, At-SCL33 | SC35-like splicing factor 33;AT1G55310.3 | Symbols: SR33, SCL33, At-SCL33 | SC35-like splicing factor 33	AT1G55310.2;AT1G55310.1;AT1G55310.3	AT1G55310.2;AT1G55310.1;AT1G55310.3	4	3	24.5	0	27.919	5	NaN	24.8016	20.8884	NaN	22.845	2.76701	-0.33934		0.07185	2	23.309	24.063	22.1811	NaN	23.1844	0.947113	3		-0.209441	0	6249400	107980	0	1418600	2933900	513910	0
AT1G16820.2 | Symbols: | vacuolar ATP synthase catalytic subunit-related / V-ATPase-related / vacuolar proton pump-related;AT1G16820.1 | Symbols: | vacuolar ATP synthase catalytic subunit-related / V-ATPase-related / vacuolar proton pump-related	AT1G16820.2;AT1G16820.1	AT1G16820.2;AT1G16820.1	1	1	22.7	0	31.732	9	26.0146	22.8968	21.5632	23.0678	23.3856	1.87727	-0.340038		0.121875	4	24.8519	23.9257	22.6917	23.4333	23.7256	0.906057	4		-0.326257	13666000	9637600	880330	6863300	3869800	16008000	1013200	7176900
AT1G07360.1 | Symbols: | CCCH-type zinc fingerfamily protein with RNA-binding domain;AT2G29580.1 | Symbols: | CCCH-type zinc fingerfamily protein with RNA-binding domain	AT1G07360.1;AT2G29580.1;AT5G07060.2;AT5G07060.1	AT1G07360.1;AT2G29580.1	7	7	18.5	0	52.473	12	23.6725	25.0158	25.9957	24.0756	24.6899	1.03662	-0.341272		0.236969	4	24.4483	25.7241	24.8635	25.0887	25.0312	0.532713	4		-0.585629	625450	3516600	1723800	1207700	684330	4612200	3119300	2499000
AT1G68590.2 | Symbols: | Ribosomal protein PSRP-3/Ycf65;AT1G68590.1 | Symbols: | Ribosomal protein PSRP-3/Ycf65	AT1G68590.2;AT1G68590.1	AT1G68590.2;AT1G68590.1	3	3	39.3	0	21.587	7	23.0032	25.3732	24.7915	24.6756	24.4609	1.01861	-0.343172		0.169616	4	NaN	24.841	24.7671	NaN	24.8041	0.0522311	2		-0.449003	2747500	7841100	12102000	4400400	0	6413400	3691900	0
AT2G05920.1 | Symbols: | Subtilase family protein	AT2G05920.1	AT2G05920.1	7	7	14.9	0	45.358	16	22.8315	25.1931	24.6574	23.9567	24.1597	1.01995	-0.344347		0.202266	4	23.6087	25.2067	25.3133	23.8874	24.504	0.88139	4		-0.510893	342110	2176500	856850	1073800	604380	1419400	1693700	578160
AT3G05560.3 | Symbols: | Ribosomal L22e protein family;AT3G05560.2 | Symbols: | Ribosomal L22e protein family;AT3G05560.1 | Symbols: | Ribosomal L22e protein family	AT3G05560.3;AT3G05560.2;AT3G05560.1	AT3G05560.3;AT3G05560.2;AT3G05560.1	7	2	57.3	0	47.5	31	26.8612	26.0199	26.737	25.1962	26.2036	0.767152	-0.345358		0.325723	4	27.0969	26.7698	26.2765	26.0526	26.5489	0.47243	4		-0.766654	32888000	27591000	16938000	6577900	35065000	40498000	10660000	9357100
AT1G04170.1 | Symbols: EIF2 GAMMA | eukaryotic translation initiation factor 2 gamma subunit	AT1G04170.1	AT1G04170.1	2	2	9.7	0	11.368	2	NaN	22.7905	NaN	22.9942	22.8923	0.144003	-0.345732		0.770537	2	NaN	23.078	23.1263	23.5099	23.2381	0.236662	3		-1.80038	0	495640	0	313680	0	1461300	891210	515340
AT1G69200.1 | Symbols: FLN2 | fructokinase-like 2	AT1G69200.1	AT1G69200.1	2	2	4.4	0	12.121	5	22.2268	22.9279	22.4302	22.7756	22.5901	0.319391	-0.3468		0.409063	4	22.2345	22.4924	23.3958	23.6249	22.9369	0.676983	4		-0.926599	304550	562520	391170	223290	107870	479720	464640	538400
AT5G27120.1 | Symbols: | NOP56-like pre RNA processing ribonucleoprotein	AT5G27120.1	AT5G27120.1	4	2	12.4	0	14.375	2	21.4571	23.3851	23.3991	22.5041	22.6864	0.920244	-0.348703		0.310963	4	22.7505	22.996	23.1339	23.2598	23.0351	0.218143	4		-0.737414	42965	518010	297160	411770	347880	947140	690530	382320
AT4G18100.1 | Symbols: | Ribosomal protein L32e	AT4G18100.1	AT4G18100.1	9	3	57.1	0	66.176	33	27.7809	26.9308	28.076	26.6339	27.3554	0.683418	-0.350048		0.429007	4	27.9903	27.6098	27.4189	27.8029	27.7055	0.246229	4		-0.963759	59825000	41765000	40191000	28577000	45113000	68419000	41164000	44508000
AT1G03840.2 | Symbols: MGP | C2H2 and C2HC zinc fingers superfamily protein;AT1G03840.1 | Symbols: MGP | C2H2 and C2HC zinc fingers superfamily protein;AT4G02670.1 | Symbols: AtIDD12, IDD12 | indeterminate(ID)-domain 12;AT3G45260.1 | Symbols: | C2H2-like	AT1G03840.2;AT1G03840.1;AT4G02670.1;AT3G45260.1;AT3G50700.1;AT5G44160.1;AT5G66730.1;AT3G13810.3;AT5G03150.1;AT3G13810.1;AT3G13810.2;AT2G02080.2;AT5G60470.1;AT1G55110.1;AT1G14580.2;AT1G14580.1;AT2G02080.1	AT1G03840.2;AT1G03840.1;AT4G02670.1;AT3G45260.1;AT3G50700.1;AT5G44160.1;AT5G66730.1;AT3G13810.3;AT5G03150.1;AT3G13810.1;AT3G13810.2	3	2	7.3	0	17.282	7	23.5741	25.8462	24.5436	25.1412	24.7763	0.962124	-0.350336		0.219475	4	25.1473	25.0324	24.1361	26.1906	25.1266	0.841125	4		-0.548275	1087400	6651900	2081200	2117400	3132500	1721200	1410200	2696900
AT2G05250.1 | Symbols: | DNAJ heat shock N-terminal domain-containing protein;AT2G05230.1 | Symbols: | DNAJ heat shock N-terminal domain-containing protein	AT2G05250.1;AT2G05230.1	AT2G05250.1;AT2G05230.1	1	1	2.5	0.0008071	6.5156	1	NaN	NaN	NaN	21.5604	21.5604	NaN	-0.352278		0	1	21.8271	22.1806	22.1992	21.4439	21.9127	0.356351	4		0	0	0	0	117030	118050	265780	231400	80020
AT5G05780.1 | Symbols: RPN8A, AE3, ATHMOV34 | RP non-ATPase subunit 8A;AT5G05780.2 | Symbols: RPN8A | RP non-ATPase subunit 8A;AT3G11270.1 | Symbols: MEE34 | Mov34/MPN/PAD-1 family protein	AT5G05780.1;AT5G05780.2;AT3G11270.1	AT5G05780.1;AT5G05780.2;AT3G11270.1	2	2	10.4	0	11.771	2	NaN	22.3824	NaN	NaN	22.3824	NaN	-0.352579		0	1	23.9094	NaN	22.5776	21.7179	22.735	1.10418	3		0	0	432690	0	0	1293700	0	311240	196860
AT3G04400.2 | Symbols: emb2171 | Ribosomal protein L14p/L23e family protein;AT3G04400.1 | Symbols: emb2171 | Ribosomal protein L14p/L23e family protein;AT2G33370.1 | Symbols: | Ribosomal protein L14p/L23e family protein;AT1G04480.1 | Symbols: | Ribosomal	AT3G04400.2;AT3G04400.1;AT2G33370.1;AT1G04480.1	AT3G04400.2;AT3G04400.1;AT2G33370.1;AT1G04480.1	10	10	68.8	0	129.57	38	26.5612	28.1957	27.4896	28.3697	27.6541	0.821975	-0.358955		0.231936	4	28.3933	28.4816	28.5699	26.6072	28.013	0.93995	4		-0.574946	39819000	68701000	29858000	39857000	47422000	97941000	50924000	25151000
AT3G04840.1 | Symbols: | Ribosomal protein S3Ae	AT3G04840.1	AT3G04840.1	13	7	43.9	0	141.67	73	28.3839	28.7131	28.3866	27.5516	28.2588	0.496162	-0.360994		0.470891	4	29.2414	28.7247	28.405	28.1079	28.6198	0.484951	4		-1.04063	34791000	58559000	19606000	22140000	40234000	58868000	32800000	24208000
AT5G28740.1 | Symbols: | Tetratricopeptide repeat (TPR)-like superfamily protein	AT5G28740.1	AT5G28740.1	10	10	16.7	0	73.272	19	23.667	24.7137	25.5236	22.9175	24.2054	1.14667	-0.368549		0.239221	4	24.3251	25.3064	24.2417	24.4228	24.574	0.493827	4		-0.590392	417740	1126400	426900	115390	526380	2003100	515320	579600
AT1G07320.4 | Symbols: RPL4 | ribosomal protein L4;AT1G07320.3 | Symbols: RPL4 | ribosomal protein L4;AT1G07320.2 | Symbols: RPL4 | ribosomal protein L4;AT1G07320.1 | Symbols: RPL4 | ribosomal protein L4	AT1G07320.4;AT1G07320.3;AT1G07320.2;AT1G07320.1	AT1G07320.4;AT1G07320.3;AT1G07320.2;AT1G07320.1	12	12	48.6	0	323.31	55	26.6245	27.3248	28.6344	26.5548	27.2846	0.96471	-0.369781		0.312854	4	27.4688	27.4153	27.9478	27.7858	27.6544	0.254908	4		-0.741177	7697600	22344000	29240000	11565000	12120000	31414000	22437000	20208000
AT2G41475.1 | Symbols: | Embryo-specific protein 3, (ATS3)	AT2G41475.1	AT2G41475.1	3	3	14.5	0	19.361	11	25.1545	25.6596	26.8703	26.4306	26.0287	0.76818	-0.372877		0.274832	4	25.3955	26.2396	26.6064	27.365	26.4016	0.818273	4		-0.664457	3629400	10557000	4665200	10695000	3981100	16786000	10397000	14973000
ATCG00740.1 | Symbols: RPOA | RNA polymerase subunit alpha	ATCG00740.1	ATCG00740.1	6	6	26.1	0	44.168	12	25.0248	24.5664	24.4399	25.1628	24.7985	0.349471	-0.376184		0.659572	4	24.7879	24.8693	25.6831	25.3583	25.1747	0.422315	4		-1.37253	1828600	2817900	1881000	4213800	1782700	6407300	6090100	4125200
AT1G79200.1 | Symbols: | unknown protein;Has 30201 Blast hits to 17322 proteins in 780 species: Archae - 12;Bacteria - 1396;Metazoa - 17338;Fungi - 3422;Plants - 5037;Viruses - 0;Other Eukaryotes - 2996 (source: NCBI BLink).	AT1G79200.1	AT1G79200.1	1	1	6.3	0	6.6651	2	NaN	21.994	21.8847	NaN	21.9393	0.0772481	-0.376871		0.146849	2	23.4197	23.3969	21.4264	21.0219	22.3162	1.27183	4		-0.394854	0	1738800	686150	0	1383600	2694600	528860	342170
AT4G15900.1 | Symbols: PRL1 | pleiotropic regulatory locus 1	AT4G15900.1;AT3G16650.1	AT4G15900.1	7	7	22.6	0	46.065	15	24.7023	25.5237	25.8441	24.7333	25.2009	0.573067	-0.378353		0.451668	4	25.0196	26.2058	25.5991	25.4924	25.5792	0.487756	4		-1.00554	1458700	5484900	1727200	1079700	2472300	5838000	1244400	2055000
AT1G47128.1 | Symbols: RD21, RD21A | Granulin repeat cysteine protease family protein	AT1G47128.1	AT1G47128.1	4	4	10.2	0	28.885	16	26.5681	24.68	26.3849	26.0709	25.926	0.855624	-0.383936		0.349773	4	26.7496	26.2645	25.7946	26.4309	26.3099	0.398133	4		-0.813664	9214700	2576300	2744300	5859300	5752000	9782500	3935700	5620500
AT3G06730.1 | Symbols: TRX P, TRX z | Thioredoxin z	AT3G06730.1	AT3G06730.1	3	3	23.5	0	19.895	5	23.2241	23.7694	24.1966	23.0559	23.5615	0.521579	-0.386501		0.518292	4	23.5013	23.9828	24.549	23.7589	23.948	0.446381	4		-1.12598	1580900	3111500	1313200	1519700	1444700	4689700	4074500	3106800
AT3G52580.1 | Symbols: | Ribosomal protein S11 family protein	AT3G52580.1	AT3G52580.1	9	1	42.7	0	8.5405	4	23.2615	20.6853	23.8961	NaN	22.6143	1.7004	-0.388279		0.107368	3	23.2129	22.7923	NaN	NaN	23.0026	0.297387	2		-0.304041	2387900	457450	2215600	0	2217900	2163500	0	0
AT3G11510.1 | Symbols: | Ribosomal protein S11 family protein	AT3G11510.1	AT3G11510.1	11	1	69.3	0	185.54	68	28.7893	28.0739	29.1623	28.1886	28.5535	0.512968	-0.391346		0.70025	4	29.1788	28.7558	28.8834	28.9613	28.9448	0.177491	4		-1.44193	128370000	103180000	94065000	40049000	116500000	155960000	115770000	93492000
AT2G37270.2 | Symbols: ATRPS5B, RPS5B | ribosomal protein 5B;AT2G37270.1 | Symbols: ATRPS5B, RPS5B | ribosomal protein 5B	AT2G37270.2;AT2G37270.1	AT2G37270.2;AT2G37270.1	12	2	41.5	0	125.95	55	27.7558	27.5529	27.7041	27.0459	27.5147	0.324134	-0.3918		0.983318	4	28.2168	27.7687	27.6518	27.9885	27.9065	0.249582	4		-1.91548	26745000	42765000	15582000	20382000	28944000	52805000	28960000	29075000
AT5G08650.1 | Symbols: | Small GTP-binding protein	AT5G08650.1	AT5G08650.1	1	1	2.2	0	8.5297	2	20.8272	21.9598	22.2407	21.6426	21.6676	0.611206	-0.393404		0.328949	4	NaN	21.2311	22.4129	22.5389	22.061	0.721432	3		-0.783379	70051	307460	182020	148730	0	133710	170630	183470
AT5G55660.1 | Symbols: | DEK domain-containing chromatin associated protein	AT5G55660.1	AT5G55660.1	6	6	7.3	0	45.965	20	24.2777	25.4678	25.0208	24.5159	24.8205	0.531193	-0.393917		0.528132	4	25.1975	25.4906	24.6014	25.5683	25.2145	0.438754	4		-1.1435	654360	2374100	409130	893060	958230	1974300	900210	1361800
AT3G23820.1 | Symbols: GAE6 | UDP-D-glucuronate 4-epimerase 6	AT3G23820.1;AT4G30440.1;AT4G00110.1;AT1G02000.1;AT4G12250.1;AT2G45310.1	AT3G23820.1	3	3	7.8	0	21.088	12	21.6855	23.715	23.5042	24.0987	23.2509	1.07219	-0.396967		0.230512	4	22.4246	23.6044	24.1537	24.4085	23.6478	0.881778	4		-0.571913	205040	1206800	637010	1080800	239820	791780	902640	826290
AT2G43030.1 | Symbols: | Ribosomal protein L3 family protein	AT2G43030.1	AT2G43030.1	13	13	50.6	0	202.9	59	27.7492	28.19	29.2083	27.5006	28.162	0.753514	-0.399111		0.455562	4	28.3651	28.3656	28.6966	28.8172	28.5611	0.231368	4		-1.01267	20635000	38514000	32682000	16817000	17166000	43816000	32867000	32408000
AT1G10950.1 | Symbols: TMN1, AtTMN1 | transmembrane nine 1	AT1G10950.1	AT1G10950.1	3	3	4.2	0	18.348	5	24.2741	22.3096	22.06	24.4671	23.2777	1.26854	-0.401424		0.227191	4	22.7813	23.6998	23.9723	24.2632	23.6791	0.641247	4		-0.564827	1388500	1229700	752960	2123900	549050	1852400	1094200	1393900
AT1G80070.1 | Symbols: SUS2, EMB33, EMB177, EMB14 | Pre-mRNA-processing-splicing factor;AT4G38780.1 | Symbols: | Pre-mRNA-processing-splicing factor	AT1G80070.1;AT4G38780.1	AT1G80070.1;AT4G38780.1	59	59	32.9	0	323.31	158	27.7607	28.525	29.3425	27.8905	28.3797	0.723538	-0.402615		0.409808	4	28.1269	29.0468	28.7408	29.2147	28.7823	0.478976	4		-0.927993	2054200	7337700	3430000	2908600	2255700	10903000	5280600	6298700
AT1G19290.1 | Symbols: | Pentatricopeptide repeat (PPR) superfamily protein	AT1G19290.1	AT1G19290.1	1	1	1.2	0	7.9235	8	23.4206	26.2818	24.4838	25.4145	24.9002	1.22963	-0.403637		0.221934	4	25.4933	26.2834	24.4317	25.0069	25.3038	0.784029	4		-0.553564	179150	4173300	223740	1536700	1010000	3662800	427070	1063100
AT1G02840.2 | Symbols: SR1, ATSRP34, SRP34, SR34, At-SR34 | RNA-binding (RRM/RBD/RNP motifs) family protein;AT1G02840.3 | Symbols: SR1, ATSRP34, SRP34, SR34, At-SR34 | RNA-binding (RRM/RBD/RNP motifs) family protein;AT1G02840.1 | Symbols: SR1, ATSRP34, SRP	AT1G02840.2;AT1G02840.3;AT1G02840.1;AT4G02430.1;AT4G02430.2	AT1G02840.2;AT1G02840.3;AT1G02840.1	9	9	36.5	0	105.37	27	25.7586	27.6608	24.8396	25.7845	26.0109	1.18447	-0.410465		0.284942	4	26.44	26.664	26.3429	26.2384	26.4213	0.1815	4		-0.685079	3561300	35636000	1387300	7008300	7191700	20249000	8857500	5180000
AT2G27100.1 | Symbols: SE | C2H2 zinc-finger protein SERRATE (SE)	AT2G27100.1	AT2G27100.1	6	6	11.5	0	36.636	7	22.6649	24.1813	22.8461	22.8239	23.1291	0.70613	-0.412046		0.414337	4	22.8049	23.5657	23.7712	24.0226	23.5411	0.525158	4		-0.936463	168250	1278400	338180	221090	219320	818430	375000	433540
AT2G41840.1 | Symbols: | Ribosomal protein S5 family protein	AT2G41840.1	AT2G41840.1	13	5	52.6	0	118.96	48	28.6203	28.4525	28.7734	27.837	28.4208	0.410694	-0.414919		0.663052	4	29.4258	28.8485	28.6942	28.3744	28.8357	0.44014	4		-1.37849	31726000	51250000	24270000	23962000	46388000	76412000	32189000	20958000
AT5G23630.1 | Symbols: PDR2, MIA | phosphate deficiency response 2	AT5G23630.1	AT5G23630.1	1	1	1.2	0	6.7077	4	18.3799	NaN	24.213	23.3297	21.9742	3.1439	-0.418201		0.0800025	3	NaN	22.519	21.7709	22.8872	22.3924	0.568823	3		-0.226717	8065.8	0	284880	235030	0	184770	112970	139000
ATCG01310.1 | Symbols: RPL2.2 | ribosomal protein L2;ATCG00830.1 | Symbols: RPL2.1 | ribosomal protein L2	ATCG01310.1;ATCG00830.1	ATCG01310.1;ATCG00830.1	13	13	55.5	0	206.76	88	27.6802	28.7847	30.1317	28.3914	28.747	1.03013	-0.420015		0.267612	4	28.0821	29.1327	29.6074	29.8458	29.167	0.781639	4		-0.649624	18292000	75962000	57063000	41831000	25072000	101640000	83579000	91761000
AT1G20580.1 | Symbols: | Small nuclear ribonucleoprotein family protein;AT1G76300.1 | Symbols: SmD3 | snRNP core protein SMD3;AT1G20600.1 | Symbols: | AP2/B3-like transcriptional factor family protein	AT1G20580.1;AT1G76300.1;AT1G20600.1	AT1G20580.1;AT1G76300.1;AT1G20600.1	2	2	14.5	0	11.803	6	25.4504	24.0154	24.0134	23.593	24.268	0.812866	-0.433716		0.361039	4	25.6075	24.6357	24.0886	24.4752	24.7017	0.646002	4		-0.835433	5831600	4873200	1884500	2657600	6907400	6796100	2652600	4497100
AT3G18165.1 | Symbols: MOS4 | modifier of snc1,4	AT3G18165.1	AT3G18165.1	3	3	18.2	0	19.702	5	22.7796	23.8079	22.7401	22.5097	22.9593	0.578107	-0.438694		0.469003	4	23.1404	24.1992	22.7468	23.5058	23.398	0.617551	4		-1.0372	314850	2161700	281270	721570	519600	1997500	1174500	1084600
AT5G26742.1 | Symbols: emb1138 | DEAD box RNA helicase (RH3);AT5G26742.2 | Symbols: emb1138 | DEAD box RNA helicase (RH3);AT5G26742.3 | Symbols: emb1138 | DEAD box RNA helicase (RH3)	AT5G26742.1;AT5G26742.2;AT5G26742.3	AT5G26742.1;AT5G26742.2;AT5G26742.3	20	20	34	0	129.68	49	24.2049	26.5771	27.6171	26.4313	26.2076	1.43573	-0.44338		0.23705	4	26.0082	26.5667	27.0686	26.9606	26.651	0.479768	4		-0.585799	1262100	4282900	4095700	4633700	1449800	4390100	6023300	4478800
ATCG01060.1 | Symbols: PSAC | iron-sulfur cluster binding;electron carriers;4 iron, 4 sulfur cluster binding	ATCG01060.1	ATCG01060.1	2	2	32.1	0	31.011	4	24.2413	22.3079	21.1109	22.0374	22.4244	1.31524	-0.453115		0.156115	4	25.5551	22.2577	21.8037	21.8935	22.8775	1.79584	4		-0.407118	7547500	1785600	100830	1421800	5855800	2449200	955870	1091900
AT3G02080.1 | Symbols: | Ribosomal protein S19e family protein	AT3G02080.1	AT3G02080.1	7	2	49.7	0	49.098	12	25.5288	24.2925	23.9811	23.0851	24.2219	1.01049	-0.45439		0.346003	4	25.2655	24.8817	24.4243	24.1337	24.6763	0.499112	4		-0.806344	2428000	6890800	504500	2642500	4475800	9335900	6738500	983880
AT1G04950.3 | Symbols: TAFII59, TAF6, ATTAF6 | TATA BOX ASSOCIATED FACTOR II 59;AT1G04950.2 | Symbols: TAFII59, TAF6, ATTAF6 | TATA BOX ASSOCIATED FACTOR II 59;AT1G04950.1 | Symbols: TAFII59, TAF6, ATTAF6 | TATA BOX ASSOCIATED FACTOR II 59	AT1G04950.3;AT1G04950.2;AT1G04950.1	AT1G04950.3;AT1G04950.2;AT1G04950.1	2	2	6.7	0	13.16	2	NaN	NaN	21.518	21.7865	21.6523	0.189831	-0.454489		0.686551	2	21.9784	22.5089	22.3104	21.6292	22.1067	0.386337	4		-1.50899	0	0	53587	118310	107600	523240	261790	227130
AT1G15200.1 | Symbols: | protein-protein interaction regulator family protein;AT1G15200.2 | Symbols: | protein-protein interaction regulator family protein;AT1G15200.4 | Symbols: | protein-protein interaction regulator family protein;AT1G15200.3 | Symbo	AT1G15200.1;AT1G15200.2;AT1G15200.4;AT1G15200.3	AT1G15200.1;AT1G15200.2;AT1G15200.4;AT1G15200.3	11	11	31	0	130.6	26	25.3376	27.9349	25.8653	24.6141	25.938	1.42664	-0.454584		0.21182	4	26.4407	27.6983	25.8589	25.5724	26.3926	0.942477	4		-0.531728	4057700	32853000	2833900	1683100	2481100	25085000	4585900	3599600
AT3G12800.1 | Symbols: SDRB, DECR | short-chain dehydrogenase-reductase B	AT3G12800.1	AT3G12800.1	2	2	8.4	0	12.56	3	20.3328	20.37	21.8378	21.561	21.0254	0.786583	-0.456717		0.293241	4	21.4006	22.0778	22.3936	20.0564	21.4821	1.03679	4		-0.701883	52776	512710	139640	541690	101540	406240	442850	79939
AT5G41770.1 | Symbols: | crooked neck protein, putative / cell cycle protein, putative	AT5G41770.1;AT5G45990.1;AT3G13210.1	AT5G41770.1	6	6	12.8	0	36.627	12	23.4579	24.1334	25.0646	22.9957	23.9129	0.898761	-0.457293		0.437536	4	24.0939	24.5339	24.2233	24.6297	24.3702	0.252987	4		-0.979537	339870	1179500	651470	340910	664580	1427600	1013200	467470
AT1G04270.2 | Symbols: RPS15 | cytosolic ribosomal protein S15;AT1G04270.1 | Symbols: RPS15 | cytosolic ribosomal protein S15	AT1G04270.2;AT1G04270.1	AT1G04270.2;AT1G04270.1	6	1	67.5	0	323.31	42	26.1882	26.7162	27.4668	26.3755	26.6867	0.564129	-0.463573		0.758504	4	26.9191	27.026	27.3297	27.3261	27.1502	0.209756	4		-1.54046	24682000	30913000	11355000	12972000	32263000	68135000	31933000	17831000
AT1G48620.1 | Symbols: HON5 | high mobility group A5	AT1G48620.1	AT1G48620.1	3	3	15.2	0	17.857	4	23.6368	23.6135	23.8418	25.0981	24.0475	0.707839	-0.471525		0.536023	4	24.0988	24.2574	24.787	24.9331	24.5191	0.403409	4		-1.15751	836290	1782400	1456000	2373100	1375700	2989700	1684300	2420100
AT3G05680.1 | Symbols: EMB2016 | embryo defective 2016;AT3G05680.2 | Symbols: EMB2016 | embryo defective 2016	AT3G05680.1;AT3G05680.2	AT3G05680.1;AT3G05680.2	5	5	2.5	0	27.699	6	NaN	NaN	22.985	22.4853	22.7352	0.353374	-0.474445		0.424622	2	NaN	22.7621	23.0278	23.8389	23.2096	0.560957	3		-1.03655	0	0	32138	55626	0	122650	144070	290130
AT1G14320.1 | Symbols: SAC52, RPL10, RPL10A | Ribosomal protein L16p/L10e family protein;AT1G14320.2 | Symbols: SAC52, RPL10A | Ribosomal protein L16p/L10e family protein	AT1G14320.1;AT1G14320.2	AT1G14320.1;AT1G14320.2	14	3	52.3	0	103.98	64	27.987	27.8561	28.7616	27.2318	27.9591	0.628345	-0.476416		0.700527	4	28.3017	28.421	28.2912	28.7283	28.4355	0.203853	4		-1.4424	25749000	49898000	29192000	25490000	50427000	75334000	37809000	31775000
AT5G47190.1 | Symbols: | Ribosomal protein L19 family protein	AT5G47190.1	AT5G47190.1	7	4	18.8	0	93.663	24	26.5776	26.8189	25.6365	26.8824	26.4788	0.576674	-0.484816		0.779489	4	27.0372	26.8591	26.7327	27.2256	26.9637	0.214706	4		-1.57575	9761900	21275000	7519000	17423000	11032000	25428000	14357000	13483000
AT5G14320.1 | Symbols: | Ribosomal protein S13/S18 family;AT5G14320.2 | Symbols: | Ribosomal protein S13/S18 family	AT5G14320.1;AT5G14320.2	AT5G14320.1;AT5G14320.2	9	9	46.7	0	75.605	34	25.271	26.1118	27.0951	25.8326	26.0776	0.763124	-0.484932		0.459845	4	25.7149	26.8141	26.9002	26.8209	26.5625	0.566445	4		-1.0205	6967500	17826000	13423000	11907000	5904900	28027000	16989000	15347000
AT3G09500.1 | Symbols: | Ribosomal L29 family protein	AT3G09500.1;AT3G55170.2;AT3G55170.1	AT3G09500.1	9	5	49.6	0	92.048	39	28.2014	27.1373	28.0976	26.6886	27.5312	0.738261	-0.485077		0.406919	4	29.1136	27.6242	27.469	27.8583	28.0163	0.748842	4		-0.92258	84495000	48273000	33198000	21214000	111850000	67037000	37966000	46551000
AT5G09900.2 | Symbols: EMB2107, RPN5A, MSA | 26S proteasome regulatory subunit, putative (RPN5);AT5G09900.1 | Symbols: EMB2107, RPN5A, MSA | 26S proteasome regulatory subunit, putative (RPN5);AT5G64760.2 | Symbols: RPN5B | regulatory particle non-ATPase su	AT5G09900.2;AT5G09900.1;AT5G64760.2;AT5G64760.1;AT5G09900.3	AT5G09900.2;AT5G09900.1;AT5G64760.2;AT5G64760.1;AT5G09900.3	4	4	10	0	29.901	7	25.1964	23.7256	22.125	22.8625	23.4774	1.31954	-0.487766		0.195587	4	25.3378	NaN	23.1016	23.456	23.9651	1.20188	3		-0.501369	1935800	1746000	60919	404110	1915400	0	291600	397310
AT3G55750.1 | Symbols: | Ribosomal protein L35Ae family protein;AT1G41880.1 | Symbols: | Ribosomal protein L35Ae family protein;AT1G74270.1 | Symbols: | Ribosomal protein L35Ae family protein;AT1G07070.1 | Symbols: | Ribosomal protein L35Ae family prot	AT3G55750.1;AT1G41880.1;AT1G74270.1;AT1G07070.1	AT3G55750.1;AT1G41880.1;AT1G74270.1;AT1G07070.1	4	4	51.4	0	28.226	17	25.6932	24.9009	25.3117	23.3584	24.816	1.02421	-0.492441		0.329975	4	26.1317	25.706	24.4564	24.9398	25.3085	0.752252	4		-0.77502	16194000	16039000	5784700	2687900	15132000	23757000	5810100	7385700
AT4G29410.2 | Symbols: | Ribosomal L28e protein family;AT4G29410.1 | Symbols: | Ribosomal L28e protein family	AT4G29410.2;AT4G29410.1	AT4G29410.2;AT4G29410.1	4	3	28.7	0	29.067	11	25.4812	24.802	25.0491	24.9096	25.0605	0.298157	-0.492661		1.25135	4	25.9881	25.4508	25.386	25.3877	25.5531	0.291519	4		-2.36293	12404000	9894200	6599900	5436000	8134400	12788000	6617900	6204400
AT3G13720.1 | Symbols: PRA1.F3, PRA8 | PRA1 (Prenylated rab acceptor) family protein	AT3G13720.1	AT3G13720.1	1	1	12.2	0	6.8452	1	NaN	NaN	21.8998	22.5206	22.2102	0.438942	-0.492977		0.194467	2	22.6888	23.944	NaN	21.4767	22.7032	1.23367	3		-0.51992	0	0	796600	2866300	2522500	6136200	0	541970
AT5G52470.1 | Symbols: FIB1, FBR1, ATFIB1, ATFBR1, SKIP7 | fibrillarin 1;AT4G25630.1 | Symbols: FIB2, ATFIB2 | fibrillarin 2;AT5G52470.2 | Symbols: FIB1, FBR1, ATFIB1, ATFBR1, SKIP7 | fibrillarin 1	AT5G52470.1;AT4G25630.1;AT5G52470.2	AT5G52470.1;AT4G25630.1;AT5G52470.2	6	6	27.3	0	77.054	16	25.8163	24.5137	24.5654	23.5024	24.5995	0.947427	-0.493734		0.343707	4	26.06	25.192	24.9753	24.1455	25.0932	0.786663	4		-0.801877	4654100	4420200	1236000	1879900	3554300	4433500	2886500	1807200
AT1G20450.2 | Symbols: LTI29, LTI45, ERD10 | Dehydrin family protein;AT1G20450.1 | Symbols: LTI29, LTI45, ERD10 | Dehydrin family protein	AT1G20450.2;AT1G20450.1	AT1G20450.2;AT1G20450.1	4	4	24.3	0	39.045	14	24.1583	25.2948	25.9175	26.301	25.4179	0.936496	-0.501158		0.40038	4	25.8842	25.8608	25.2595	26.6717	25.919	0.579099	4		-0.910298	3061500	7124000	3298500	7982100	3475300	9096700	2409800	8358500
AT5G23740.1 | Symbols: RPS11-BETA | ribosomal protein S11-beta	AT5G23740.1	AT5G23740.1	7	4	45.9	0	23.426	8	24.9581	24.5208	25.2773	24.1238	24.72	0.504099	-0.502287		0.785475	4	25.7825	25.1597	24.9707	24.9763	25.2223	0.383645	4		-1.5858	6068800	5827400	2948700	2888300	7665300	7036800	4415900	4644200
AT1G60200.1 | Symbols: | splicing factor PWI domain-containing protein / RNA recognition motif (RRM)-containing protein	AT1G60200.1	AT1G60200.1	2	2	3.6	0	12.707	4	NaN	23.3538	21.7105	22.5202	22.5282	0.821663	-0.503506		0.474027	3	22.8716	23.6564	22.6529	22.9458	23.0317	0.434661	4		-1.06467	0	603860	33585	216450	287550	671810	271630	357950
AT1G48920.1 | Symbols: ATNUC-L1, PARL1, NUC-L1 | nucleolin like 1	AT1G48920.1;AT3G18610.1	AT1G48920.1	18	18	33.8	0	162.5	62	27.721	27.4122	27.5106	25.9706	27.1536	0.799103	-0.507257		0.512252	4	28.2713	27.3429	27.3556	27.6736	27.6608	0.43477	4		-1.11519	11174000	11578000	4372400	2870900	11465000	11332000	6953300	8415000
AT5G27770.1 | Symbols: | Ribosomal L22e protein family	AT5G27770.1	AT5G27770.1	6	1	46.8	0	8.1221	8	24.4194	23.577	24.709	23.7895	24.1238	0.529314	-0.507978		0.553662	4	25.5226	23.8942	24.5842	24.5259	24.6317	0.671059	4		-1.18869	5899100	4447900	4309300	3467200	8033500	5141000	4905700	4642400
SWISS-PROT:P02768-1 Tax_Id=9606 Gene_Symbol=ALB Isoform 1 of Serum albumin precursor	P02768-1	P02768-1	38	34	70.1	0	323.31	136	30.6284	28.7695	28.6934	29.4715	29.3907	0.896364	-0.511164		0.265173	4	31.8226	29.3478	29.5393	28.8978	29.9019	1.30842	4		-0.644593	70473000	25029000	12486000	24231000	116860000	33596000	21349000	14950000
AT2G38140.1 | Symbols: PSRP4 | plastid-specific ribosomal protein 4	AT2G38140.1	AT2G38140.1	1	1	9.3	0.005287	6.2232	6	22.2362	23.5878	24.4213	22.9536	23.2997	0.929479	-0.511782		0.412006	4	23.1149	23.8925	23.7044	24.5343	23.8115	0.584748	4		-0.932105	2095200	7052700	2903500	1773500	2087500	8198600	4258500	3840500
AT5G20290.1 | Symbols: | Ribosomal protein S8e family protein	AT5G20290.1;AT5G59240.1	AT5G20290.1	13	13	51.8	0	201.61	74	29.1076	28.4549	29.1034	27.9082	28.6435	0.578268	-0.518526		0.71209	4	29.7172	28.7863	28.9296	29.215	29.162	0.410787	4		-1.46203	89008000	83069000	51163000	43102000	115950000	108030000	63828000	78410000
AT2G16940.1 | Symbols: | Splicing factor, CC1-like;AT2G16940.3 | Symbols: | Splicing factor, CC1-like;AT2G16940.2 | Symbols: | Splicing factor, CC1-like	AT2G16940.1;AT2G16940.3;AT2G16940.2	AT2G16940.1;AT2G16940.3;AT2G16940.2	12	12	29.6	0	118.13	22	22.783	26.5124	25.72	23.6105	24.6565	1.74922	-0.518808		0.184878	4	25.292	26.9893	24.4593	23.9606	25.1753	1.32822	4		-0.472428	1475900	15819000	1391300	1104900	1513100	14285000	1607700	769140
AT5G42970.1 | Symbols: COP8, FUS4, EMB134, COP14, CSN4, FUS8, ATS4 | Proteasome component (PCI) domain protein	AT5G42970.1	AT5G42970.1	7	7	25.7	0	70.532	16	23.8537	24.6063	24.3223	25.2996	24.5205	0.605079	-0.519209		0.699889	4	24.848	24.8085	24.8775	25.6248	25.0397	0.391082	4		-1.44132	696280	2277800	540590	4206000	1787100	2014500	2791400	2364700
AT5G28060.1 | Symbols: | Ribosomal protein S24e family protein	AT5G28060.1	AT5G28060.1	5	2	37.6	0	34.858	9	26.1688	26.8884	23.2491	25.8934	25.5499	1.59023	-0.519772		0.199895	4	26.7169	26.4831	26.9428	24.136	26.0697	1.3027	4		-0.505691	34190000	48417000	3717300	17007000	40869000	52655000	29502000	3466000
ATCG00350.1 | Symbols: PSAA | Photosystem I, PsaA/PsaB protein	ATCG00350.1	ATCG00350.1	3	3	5.2	0	17.429	4	24.2501	19.8982	NaN	21.942	22.0301	2.17731	-0.53199		0.13109	3	24.1649	21.6522	21.8691	NaN	22.5621	1.39232	3		-0.356534	1652200	76610	0	283200	1236200	261330	208780	0
AT1G12840.1 | Symbols: DET3, ATVHA-C | vacuolar ATP synthase subunit C (VATC) / V-ATPase C subunit / vacuolar proton pump C subunit (DET3)	AT1G12840.1	AT1G12840.1	2	2	6.4	0	12.243	2	22.3946	21.854	21.9213	21.5866	21.9391	0.336294	-0.532286		0.569524	4	22.3023	23.5624	21.6142	22.4067	22.4714	0.807858	4		-1.21657	409540	316380	149850	161040	238570	611970	135170	348060
AT5G18380.2 | Symbols: | Ribosomal protein S5 domain 2-like superfamily protein;AT5G18380.1 | Symbols: | Ribosomal protein S5 domain 2-like superfamily protein;AT5G18380.3 | Symbols: | Ribosomal protein S5 domain 2-like superfamily protein	AT5G18380.2;AT5G18380.1;AT5G18380.3;AT3G04230.1	AT5G18380.2;AT5G18380.1;AT5G18380.3	11	2	66.7	0	102.45	34	27.5223	27.6957	27.8667	27.3104	27.5988	0.238181	-0.532887		1.19201	4	28.5194	28.4353	27.8683	27.7036	28.1317	0.406242	4		-2.26318	21687000	63697000	24204000	18363000	29390000	93402000	23748000	28005000
AT1G78830.1 | Symbols: | Curculin-like (mannose-binding) lectin family protein	AT1G78830.1	AT1G78830.1	2	2	7.9	0	13.299	4	20.91	24.306	NaN	24.3249	23.1803	1.96617	-0.536669		0.125927	3	NaN	NaN	24.2867	23.1472	23.717	0.805767	2		-0.351732	77062	1626800	0	1100800	0	0	816060	634090
AT4G00100.1 | Symbols: ATRPS13A, RPS13, PFL2, RPS13A | ribosomal protein S13A	AT4G00100.1	AT4G00100.1	9	1	47.7	0	98.84	51	27.1696	27.5808	28.4865	26.8105	27.5119	0.721978	-0.538116		0.598621	4	28.5944	28.1208	27.509	27.9758	28.05	0.447059	4		-1.26737	34959000	48255000	35527000	18991000	54877000	84531000	34781000	30755000
AT4G34620.1 | Symbols: SSR16 | small subunit ribosomal protein 16	AT4G34620.1	AT4G34620.1	5	5	63.7	0	49.935	9	24.0185	24.6952	25.721	24.5115	24.7366	0.715809	-0.542183		0.360037	4	23.7456	25.4822	26.3073	25.5799	25.2787	1.08635	4		-0.833503	1657000	16857000	15646000	9048700	790930	9995300	11348000	6366500
AT5G02870.1 | Symbols: | Ribosomal protein L4/L1 family;AT5G02870.2 | Symbols: | Ribosomal protein L4/L1 family	AT5G02870.1;AT5G02870.2	AT5G02870.1;AT5G02870.2	22	7	49.4	0	261.6	125	29.3582	28.681	28.8428	27.8	28.6705	0.648196	-0.543623		0.671221	4	29.8516	29.0599	29.0763	28.8687	29.2141	0.435321	4		-1.39247	50873000	53173000	19660000	19859000	59278000	73153000	37022000	27408000
AT5G61790.1 | Symbols: CNX1, ATCNX1 | calnexin 1;AT5G07340.1 | Symbols: | Calreticulin family protein;AT5G07340.2 | Symbols: | Calreticulin family protein	AT5G61790.1;AT5G07340.1;AT5G07340.2	AT5G61790.1;AT5G07340.1;AT5G07340.2	4	4	10.8	0	31.558	9	24.8549	22.5217	22.089	22.9009	23.0916	1.22139	-0.545549		0.2862	4	24.8021	24.163	22.8781	22.7054	23.6372	1.0129	4		-0.687634	817760	381320	173060	494860	1213100	974880	366940	266630
AT3G27850.1 | Symbols: RPL12-C | ribosomal protein L12-C;AT3G27830.1 | Symbols: RPL12-A, RPL12 | ribosomal protein L12-A	AT3G27850.1;AT3G27830.1	AT3G27850.1;AT3G27830.1	6	6	28.3	0	50.725	20	26.9358	26.2533	28.3709	26.9183	27.1196	0.892669	-0.546024		0.531473	4	27.3289	27.4456	27.9622	27.9257	27.6656	0.32524	4		-1.14944	12179000	13687000	20034000	20659000	13461000	49539000	28770000	32343000
AT5G06320.1 | Symbols: NHL3 | NDR1/HIN1-like 3	AT5G06320.1	AT5G06320.1	4	4	16.9	0	43.354	18	24.7224	24.9509	24.3719	25.402	24.8618	0.431772	-0.54715		0.957597	4	25.6095	25.6393	25.5669	24.8201	25.409	0.393709	4		-1.87276	4736400	6418000	720260	4236200	3488400	8558000	5036200	4495700
AT5G25757.1 | Symbols: | RNA polymerase I-associated factor PAF67;AT5G25754.1 | Symbols: | RNA polymerase I-associated factor PAF67	AT5G25757.1;AT5G25754.1	AT5G25757.1;AT5G25754.1	2	2	4.5	0	11.164	2	21.1918	21.3576	NaN	22.344	21.6311	0.622921	-0.549765		0.687441	3	NaN	22.263	22.075	22.2047	22.1809	0.0962038	3		-1.51073	63921	103660	0	273760	0	242590	288470	346590
AT4G34980.1 | Symbols: SLP2 | subtilisin-like serine protease 2	AT4G34980.1	AT4G34980.1	2	2	3.3	0	12.148	3	20.9251	21.9066	23.5008	22.6075	22.235	1.09004	-0.550503		0.386437	4	22.3394	23.6158	22.8457	22.3412	22.7855	0.602635	4		-0.88396	17149	317230	269650	346020	77222	444030	399160	234780
AT1G79850.1 | Symbols: RPS17, CS17, PRPS17 | ribosomal protein S17	AT1G79850.1	AT1G79850.1	3	3	17.4	0	18.633	5	22.5288	24.6786	25.5874	22.7877	23.8956	1.47998	-0.555256		0.209219	4	22.9277	25.4078	26.038	23.43	24.4509	1.50523	4		-0.526075	533030	6830500	2990800	1807300	1501800	10528000	10706000	994440
AT5G65770.3 | Symbols: LINC4 | little nuclei4;AT5G65770.1 | Symbols: LINC4 | little nuclei4;AT5G65780.2 | Symbols: ATBCAT-5 | branched-chain amino acid aminotransferase 5 / branched-chain amino acid transaminase 5 (BCAT5);AT5G65770.2 | Symbols: LINC4 | lit	AT5G65770.3;AT5G65770.1;AT5G65780.2;AT5G65770.2	AT5G65770.3;AT5G65770.1;AT5G65780.2;AT5G65770.2	4	4	4.5	0	24.946	6	22.7506	22.1001	23.0864	22.138	22.5188	0.481728	-0.555515		0.646762	4	22.2615	23.2169	22.9464	23.8723	23.0743	0.666844	4		-1.35056	53622	85855	170840	101010	72746	302770	245520	358890
AT1G26880.1 | Symbols: | Ribosomal protein L34e superfamily protein;AT1G26880.2 | Symbols: | Ribosomal protein L34e superfamily protein	AT1G26880.1;AT1G26880.2	AT1G26880.1;AT1G26880.2	3	1	22.5	0	20.704	14	27.2149	26.7375	27.8952	26.9162	27.1909	0.50912	-0.555992		0.544837	4	28.6893	27.6765	26.7432	27.8788	27.7469	0.799559	4		-1.17311	61776000	61810000	60942000	55598000	82282000	114760000	32646000	84037000
AT1G79730.1 | Symbols: ELF7 | hydroxyproline-rich glycoprotein family protein	AT1G79730.1	AT1G79730.1	4	4	10.2	0	28.373	10	23.8817	22.002	24.7197	23.0039	23.4018	1.16687	-0.558876		0.421909	4	23.9234	23.8658	23.8783	24.1752	23.9607	0.145156	4		-0.950577	295530	555980	1322100	312890	757450	952530	839870	736330
AT3G22230.1 | Symbols: | Ribosomal L27e protein family	AT3G22230.1;AT2G32220.1	AT3G22230.1	6	3	34.1	0	41.989	23	26.7488	25.8795	26.6814	25.3509	26.1651	0.671252	-0.559729		0.554415	4	27.6937	26.2255	26.4411	26.5392	26.7249	0.659055	4		-1.19001	30768000	30223000	19215000	7325300	37772000	29736000	13010000	13566000
AT1G42440.1 | Symbols: | FUNCTIONS IN: molecular_function unknown;INVOLVED IN: ribosome biogenesis;LOCATED IN: nucleus;EXPRESSED IN: 22 plant structures;EXPRESSED DURING: 13 growth stages;CONTAINS InterPro DOMAIN/s: AARP2CN (InterPro:IPR012948), Prot	AT1G42440.1	AT1G42440.1	1	1	1.5	0.0081602	6.1602	1	NaN	NaN	NaN	21.2806	21.2806	NaN	-0.562574		0	1	NaN	21.8715	21.7246	21.9334	21.8432	0.107254	3		0	0	0	0	72617	0	188350	109610	144270
AT5G64270.1 | Symbols: | splicing factor, putative	AT5G64270.1	AT5G64270.1	15	15	18.5	0	99.168	29	23.6743	25.6113	26.7839	25.9026	25.493	1.31096	-0.565861		0.353997	4	26.1081	25.8489	25.6527	26.6259	26.0589	0.421505	4		-0.821843	638960	2048700	1509000	1661000	685120	2177300	1275600	1985100
AT1G14740.1 | Symbols: | Protein of unknown function (DUF1423)	AT1G14740.1	AT1G14740.1	3	3	5	0	17.376	3	NaN	22.1597	22.5136	22.1118	22.2617	0.219468	-0.56986		0.654284	3	22.135	22.4245	23.1917	23.5749	22.8315	0.666581	4		-1.3955	0	104740	178590	65937	112140	288530	346740	437690
AT1G67230.1 | Symbols: LINC1 | little nuclei1	AT1G67230.1	AT1G67230.1	10	10	10.6	0	71.131	26	25.1066	24.9407	25.3536	24.9684	25.0923	0.188702	-0.573433		1.51664	4	25.1867	25.8042	25.6319	26.0402	25.6658	0.360587	4		-2.818	600140	1245900	706750	844890	703510	2573500	1222200	1752100
AT2G47210.1 | Symbols: | myb-like transcription factor family protein	AT2G47210.1	AT2G47210.1	8	8	25.4	0	56.22	13	23.2971	25.3331	23.3615	24.9137	24.2263	1.05021	-0.573692		0.320038	4	23.3539	26.0169	24.8321	24.9971	24.8	1.09725	4		-0.755429	767370	2276100	917920	1061100	559380	4832600	1380900	2338900
ATCG00190.1 | Symbols: RPOB | RNA polymerase subunit beta	ATCG00190.1	ATCG00190.1	10	10	14.6	0	63.381	14	22.4874	25.2994	25.7199	25.5893	24.774	1.53448	-0.576681		0.279339	4	24.5534	25.9041	26.0882	24.8571	25.3507	0.759277	4		-0.673671	88415	2009000	800380	1139100	385760	1786900	1760100	1319200
AT3G25920.1 | Symbols: RPL15 | ribosomal protein L15	AT3G25920.1	AT3G25920.1	11	11	43.7	0	108.29	45	26.6791	27.0808	28.6082	26.7909	27.2898	0.895133	-0.577932		0.574544	4	27.5016	27.7667	28.1793	28.0232	27.8677	0.29751	4		-1.22537	11645000	21043000	18692000	9698400	7880000	31533000	19486000	16163000
AT5G13020.1 | Symbols: | Emsy N Terminus (ENT)/ plant Tudor-like domains-containing protein	AT5G13020.1	AT5G13020.1	2	2	9.1	0	14.231	4	22.5243	22.7625	NaN	22.2285	22.5051	0.267516	-0.577999		1.78011	3	23.1356	22.8716	23.0497	23.2754	23.0831	0.16891	4		-3.53834	265000	1087400	0	177210	317210	1113900	339490	422930
AT4G35100.2 | Symbols: PIP3 | plasma membrane intrinsic protein 3;AT4G35100.1 | Symbols: PIP3, PIP3A, PIP2;7, SIMIP | plasma membrane intrinsic protein 3	AT4G35100.2;AT4G35100.1	AT4G35100.2;AT4G35100.1	4	3	23.6	0	64.15	13	25.8228	25.8659	26.073	25.621	25.8457	0.185388	-0.578678		1.4691	4	26.2048	26.2684	26.2306	26.9936	26.4243	0.380374	4		-2.73512	11337000	16535000	9147100	7396400	9992500	30363000	9452900	15496000
AT1G05830.2 | Symbols: ATX2 | trithorax-like protein 2;AT1G05830.1 | Symbols: ATX2, SDG30 | trithorax-like protein 2	AT1G05830.2;AT1G05830.1	AT1G05830.2;AT1G05830.1	2	2	2	0	12.46	2	20.2209	21.9672	21.2603	22.2858	21.4336	0.914988	-0.579491		0.319959	4	NaN	NaN	22.4756	21.5505	22.0131	0.654193	2		-0.780554	9666.1	147090	24405	153910	0	0	102700	71698
AT3G49910.1 | Symbols: | Translation protein SH3-like family protein	AT3G49910.1	AT3G49910.1	12	12	44.5	0	102.66	81	28.7664	27.6476	28.2438	26.8196	27.8694	0.835896	-0.581266		0.536445	4	29.2699	28.2296	28.0352	28.2678	28.4506	0.555581	4		-1.15826	116610000	71242000	60252000	31900000	133300000	113860000	60003000	68773000
AT3G22320.1 | Symbols: ATRPABC24.3, RPB5A, NRPB5, NRPD5 | Eukaryotic rpb5 RNA polymerase subunit family protein	AT3G22320.1	AT3G22320.1	1	1	4.9	0.0008058	6.5132	4	NaN	21.0676	22.3558	21.0595	21.4943	0.746073	-0.582867		0.598461	3	21.9778	22.0447	21.593	22.6931	22.0772	0.456349	4		-1.2944	0	414000	521690	258230	364840	756070	334400	690690
AT2G46170.2 | Symbols: | Reticulon family protein;AT2G46170.1 | Symbols: | Reticulon family protein	AT2G46170.2;AT2G46170.1	AT2G46170.2;AT2G46170.1	1	1	7.5	0.005303	6.2305	2	NaN	23.2613	19.5497	22.4683	21.7598	1.95457	-0.583065		0.185696	3	22.0141	23.1462	21.8682	NaN	22.3428	0.699507	3		-0.48647	0	2082300	48649	1539200	669030	1783700	672730	0
SWISS-PROT:P00761|TRYP_PIG Trypsin - Sus scrofa (Pig).	P00761	P00761	9	9	52.8	0	323.31	333	35.0557	35.0974	34.5855	35.9427	35.1703	0.564824	-0.585121		0.891843	4	36.1431	35.3168	35.881	35.6809	35.7554	0.348349	4		-1.76346	5469000000	6841500000	5478600000	6369800000	6025500000	6804900000	6301600000	5848400000
AT1G09760.1 | Symbols: U2A | U2 small nuclear ribonucleoprotein A	AT1G09760.1	AT1G09760.1	4	4	20.9	0	40.767	12	22.6332	25.0008	23.4139	24.914	23.9905	1.16167	-0.587727		0.418425	4	24.3348	25.0335	24.868	24.0766	24.5782	0.448008	4		-0.944089	1004400	3803900	1039500	3059100	1705100	4065000	2210400	1316300
AT2G25210.1 | Symbols: | Ribosomal protein L39 family protein;AT4G31985.1 | Symbols: | Ribosomal protein L39 family protein	AT2G25210.1;AT4G31985.1	AT2G25210.1;AT4G31985.1	3	3	45.5	0	17.901	14	25.8867	24.8576	26.1275	24.5846	25.3641	0.757209	-0.589905		0.699476	4	26.3639	25.6417	26.0093	25.8011	25.954	0.311987	4		-1.44062	91542000	58604000	76322000	33709000	63096000	79336000	106540000	82363000
AT4G03430.1 | Symbols: STA1, EMB2770 | pre-mRNA splicing factor-related	AT4G03430.1	AT4G03430.1	7	7	8.5	0	43.878	10	23.3687	23.9996	25.3578	24.2211	24.2368	0.830034	-0.59955		0.516666	4	24.5353	24.0338	25.3197	25.4566	24.8364	0.671569	4		-1.12308	65033	381690	706580	508110	276470	588520	795110	807170
AT4G39680.2 | Symbols: | SAP domain-containing protein;AT4G39680.1 | Symbols: | SAP domain-containing protein	AT4G39680.2;AT4G39680.1	AT4G39680.2;AT4G39680.1	23	23	49.6	0	212.45	51	25.9613	28.4959	27.8301	26.5487	27.209	1.15966	-0.602503		0.42884	4	27.4937	28.4874	27.4973	27.7676	27.8115	0.468486	4		-0.963449	3436500	20210000	3971600	3981900	4689000	28307000	5784200	5869200
AT3G09740.1 | Symbols: SYP71, ATSYP71 | syntaxin of plants 71	AT3G09740.1	AT3G09740.1	1	1	3.8	0	6.7108	3	23.0785	NaN	19.3323	NaN	21.2054	2.64897	-0.607777		0.199698	2	22.2305	21.7793	21.4499	21.793	21.8132	0.320262	4		-0.518618	747110	0	23748	0	263130	634540	266500	375120
AT1G75750.2 | Symbols: GASA1 | GAST1 protein homolog 1;AT1G75750.1 | Symbols: GASA1 | GAST1 protein homolog 1	AT1G75750.2;AT1G75750.1	AT1G75750.2;AT1G75750.1	1	1	11.3	0	6.6505	3	21.3588	21.3349	22.5141	21.2634	21.6178	0.598906	-0.608608		0.871699	4	21.9466	21.9529	22.7301	22.2759	22.2264	0.369325	4		-1.72992	779330	1030600	1354900	649060	745000	1480400	1500600	1329700
ATCG00710.1 | Symbols: PSBH | photosystem II reaction center protein H	ATCG00710.1	ATCG00710.1	1	1	15.1	0.0016	6.4622	1	23.5216	22.6576	22.7719	22.2936	22.8111	0.515664	-0.608681		0.287247	4	25.3716	NaN	22.461	22.4268	23.4198	1.69037	3		-0.698304	19179000	7827400	4054500	3179300	15086000	0	3270900	3073600
AT2G20450.1 | Symbols: | Ribosomal protein L14	AT2G20450.1	AT2G20450.1	6	1	37.3	0	8.97	6	NaN	22.7378	23.6359	21.9644	22.7794	0.836496	-0.613956		0.515623	3	24.2803	23.2123	23.1034	22.9774	23.3933	0.599042	4		-1.14232	0	2486000	2048100	978520	3395800	3204500	1757600	1587000
AT4G28750.1 | Symbols: PSAE-1 | Photosystem I reaction centre subunit IV / PsaE protein;AT2G20260.1 | Symbols: PSAE-2 | photosystem I subunit E-2	AT4G28750.1;AT2G20260.1	AT4G28750.1;AT2G20260.1	2	2	14.7	0	11.918	3	24.5631	19.9097	NaN	19.9303	21.4677	2.68074	-0.622271		0.0884709	3	23.9851	20.1948	NaN	NaN	22.09	2.68013	2		-0.254301	7629500	256290	0	176150	1126800	319810	0	0
AT5G56670.1 | Symbols: | Ribosomal protein S30 family protein;AT4G29390.1 | Symbols: | Ribosomal protein S30 family protein;AT2G19750.1 | Symbols: | Ribosomal protein S30 family protein	AT5G56670.1;AT4G29390.1;AT2G19750.1	AT5G56670.1;AT4G29390.1;AT2G19750.1	3	3	19.4	0	19.805	18	26.3066	25.8596	26.8277	25.2368	26.0577	0.675283	-0.625444		0.730212	4	27.2795	26.088	26.8026	26.5625	26.6831	0.49621	4		-1.49272	19231000	54167000	9165100	21074000	72597000	59901000	53126000	46931000
AT2G36480.1 | Symbols: | ENTH/VHS family protein;AT2G36480.2 | Symbols: | ENTH/VHS family protein;AT2G36480.3 | Symbols: | ENTH/VHS family protein	AT2G36480.1;AT2G36480.2;AT2G36480.3	AT2G36480.1;AT2G36480.2;AT2G36480.3	4	4	6.3	0	24.384	8	22.4505	22.4411	23.7816	22.6564	22.8324	0.640543	-0.627253		0.680402	4	22.8414	23.052	23.7783	24.1669	23.4596	0.619191	4		-1.40814	42850	356390	183740	217670	162870	447480	407740	578650
ATCG00820.1 | Symbols: RPS19 | ribosomal protein S19	ATCG00820.1	ATCG00820.1	5	5	60.9	0	66.047	25	24.6381	27.438	26.1887	27.3573	26.4055	1.3093	-0.628542		0.348406	4	26.3221	27.4046	28.0301	26.3794	27.0341	0.829636	4		-0.811011	12172000	89071000	22735000	62012000	22322000	104360000	71642000	27504000
AT5G27650.1 | Symbols: | Tudor/PWWP/MBT superfamily protein	AT5G27650.1	AT5G27650.1	2	2	2.4	0	12.329	2	NaN	21.3126	23.2673	22.0818	22.2206	0.98471	-0.634062		0.538099	3	22.5665	22.5985	22.7931	23.4604	22.8546	0.416066	4		-1.18389	0	25665	85183	50158	169920	189820	258510	496350
AT5G15200.1 | Symbols: | Ribosomal protein S4;AT5G15200.2 | Symbols: | Ribosomal protein S4	AT5G15200.1;AT5G15200.2;AT5G39850.1	AT5G15200.1;AT5G15200.2	15	15	57.1	0	230.82	55	28.9703	28.8262	29.2508	28.1807	28.807	0.453243	-0.634436		0.997718	4	30.057	29.5655	29.0774	29.0659	29.4414	0.471838	4		-1.93939	82303000	80857000	67870000	34136000	106950000	157230000	51547000	49679000
AT2G37340.3 | Symbols: RSZ33, RS2Z33, AT-RS2Z33 | arginine/serine-rich zinc knuckle-containing protein 33;AT2G37340.1 | Symbols: RSZ33, ATRSZ33, RS2Z33, AT-RS2Z33 | arginine/serine-rich zinc knuckle-containing protein 33;AT2G37340.2 | Symbols: RSZ33, RS2Z3	AT2G37340.3;AT2G37340.1;AT2G37340.2	AT2G37340.3;AT2G37340.1;AT2G37340.2	3	2	12	0	12.855	2	20.5003	25.3643	21.1575	22.1883	22.3026	2.15614	-0.643297		0.181824	4	23.2372	25.062	22.6083	20.876	22.9459	1.72831	4		-0.465596	120020	8251000	142070	631380	1309700	5755500	796980	129670
AT2G34640.1 | Symbols: PTAC12, HMR | plastid transcriptionally active 12	AT2G34640.1	AT2G34640.1	2	2	5.1	0	12.484	4	22.5166	22.5629	22.3967	22.6402	22.5291	0.101944	-0.650414	+	2.70322	4	23.1189	22.9233	23.204	23.4717	23.1795	0.227513	4	LFQ intensity EDS1-YFP_LFQ intensity TRB1-GFP	-5.21775	287680	707070	123370	241830	277290	781140	657940	777910
AT1G54690.1 | Symbols: HTA3, H2AXB, G-H2AX, GAMMA-H2AX | gamma histone variant H2AX;AT1G08880.1 | Symbols: HTA5, H2AXA, G-H2AX, GAMMA-H2AX | Histone superfamily protein	AT1G54690.1;AT1G08880.1	AT1G54690.1;AT1G08880.1	3	2	42.3	0	95.005	10	25.658	25.521	25.4698	27.1707	25.9549	0.814454	-0.653521		0.425141	4	25.3071	26.3636	26.806	27.9569	26.6084	1.09709	4		-0.956585	12607000	29173000	11496000	9103100	7531300	58144000	4409300	41315000
AT1G45201.2 | Symbols: ATTLL1, TLL1 | triacylglycerol lipase-like 1;AT1G45201.1 | Symbols: ATTLL1, TLL1 | triacylglycerol lipase-like 1	AT1G45201.2;AT1G45201.1	AT1G45201.2;AT1G45201.1	6	6	19.6	0	36.817	9	23.5603	25.6699	22.7805	25.8181	24.4572	1.52079	-0.6558		0.350686	4	24.4635	25.6793	24.9584	25.3509	25.113	0.523793	4		-0.815434	1315100	3658400	719880	4061800	1385800	3035400	1928800	2553100
AT5G03850.1 | Symbols: | Nucleic acid-binding, OB-fold-like protein;AT3G10090.1 | Symbols: | Nucleic acid-binding, OB-fold-like protein	AT5G03850.1;AT3G10090.1	AT5G03850.1;AT3G10090.1	3	3	29.7	0	24.128	8	NaN	23.8927	NaN	24.3381	24.1154	0.314929	-0.656506		0.665839	2	24.1967	24.4983	25.513	24.8797	24.7719	0.567612	4		-1.46864	0	42156000	0	4441800	19193000	20070000	18689000	12751000
AT2G03150.1 | Symbols: emb1579 | ATP/GTP-binding protein family	AT2G03150.1	AT2G03150.1	2	2	2.2	0	11.782	2	NaN	22.0865	21.8693	21.6373	21.8644	0.22467	-0.657122		0.803662	3	22.0581	22.3749	22.1883	23.4648	22.5215	0.642144	4		-1.6632	0	193460	84607	26779	52079	258150	126170	198380
AT5G20630.1 | Symbols: GLP3, GLP3A, GLP3B, ATGER3, GER3 | germin 3	AT5G20630.1	AT5G20630.1	1	1	10.9	0	12.783	4	NaN	22.7838	20.9753	22.7111	22.1567	1.02383	-0.660067		0.471038	3	NaN	22.6109	22.7598	23.0797	22.8168	0.239524	3		-1.0873	0	2469500	294440	1579700	0	2549100	1332800	1639100
AT5G16310.1 | Symbols: UCH1 | Peptidase C12, ubiquitin carboxyl-terminal hydrolase 1	AT5G16310.1	AT5G16310.1	2	2	6.9	0	12.366	2	21.6277	NaN	21.8835	21.0065	21.5059	0.451004	-0.663752		0.640977	3	21.8572	21.7543	21.8035	23.2636	22.1696	0.730487	4		-1.37148	217440	0	170880	83586	189470	299800	395450	721900
AT2G34480.1 | Symbols: | Ribosomal protein L18ae/LX family protein	AT2G34480.1;AT1G29965.1;AT3G14600.1;AT1G29970.2	AT2G34480.1	10	10	51.7	0	110.93	50	28.289	27.9317	27.876	27.082	27.7947	0.509122	-0.665659		1.02105	4	29.0239	28.5951	28.0829	28.1395	28.4604	0.440164	4		-1.97814	63650000	75814000	22815000	28997000	82511000	101980000	48248000	29520000
AT5G22010.1 | Symbols: AtRFC1, RFC1 | replication factor C1	AT5G22010.1	AT5G22010.1	4	4	5.2	0	24.314	6	NaN	22.2059	23.2355	21.7448	22.3954	0.76317	-0.66868		0.552192	3	22.5739	22.5155	24.0153	23.1515	23.0641	0.696085	4		-1.20983	0	209730	72385	41135	134190	376640	600980	252520
AT1G06220.2 | Symbols: MEE5 | Ribosomal protein S5/Elongation factor G/III/V family protein;AT1G06220.1 | Symbols: MEE5, CLO, GFA1 | Ribosomal protein S5/Elongation factor G/III/V family protein	AT1G06220.2;AT1G06220.1	AT1G06220.2;AT1G06220.1	24	7	37.8	0	188.5	62	25.9338	27.1189	27.9283	26.5928	26.8934	0.843232	-0.669405		0.695753	4	27.0255	27.5975	27.6347	27.9937	27.5628	0.400322	4		-1.43429	1840900	5991800	3245600	2885500	2558100	9530800	5254200	7311100
AT5G39740.2 | Symbols: RPL5B | ribosomal protein L5 B;AT5G39740.1 | Symbols: OLI7, RPL5B | ribosomal protein L5 B	AT5G39740.2;AT5G39740.1	AT5G39740.2;AT5G39740.1	9	1	35.5	0.0067315	6.1859	1	22.1842	NaN	NaN	NaN	22.1842	NaN	-0.670647		0	1	23.6518	22.3718	22.541	NaN	22.8549	0.695363	3		0	708680	0	0	0	1178900	1152800	862080	0
AT4G10450.1 | Symbols: | Ribosomal protein L6 family	AT4G10450.1	AT4G10450.1	5	1	22.7	0.005291	6.2236	1	NaN	NaN	20.5286	NaN	20.5286	NaN	-0.672287		0	1	NaN	22.1239	21.2648	20.214	21.2009	0.956574	3		0	0	0	129590	0	0	740310	446320	102460
AT1G44575.1 | Symbols: NPQ4, PSBS | Chlorophyll A-B binding family protein;AT1G44575.2 | Symbols: NPQ4, PSBS | Chlorophyll A-B binding family protein	AT1G44575.1;AT1G44575.2	AT1G44575.1;AT1G44575.2	3	3	16.2	0	17.337	3	23.9739	20.5865	NaN	20.7652	21.7752	1.90618	-0.678932		0.129002	3	24.123	NaN	20.7852	NaN	22.4541	2.36019	2		-0.359532	2282800	74516	0	177230	1337400	0	148620	0
AT4G31700.1 | Symbols: RPS6, RPS6A | ribosomal protein S6;AT4G31700.2 | Symbols: RPS6, RPS6A | ribosomal protein S6	AT4G31700.1;AT4G31700.2	AT4G31700.1;AT4G31700.2	12	3	37.6	0	35.216	13	26.5968	25.8369	26.9701	25.7458	26.2874	0.593863	-0.679554		0.937452	4	27.6216	26.7858	26.6734	26.7868	26.9669	0.439706	4		-1.83929	12290000	10268000	13369000	8496500	22946000	18315000	13867000	14592000
AT1G44910.2 | Symbols: ATPRP40A, PRP40A | pre-mRNA-processing protein 40A;AT1G44910.1 | Symbols: ATPRP40A, PRP40A | pre-mRNA-processing protein 40A	AT1G44910.2;AT1G44910.1	AT1G44910.2;AT1G44910.1	5	5	7.9	0	41.812	9	21.2262	25.8122	21.3789	22.5979	22.7538	2.1293	-0.686829		0.258024	4	22.8822	23.9995	23.2883	23.5925	23.4406	0.472777	4		-0.629785	25585	2321600	18896	155800	161060	2093000	517070	659090
AT4G26230.1 | Symbols: | Ribosomal protein L31e family protein;AT2G19740.1 | Symbols: | Ribosomal protein L31e family protein	AT4G26230.1;AT2G19740.1	AT4G26230.1;AT2G19740.1	4	1	40.3	0.0053071	6.2338	4	22.204	21.4582	20.8203	18.9461	20.8571	1.39388	-0.688784		0.341392	4	23.0224	21.4197	20.966	20.7756	21.5459	1.02073	4		-0.797366	1741500	1404000	560740	168230	1946900	1268300	789710	659810
AT1G32990.1 | Symbols: PRPL11 | plastid ribosomal protein l11	AT1G32990.1	AT1G32990.1	7	7	44.6	0	61.59	21	24.8454	25.7906	25.955	25.9605	25.6379	0.534177	-0.690292		0.517504	4	24.6975	26.6163	27.1043	26.8946	26.3281	1.10534	4		-1.12457	2659000	11651000	3387800	7142600	2298200	18815000	12371000	6938000
AT4G19120.2 | Symbols: ERD3 | S-adenosyl-L-methionine-dependent methyltransferases superfamily protein;AT4G19120.1 | Symbols: ERD3 | S-adenosyl-L-methionine-dependent methyltransferases superfamily protein;AT1G31850.3 | Symbols: | S-adenosyl-L-methionine-	AT4G19120.2;AT4G19120.1;AT1G31850.3;AT1G31850.2;AT1G31850.1	AT4G19120.2;AT4G19120.1;AT1G31850.3;AT1G31850.2;AT1G31850.1	1	1	2.2	0	9.9756	2	NaN	21.4946	20.8956	21.5274	21.3058	0.355697	-0.69331		1.49205	3	NaN	22.0663	22.0603	21.8709	21.9992	0.111141	3		-3.2224	0	192980	45761	134320	0	235230	138560	154290
ATCG00760.1 | Symbols: RPL36 | ribosomal protein L36	ATCG00760.1	ATCG00760.1	1	1	24.3	0.0031008	6.3116	5	23.1306	22.9594	27.0685	23.6233	24.1954	1.9359	-0.696863		0.211958	4	NaN	26.0631	25.0471	23.5667	24.8923	1.25536	3		-0.537734	16860000	19767000	131400000	21434000	0	137370000	40178000	14188000
AT5G50460.1 | Symbols: | secE/sec61-gamma protein transport protein;AT4G24920.1 | Symbols: | secE/sec61-gamma protein transport protein	AT5G50460.1;AT4G24920.1	AT5G50460.1;AT4G24920.1	1	1	23.2	0	33.152	5	21.6451	23.3166	23.1414	23.8693	22.9931	0.950678	-0.701265		0.644121	4	23.2107	23.795	23.5479	24.2238	23.6944	0.426549	4		-1.34602	1772700	6779800	2988900	7533500	2900600	9867200	4546000	8045400
SWISS-PROT:P35527 Tax_Id=9606 Gene_Symbol=KRT9 Keratin, type I cytoskeletal 9	P35527	P35527	51	50	74.5	0	323.31	537	33.2094	34.0178	32.3846	34.3012	33.4782	0.863472	-0.701519		0.75445	4	34.0025	33.9325	34.1782	34.6058	34.1797	0.302261	4		-1.53363	873770000	1379800000	324220000	1110100000	648230000	1255200000	862190000	1111700000	Keratin, type I cytoskeletal 9	KRT9
AT3G02560.2 | Symbols: | Ribosomal protein S7e family protein;AT3G02560.1 | Symbols: | Ribosomal protein S7e family protein	AT3G02560.2;AT3G02560.1	AT3G02560.2;AT3G02560.1	5	3	41.9	0	24.121	6	21.7946	24.6229	23.1918	24.2959	23.4763	1.27745	-0.703222		0.489775	4	24.1067	24.5845	24.1045	23.9223	24.1795	0.283483	4		-1.07483	862200	4011700	268080	6306900	1188800	5498600	4209200	2800000
AT3G28920.1 | Symbols: AtHB34, HB34, ZHD9 | homeobox protein 34	AT3G28920.1	AT3G28920.1	2	2	10.9	0	31.935	8	22.0413	24.316	23.6789	22.0109	23.0118	1.16757	-0.704739		0.448436	4	22.6603	24.5456	23.982	23.6782	23.7165	0.790554	4		-0.999607	532120	3449500	717900	689510	230210	3266200	1324300	831730
AT3G01280.1 | Symbols: VDAC1, ATVDAC1 | voltage dependent anion channel 1	AT3G01280.1	AT3G01280.1	6	6	33	0	54.214	26	26.3348	25.464	24.9862	26.0612	25.7116	0.605025	-0.709194		0.939732	4	26.7505	26.6256	25.7147	26.5922	26.4207	0.475596	4		-1.84308	8966400	4566400	1139500	9852700	6962000	17877000	5264200	8012500
AT3G28715.1 | Symbols: | ATPase, V0/A0 complex, subunit C/D;AT3G28710.1 | Symbols: | ATPase, V0/A0 complex, subunit C/D;AT3G28715.2 | Symbols: | ATPase, V0/A0 complex, subunit C/D	AT3G28715.1;AT3G28710.1;AT3G28715.2	AT3G28715.1;AT3G28710.1;AT3G28715.2	3	3	10.8	0	42.946	9	23.0007	23.5868	21.8893	23.4223	22.9747	0.7646	-0.711754		0.330978	4	25.285	24.46	23.5843	21.4167	23.6865	1.6649	4		-0.77699	760980	1973100	231630	267800	2201400	2778900	682790	54235
AT3G01390.2 | Symbols: VMA10, AVMA10 | vacuolar membrane ATPase 10;AT3G01390.1 | Symbols: VMA10, AVMA10 | vacuolar membrane ATPase 10	AT3G01390.2;AT3G01390.1	AT3G01390.2;AT3G01390.1	4	4	51.8	0	78.047	17	25.6546	25.1595	25.039	24.9775	25.2076	0.307406	-0.714273		1.61249	4	26.4474	25.6506	25.8961	25.6935	25.9219	0.366321	4		-2.98725	19695000	15391000	3277500	12949000	17342000	19513000	13793000	14465000
AT3G54210.1 | Symbols: | Ribosomal protein L17 family protein	AT3G54210.1	AT3G54210.1	7	7	26.5	0	49.421	24	24.8996	25.267	27.8086	25.7672	25.9356	1.29832	-0.714321		0.416248	4	25.5938	26.5229	27.3845	27.0985	26.6499	0.790008	4		-0.94003	4055500	18818000	20446000	10522000	5328700	24179000	21139000	18650000
AT3G16080.1 | Symbols: | Zinc-binding ribosomal protein family protein;AT1G52300.1 | Symbols: | Zinc-binding ribosomal protein family protein;AT1G15250.1 | Symbols: | Zinc-binding ribosomal protein family protein	AT3G16080.1;AT1G52300.1;AT1G15250.1	AT3G16080.1;AT1G52300.1;AT1G15250.1	2	2	23.2	0	23.712	19	25.7477	24.9154	24.9554	24.0499	24.9171	0.69363	-0.714945		0.722674	4	26.5371	25.734	25.0273	25.2299	25.6321	0.672574	4		-1.47996	21243000	16580000	9828200	5977600	20984000	23080000	12370000	13955000
AT4G27500.1 | Symbols: PPI1 | proton pump interactor 1	AT4G27500.1	AT4G27500.1	3	3	5.6	0	20.586	7	23.3357	23.4327	22.505	23.1798	23.1133	0.418696	-0.719542		1.21657	4	23.2396	23.6909	24.1702	24.2306	23.8328	0.463344	4		-2.3044	363520	905250	607670	551630	452490	891390	291600	425880
AT3G18600.1 | Symbols: | P-loop containing nucleoside triphosphate hydrolases superfamily protein	AT3G18600.1	AT3G18600.1	2	2	4.9	0	12.697	4	NaN	NaN	22.5226	21.5721	22.0474	0.672058	-0.71977		0.826842	2	22.5152	22.3854	23.0268	23.1411	22.7671	0.372604	4		-1.78399	0	0	212100	82389	70857	339460	302720	326890
AT4G31460.1 | Symbols: | Ribosomal L28 family	AT4G31460.1	AT4G31460.1	1	1	5.2	0.0052671	6.2068	1	NaN	NaN	NaN	22.1456	22.1456	NaN	-0.725025		0	1	22.2532	NaN	24.0895	22.2691	22.8706	1.05561	3		0	0	0	0	720460	582980	0	1841200	687170
AT5G02450.1 | Symbols: | Ribosomal protein L36e family protein	AT5G02450.1	AT5G02450.1	8	2	41.7	0	54.719	36	28.2991	27.0282	27.2021	26.2484	27.1945	0.845165	-0.726324		0.618508	4	28.9726	27.7872	27.309	27.6144	27.9208	0.728535	4		-1.30186	74029000	58817000	38115000	33614000	147750000	130360000	49804000	72968000
AT4G39200.2 | Symbols: | Ribosomal protein S25 family protein;AT4G39200.1 | Symbols: | Ribosomal protein S25 family protein	AT4G39200.2;AT4G39200.1	AT4G39200.2;AT4G39200.1	6	3	44.9	0	80.975	30	27.2484	26.1482	26.9149	26.5097	26.7053	0.478741	-0.730213		1.3825	4	27.8285	27.2129	27.1908	27.51	27.4355	0.299672	4		-2.58575	39881000	20054000	11240000	27327000	53888000	59181000	42298000	46818000
AT4G26110.2 | Symbols: NAP1;1 | nucleosome assembly protein1;1;AT4G26110.1 | Symbols: NAP1;1, ATNAP1;1 | nucleosome assembly protein1;1	AT4G26110.2;AT4G26110.1	AT4G26110.2;AT4G26110.1	2	1	6.4	0	12.925	3	NaN	22.1256	21.8237	22.8778	22.2757	0.542873	-0.731983		1.11851	3	22.791	23.4828	22.761	22.9958	23.0077	0.333509	4		-2.2305	0	660120	47043	781810	539110	1145900	578730	733100
AT4G36250.1 | Symbols: ALDH3F1 | aldehyde dehydrogenase 3F1	AT4G36250.1	AT4G36250.1	3	3	7.6	0	19.31	7	20.7727	23.5348	22.57	22.8806	22.4395	1.18176	-0.737558		0.522925	4	22.6494	23.0429	23.9376	23.0784	23.1771	0.543002	4		-1.13424	131740	1129200	238090	343260	195840	970920	696490	386200
AT3G07590.2 | Symbols: | Small nuclear ribonucleoprotein family protein;AT3G07590.1 | Symbols: | Small nuclear ribonucleoprotein family protein;AT4G02840.1 | Symbols: | Small nuclear ribonucleoprotein family protein;AT4G02840.2 | Symbols: | Small nucle	AT3G07590.2;AT3G07590.1;AT4G02840.1;AT4G02840.2	AT3G07590.2;AT3G07590.1;AT4G02840.1;AT4G02840.2	2	2	27.2	0	95.718	11	24.9535	23.3048	24.4316	23.1769	23.9667	0.866402	-0.743851		0.583244	4	25.8373	24.0574	24.1174	24.8301	24.7105	0.82911	4		-1.24058	11025000	5260100	3169700	2009000	17241000	9395800	6121100	9985400
AT4G38600.1 | Symbols: KAK, UPL3 | HEAT repeat;HECT-domain (ubiquitin-transferase);AT4G38600.2 | Symbols: KAK, UPL3 | HEAT repeat;HECT-domain (ubiquitin-transferase)	AT4G38600.1;AT4G38600.2	AT4G38600.1;AT4G38600.2	22	22	16.1	0	219.51	48	24.6514	25.6257	26.8993	25.7901	25.7416	0.920999	-0.744783		0.510946	4	25.1765	26.422	26.8858	27.4614	26.4864	0.971271	4		-1.11286	176350	824430	785830	1518200	378780	1434200	2172400	3188800
AT3G55280.3 | Symbols: RPL23AB | ribosomal protein L23AB;AT3G55280.2 | Symbols: RPL23AB | ribosomal protein L23AB;AT3G55280.1 | Symbols: RPL23AB | ribosomal protein L23AB;AT2G39460.2 | Symbols: ATRPL23A, RPL23A, RPL23AA | ribosomal protein L23AA;AT2G39460.	AT3G55280.3;AT3G55280.2;AT3G55280.1;AT2G39460.2;AT2G39460.1	AT3G55280.3;AT3G55280.2;AT3G55280.1;AT2G39460.2;AT2G39460.1	5	5	40.5	0	51.625	16	27.1385	26.5291	26.3149	25.8242	26.4517	0.544719	-0.74782		0.659233	4	28.5479	26.4122	26.7193	27.1186	27.1995	0.944308	4		-1.37195	55671000	51384000	12521000	17867000	79738000	51287000	26280000	13656000
AT3G06480.1 | Symbols: | DEAD box RNA helicase family protein	AT3G06480.1	AT3G06480.1	2	1	2.2	0	6.9586	2	20.6578	NaN	20.7447	NaN	20.7012	0.0614427	-0.748428		0.375615	2	22.6627	21.09	20.5962	NaN	21.4497	1.07917	3		-0.929709	49239	0	33195	0	100230	112440	33541	0
AT3G53740.1 | Symbols: | Ribosomal protein L36e family protein;AT3G53740.4 | Symbols: | Ribosomal protein L36e family protein;AT3G53740.3 | Symbols: | Ribosomal protein L36e family protein;AT3G53740.2 | Symbols: | Ribosomal protein L36e family protein	AT3G53740.1;AT3G53740.4;AT3G53740.3;AT3G53740.2;AT2G37600.2;AT2G37600.1	AT3G53740.1;AT3G53740.4;AT3G53740.3;AT3G53740.2	7	1	33	0	6.7	4	25.2998	24.6184	25.1938	24.2887	24.8502	0.479306	-0.752018		0.818711	4	26.6415	24.7579	25.4118	25.5976	25.6022	0.780905	4		-1.64148	13075000	9794900	7189300	5842100	20801000	11152000	10688000	12371000
AT5G53440.1 | Symbols: | unknown protein;FUNCTIONS IN: molecular_function unknown;INVOLVED IN: biological_process unknown;LOCATED IN: cytosol;EXPRESSED IN: 25 plant structures;EXPRESSED DURING: 15 growth stages;Has 1807 Blast hits to 1807 proteins i	AT5G53440.1	AT5G53440.1	3	3	3.2	0	19.41	5	NaN	22.8554	21.7437	20.9662	21.8551	0.949502	-0.754398		0.543386	3	NaN	23.0888	22.1352	22.6044	22.6095	0.476828	3		-1.22979	0	190290	102380	23161	0	376390	174890	139400
AT3G56340.1 | Symbols: | Ribosomal protein S26e family protein	AT3G56340.1	AT3G56340.1	6	2	38.5	0	120.07	32	26.795	26.3824	27.6392	26.4873	26.826	0.569722	-0.756044		1.04524	4	27.6903	26.8952	27.6994	28.0433	27.582	0.486496	4		-2.01834	28257000	34154000	25843000	22840000	59941000	60981000	58188000	58627000
AT3G44890.1 | Symbols: RPL9 | ribosomal protein L9	AT3G44890.1	AT3G44890.1	10	10	48.7	0	124.54	48	25.0085	28.1068	27.6829	28.3292	27.2819	1.53912	-0.760838		0.368097	4	26.72	28.1258	28.7172	28.6077	28.0427	0.918459	4		-0.848993	9715700	48266000	32022000	38117000	8574200	62573000	44336000	38000000
AT2G45710.1 | Symbols: | Zinc-binding ribosomal protein family protein;AT3G61110.1 | Symbols: ARS27A, RS27A | ribosomal protein S27	AT2G45710.1;AT3G61110.1;AT3G61111.1	AT2G45710.1;AT3G61110.1	3	2	45.2	0	36.563	9	22.7878	25.3099	23.9128	25.4822	24.3732	1.26923	-0.762142		0.53304	4	25.2904	24.8244	25.5905	24.836	25.1353	0.373027	4		-1.15222	3196500	17976000	2192400	22904000	8036800	39089000	26506000	9667200
AT3G56910.1 | Symbols: PSRP5 | plastid-specific 50S ribosomal protein 5	AT3G56910.1	AT3G56910.1	2	2	23	0	43.02	18	25.8325	26.6158	26.3877	26.1284	26.2411	0.337434	-0.762417		1.70696	4	26.9337	26.5474	27.3256	27.2073	27.0035	0.345546	4		-3.15717	4757100	42747000	6817100	17866000	23494000	37306000	36372000	33845000
AT1G80930.1 | Symbols: | MIF4G domain-containing protein / MA3 domain-containing protein	AT1G80930.1	AT1G80930.1	16	16	24.9	0	126.53	35	25.5779	27.0614	26.0501	24.8037	25.8733	0.944128	-0.765446		0.723006	4	26.8539	27.0321	26.0631	26.6057	26.6387	0.421683	4		-1.48053	1114200	6317500	1687900	1085700	1665800	7185100	2129500	4404300
AT5G23900.1 | Symbols: | Ribosomal protein L13e family protein	AT5G23900.1	AT5G23900.1	9	3	46.1	0	26.828	15	24.1723	24.8277	25.0991	24.4614	24.6401	0.406886	-0.767662		0.943167	4	26.3642	24.6079	25.2774	25.3816	25.4078	0.723939	4		-1.84879	3047700	7586100	3339000	3853400	7888000	4966300	5293000	4343700
AT5G02960.1 | Symbols: | Ribosomal protein S12/S23 family protein;AT3G09680.1 | Symbols: | Ribosomal protein S12/S23 family protein	AT5G02960.1;AT3G09680.1	AT5G02960.1;AT3G09680.1	5	5	42.3	0	39.862	21	25.8832	26.4875	26.9584	25.762	26.2728	0.556422	-0.771952		1.13531	4	27.6674	26.7889	26.672	27.0506	27.0447	0.44426	4		-2.16834	8918200	23069000	7021000	18993000	45839000	37292000	27860000	31596000
AT2G18020.1 | Symbols: EMB2296 | Ribosomal protein L2 family	AT2G18020.1;AT3G51190.1	AT2G18020.1	15	5	54.7	0	197.42	83	29.235	28.6618	29.3035	27.9668	28.7918	0.620707	-0.773201		1.10281	4	30.1365	29.3064	29.3502	29.4668	29.565	0.386979	4		-2.11414	75537000	66120000	40619000	28120000	91283000	99254000	60170000	56666000
AT5G64420.1 | Symbols: | DNA polymerase V family	AT5G64420.1	AT5G64420.1	2	2	2.1	0	11.833	2	NaN	21.2247	20.815	21.1702	21.07	0.222452	-0.773315	+	2.07374	3	NaN	22.0341	21.7499	21.7459	21.8433	0.165226	3	LFQ intensity EDS1-YFP_LFQ intensity TRB1-GFP	-4.83372	0	108400	15469	38519	0	170540	70173	68765
AT1G02780.1 | Symbols: emb2386 | Ribosomal protein L19e family protein	AT1G02780.1;AT3G16780.1	AT1G02780.1	9	4	34.6	0	108.43	55	28.0371	27.4328	27.8529	26.996	27.5797	0.46406	-0.775127		1.12509	4	29.1616	28.0861	27.9375	28.2342	28.3548	0.551309	4		-2.15128	73579000	75480000	26087000	32735000	118050000	99629000	55791000	68693000
AT1G70600.1 | Symbols: | Ribosomal protein L18e/L15 superfamily protein	AT1G70600.1	AT1G70600.1	9	1	44.5	0	163.55	61	28.1276	28.0395	27.7662	27.3549	27.822	0.347363	-0.782597	+	2.08303	4	28.8129	28.7441	28.3793	28.4822	28.6046	0.207024	4	LFQ intensity EDS1-YFP_LFQ intensity TRB1-GFP	-3.87063	58918000	77063000	24217000	27995000	63029000	111340000	54227000	50291000
AT4G27090.1 | Symbols: | Ribosomal protein L14	AT4G27090.1	AT4G27090.1	11	6	45.5	0	171.71	62	27.8195	27.734	27.3481	26.9554	27.4642	0.3964	-0.79114		1.00429	4	29.2314	28.3142	27.8138	27.662	28.2554	0.70786	4		-1.95031	65984000	81553000	22997000	28856000	114360000	102650000	52169000	31749000
AT1G02890.1 | Symbols: | AAA-type ATPase family protein;AT4G02480.1 | Symbols: | AAA-type ATPase family protein;AT1G02890.2 | Symbols: | AAA-type ATPase family protein	AT1G02890.1;AT4G02480.1;AT1G02890.2	AT1G02890.1;AT4G02480.1;AT1G02890.2	4	4	4.7	0	29.048	4	22.1142	22.3273	22.3968	22.6864	22.3812	0.23637	-0.794588		0.790134	4	22.2963	22.3927	23.8535	24.1605	23.1758	0.968797	4		-1.59362	22551	150490	203620	127950	34046	41612	299450	431070
AT1G43170.9 | Symbols: RP1 | ribosomal protein 1;AT1G43170.8 | Symbols: RP1 | ribosomal protein 1;AT1G43170.7 | Symbols: RP1 | ribosomal protein 1;AT1G43170.6 | Symbols: RP1 | ribosomal protein 1;AT1G43170.5 | Symbols: RP1 | ribosomal protein 1;AT1G43170.3	AT1G43170.9;AT1G43170.8;AT1G43170.7;AT1G43170.6;AT1G43170.5;AT1G43170.3;AT1G43170.2;AT1G43170.1;AT1G43170.4;AT1G61580.1	AT1G43170.9;AT1G43170.8;AT1G43170.7;AT1G43170.6;AT1G43170.5;AT1G43170.3;AT1G43170.2;AT1G43170.1;AT1G43170.4	22	22	51.2	0	203.51	97	29.1946	28.8561	29.19	28.447	28.9219	0.354063	-0.79888	+	2.03755	4	29.9373	29.5333	29.5098	29.9028	29.7208	0.230714	4	LFQ intensity EDS1-YFP_LFQ intensity TRB1-GFP	-3.7808	33847000	43654000	18293000	20060000	43099000	66227000	37893000	53503000
AT1G61250.2 | Symbols: SC3 | secretory carrier 3;AT1G61250.1 | Symbols: SC3 | secretory carrier 3;AT1G11180.1 | Symbols: | Secretory carrier membrane protein (SCAMP) family protein;AT1G11180.2 | Symbols: | Secretory carrier membrane protein (SCAMP) famil	AT1G61250.2;AT1G61250.1;AT1G11180.1;AT1G11180.2	AT1G61250.2;AT1G61250.1;AT1G11180.1;AT1G11180.2	2	2	10.9	0	22.891	3	20.3776	23.4558	20.778	NaN	21.5371	1.67359	-0.801687		0.216733	3	21.4847	23.1929	NaN	NaN	22.3388	1.20787	2		-0.57244	256480	2439900	232470	2018700	514090	1886600	0	1094100
AT4G34670.1 | Symbols: | Ribosomal protein S3Ae	AT4G34670.1	AT4G34670.1	9	3	33.2	0	65.036	12	22.8241	25.6393	24.082	24.6237	24.2923	1.17245	-0.820055		0.342721	4	25.8376	25.9004	26.1156	22.5958	25.1124	1.68192	4		-0.799958	396020	6590000	1267400	2637700	3761800	7977300	5183500	359290
AT5G46070.1 | Symbols: | Guanylate-binding family protein	AT5G46070.1	AT5G46070.1	12	12	15.9	0	117.71	40	24.5701	26.5199	26.4029	26.1533	25.9115	0.90727	-0.839905		0.914879	4	26.9775	26.4615	26.7614	26.8054	26.7514	0.214612	4		-1.80178	634130	2828800	1339600	2063300	2074300	3707900	2269200	2239500
AT4G14070.1 | Symbols: AAE15 | acyl-activating enzyme 15	AT4G14070.1;AT3G23790.1	AT4G14070.1	3	3	4.1	0	17.075	4	NaN	22.6759	20.0954	22.0508	21.6074	1.34615	-0.841742		0.472949	3	21.9392	23.1565	21.6525	23.0483	22.4491	0.764636	4		-1.06264	0	400060	8525.6	191520	145900	393690	210190	95759
AT3G25520.1 | Symbols: ATL5, PGY3, OLI5, RPL5A | ribosomal protein L5;AT3G25520.2 | Symbols: ATL5 | ribosomal protein L5	AT3G25520.1;AT3G25520.2	AT3G25520.1;AT3G25520.2	10	2	35.5	0	136.48	67	28.3973	27.66	27.5807	26.8051	27.6108	0.650882	-0.843729		1.06534	4	29.1944	28.0782	28.3119	28.2334	28.4545	0.502758	4		-2.05176	32669000	56761000	13807000	16653000	71331000	61265000	40643000	39381000
AT5G27850.1 | Symbols: | Ribosomal protein L18e/L15 superfamily protein	AT5G27850.1	AT5G27850.1	14	4	52.4	0	155.65	65	28.3361	28.9706	28.2059	27.5225	28.2587	0.593743	-0.846994		1.17852	4	29.7744	28.8786	29.0597	28.7103	29.1057	0.468064	4		-2.24057	55749000	72696000	29420000	34292000	113860000	80483000	59364000	58289000
AT3G52100.1 | Symbols: | RING/FYVE/PHD-type zinc finger family protein	AT3G52100.1	AT3G52100.1	3	3	6.5	0	24.789	4	22.5014	NaN	NaN	NaN	22.5014	NaN	-0.849146		0	1	22.7748	24.2352	23.038	23.3541	23.3505	0.635554	4		0	98952	0	0	0	91644	427560	502870	545230
ATCG00790.1 | Symbols: RPL16 | ribosomal protein L16	ATCG00790.1	ATCG00790.1	3	3	31.9	0	38.169	26	26.5872	25.5281	27.3522	26.2593	26.4317	0.756707	-0.850657		1.01668	4	27.0507	26.8788	27.8229	27.377	27.2823	0.415391	4		-1.97088	29014000	15475000	36553000	21386000	28630000	51110000	58810000	40073000
AT5G46430.2 | Symbols: | Ribosomal protein L32e;AT5G46430.1 | Symbols: | Ribosomal protein L32e	AT5G46430.2;AT5G46430.1	AT5G46430.2;AT5G46430.1	7	1	34.6	0.0023904	6.4352	2	NaN	23.7883	NaN	NaN	23.7883	NaN	-0.854601		0	1	25.544	24.3363	24.2748	24.4162	24.6429	0.60357	4		0	0	5024500	0	0	7956700	7130200	3956200	4515300
ATCG01300.1 | Symbols: RPL23.2 | ribosomal protein L23;ATCG00840.1 | Symbols: RPL23.1, RPL23 | ribosomal protein L23.1	ATCG01300.1;ATCG00840.1	ATCG01300.1;ATCG00840.1	6	6	53.8	0	42.217	20	21.9802	25.3096	24.5029	25.7444	24.3843	1.68321	-0.855782		0.364272	4	NaN	25.3069	24.9761	25.4373	25.2401	0.237768	3		-0.853729	6362000	15203000	10526000	9884500	0	10001000	6432300	3945600
AT5G22880.1 | Symbols: H2B, HTB2 | histone B2	AT5G22880.1	AT5G22880.1	7	1	52.4	0	85.163	37	28.589	27.5081	28.0754	28.6675	28.21	0.536582	-0.859756		0.967424	4	28.6662	28.9563	28.5181	30.1383	29.0698	0.735262	4		-1.88908	126160000	64656000	27107000	51906000	58663000	138930000	61264000	193510000
AT3G04920.1 | Symbols: | Ribosomal protein S24e family protein	AT3G04920.1	AT3G04920.1	6	3	37.6	0	101.35	30	27.2322	27.1741	26.6483	26.6092	26.916	0.332865	-0.859858	+	2.31039	4	28.061	27.5664	27.8132	27.6626	27.7758	0.215543	4	LFQ intensity EDS1-YFP_LFQ intensity TRB1-GFP	-4.3366	64942000	82875000	32294000	36442000	84228000	111780000	66392000	56864000
AT3G49430.2 | Symbols: SRp34a, SR34a, At-SR34a | SER/ARG-rich protein 34A;AT3G49430.3 | Symbols: SRp34a, SR34a, At-SR34a | SER/ARG-rich protein 34A;AT3G49430.1 | Symbols: SRp34a, SR34a, At-SR34a | SER/ARG-rich protein 34A	AT3G49430.2;AT3G49430.3;AT3G49430.1	AT3G49430.2;AT3G49430.3;AT3G49430.1	10	10	39.1	0	116.84	36	26.8448	28.196	24.3777	25.6942	26.2782	1.6281	-0.863852		0.444333	4	27.6958	27.6415	26.4819	26.7488	27.142	0.618235	4		-0.992063	10148000	51440000	966580	4577400	14488000	38275000	7957700	6731500
AT3G53890.2 | Symbols: | Ribosomal protein S21e;AT3G53890.1 | Symbols: | Ribosomal protein S21e	AT3G53890.2;AT3G53890.1	AT3G53890.2;AT3G53890.1	1	1	18.3	0	17.041	1	22.0019	22.888	22.073	NaN	22.321	0.492377	-0.867317		0	3	NaN	23.1883	NaN	NaN	23.1883	NaN	1		0	2130500	6672300	1405400	0	0	13841000	0	0
AT2G33340.2 | Symbols: MAC3B | MOS4-associated complex 3B;AT2G33340.1 | Symbols: MAC3B | MOS4-associated complex 3B;AT2G33340.3 | Symbols: MAC3B | MOS4-associated complex 3B	AT2G33340.2;AT2G33340.1;AT2G33340.3	AT2G33340.2;AT2G33340.1;AT2G33340.3	15	13	53	0	233.04	43	24.9306	27.1453	26.4165	25.9486	26.1102	0.927861	-0.868849		0.781581	4	26.2282	27.4928	26.7867	27.4087	26.9791	0.591428	4		-1.57926	1586500	11114000	3986800	2232500	2806300	14223000	4866600	6851800
AT5G07090.2 | Symbols: | Ribosomal protein S4 (RPS4A) family protein;AT2G17360.1 | Symbols: | Ribosomal protein S4 (RPS4A) family protein;AT5G07090.1 | Symbols: | Ribosomal protein S4 (RPS4A) family protein;AT5G58420.1 | Symbols: | Ribosomal protein S4	AT5G07090.2;AT2G17360.1;AT5G07090.1;AT5G58420.1;AT2G17360.2	AT5G07090.2;AT2G17360.1;AT5G07090.1;AT5G58420.1;AT2G17360.2	16	16	66	0	142.77	100	28.2511	28.9809	28.2741	28.6828	28.5472	0.35059	-0.86928		1.96412	4	29.8633	29.3989	29.3123	29.0915	29.4165	0.324762	4		-3.63796	26464000	69845000	18703000	32367000	66048000	107880000	55875000	42843000
AT3G49010.3 | Symbols: ATBBC1, BBC1, RSU2 | breast basic conserved 1;AT3G49010.2 | Symbols: ATBBC1, BBC1, RSU2 | breast basic conserved 1;AT3G49010.1 | Symbols: ATBBC1, BBC1, RSU2 | breast basic conserved 1;AT3G49010.4 | Symbols: ATBBC1, BBC1, RSU2 | breas	AT3G49010.3;AT3G49010.2;AT3G49010.1;AT3G49010.4;AT3G49010.5;AT3G48960.1	AT3G49010.3;AT3G49010.2;AT3G49010.1;AT3G49010.4;AT3G49010.5	15	9	59.2	0	323.31	83	29.7118	29.055	28.6733	28.7561	29.049	0.471268	-0.870388		1.46021	4	30.5314	29.5219	29.7519	29.8725	29.9194	0.433116	4		-2.71969	124380000	131470000	47200000	52683000	162180000	167540000	95843000	115700000
AT3G18740.1 | Symbols: | Ribosomal protein L7Ae/L30e/S12e/Gadd45 family protein;AT1G36240.1 | Symbols: | Ribosomal protein L7Ae/L30e/S12e/Gadd45 family protein	AT3G18740.1;AT1G36240.1	AT3G18740.1;AT1G36240.1	6	3	48.2	0	48.482	24	26.5856	26.299	25.3955	25.9001	26.0451	0.516283	-0.871904		1.32939	4	27.5699	26.8471	26.4458	26.805	26.917	0.47108	4		-2.49507	20243000	44745000	6664500	19001000	56596000	48221000	11052000	30040000
AT4G21710.1 | Symbols: NRPB2, EMB1989, RPB2 | DNA-directed RNA polymerase family protein	AT4G21710.1	AT4G21710.1	5	5	6.4	0	37.05	8	27.4778	27.4156	26.732	27.7102	27.3339	0.420852	-0.872652		0.539028	4	26.1622	28.5168	28.6005	29.5467	28.2065	1.4407	4		-1.16284	57775000	331400	208090	357920	32316	653930	389400	615880
AT1G65390.2 | Symbols: ATPP2-A5, PP2-A5 | phloem protein 2 A5;AT1G65390.1 | Symbols: ATPP2-A5, PP2-A5 | phloem protein 2 A5	AT1G65390.2;AT1G65390.1	AT1G65390.2;AT1G65390.1	2	2	6.7	0	12.197	2	19.5266	21.9464	23.0429	21.8603	21.594	1.4797	-0.87277		0.428458	4	21.6191	21.6978	23.8567	22.6937	22.4668	1.04775	4		-0.962741	12188	793340	431360	472280	264580	586490	737770	584910
AT3G10610.1 | Symbols: | Ribosomal S17 family protein;AT2G05220.2 | Symbols: | Ribosomal S17 family protein;AT2G05220.1 | Symbols: | Ribosomal S17 family protein;AT5G04800.4 | Symbols: | Ribosomal S17 family protein;AT5G04800.3 | Symbols: | Ribosomal	AT3G10610.1;AT2G05220.2;AT2G05220.1;AT5G04800.4;AT5G04800.3;AT5G04800.2;AT5G04800.1;AT2G04390.1	AT3G10610.1;AT2G05220.2;AT2G05220.1;AT5G04800.4;AT5G04800.3;AT5G04800.2;AT5G04800.1;AT2G04390.1	4	4	28.6	0	31.544	28	27.2704	26.5268	25.603	26.2296	26.4074	0.692254	-0.874041		1.17818	4	27.644	26.7828	27.3466	27.3525	27.2815	0.360272	4		-2.24001	60051000	55063000	14384000	27470000	52438000	59651000	49341000	47063000
AT3G63400.3 | Symbols: | Cyclophilin-like peptidyl-prolyl cis-trans isomerase family protein;AT3G63400.1 | Symbols: | Cyclophilin-like peptidyl-prolyl cis-trans isomerase family protein;AT3G63400.2 | Symbols: | Cyclophilin-like peptidyl-prolyl cis-trans	AT3G63400.3;AT3G63400.1;AT3G63400.2	AT3G63400.3;AT3G63400.1;AT3G63400.2	7	7	13.5	0	48.663	14	23.6382	26.7121	25.1863	23.8614	24.8495	1.41734	-0.874403		0.476848	4	26.2683	26.442	24.5167	25.6685	25.7239	0.870344	4		-1.05145	1842100	12542000	1954400	1263400	1318100	9222100	1832600	2080300
AT3G02090.1 | Symbols: MPPBETA | Insulinase (Peptidase family M16) protein;AT3G02090.2 | Symbols: MPPBETA | Insulinase (Peptidase family M16) protein	AT3G02090.1;AT3G02090.2	AT3G02090.1;AT3G02090.2	2	2	8.7	0	14.575	2	23.9673	20.2238	20.8221	NaN	21.671	2.01098	-0.879789		0.357825	3	23.055	21.7674	23.1294	22.2515	22.5508	0.656337	4		-0.840995	799050	32416	32847	0	625790	255580	160160	291440
AT5G20160.1 | Symbols: | Ribosomal protein L7Ae/L30e/S12e/Gadd45 family protein;AT5G20160.2 | Symbols: | Ribosomal protein L7Ae/L30e/S12e/Gadd45 family protein;AT5G20160.3 | Symbols: | Ribosomal protein L7Ae/L30e/S12e/Gadd45 family protein;AT4G22380.1 |	AT5G20160.1;AT5G20160.2;AT5G20160.3;AT4G22380.1;AT4G12600.1;AT4G12600.2	AT5G20160.1;AT5G20160.2;AT5G20160.3;AT4G22380.1;AT4G12600.1;AT4G12600.2	2	2	35.9	0	22.542	6	22.8649	23.7007	23.7996	23.4655	23.4577	0.419286	-0.880037		1.97079	4	24.3147	24.6622	24.2834	24.0906	24.3377	0.237954	4		-3.65083	2660300	3683500	3122200	714660	2797000	8069300	3060500	2661300
AT4G25740.1 | Symbols: | RNA binding Plectin/S10 domain-containing protein;AT5G52650.1 | Symbols: | RNA binding Plectin/S10 domain-containing protein;AT4G25740.2 | Symbols: | RNA binding Plectin/S10 domain-containing protein	AT4G25740.1;AT5G52650.1;AT4G25740.2	AT4G25740.1;AT5G52650.1;AT4G25740.2	4	4	25.4	0	80.204	33	26.2009	26.7208	26.7256	25.9792	26.4066	0.376602	-0.883102		1.80676	4	27.7284	27.4349	27.1186	26.8769	27.2897	0.371129	4		-3.3404	15341000	33880000	7470900	12911000	28055000	48462000	24695000	15583000
AT5G62190.1 | Symbols: PRH75 | DEAD box RNA helicase (PRH75)	AT5G62190.1	AT5G62190.1	8	8	15.1	0	63.99	14	23.3469	23.3438	25.3968	24.129	24.0541	0.968324	-0.883236		0.634257	4	23.8132	24.7033	25.2657	25.9672	24.9373	0.910456	4		-1.32905	179080	579140	614130	627150	651650	1801300	1995100	1758600
AT5G46630.1 | Symbols: | Clathrin adaptor complexes medium subunit family protein;AT5G46630.2 | Symbols: | Clathrin adaptor complexes medium subunit family protein	AT5G46630.1;AT5G46630.2	AT5G46630.1;AT5G46630.2	2	2	5.3	0	11.985	3	21.2995	22.3897	21.6393	22.5467	21.9688	0.596557	-0.883894		1.33071	4	22.7007	22.6147	22.6737	23.4217	22.8527	0.381061	4		-2.49732	72506	368170	150590	496070	175580	327270	471610	643880
AT1G01620.1 | Symbols: PIP1C, TMP-B, PIP1;3 | plasma membrane intrinsic protein 1C;AT4G00430.1 | Symbols: TMP-C, PIP1;4, PIP1E | plasma membrane intrinsic protein 1;4;AT1G01620.2 | Symbols: PIP1C, TMP-B, PIP1;3 | plasma membrane intrinsic protein 1C;AT4G00	AT1G01620.1;AT4G00430.1;AT1G01620.2;AT4G00430.2;AT3G54820.1	AT1G01620.1;AT4G00430.1;AT1G01620.2;AT4G00430.2	5	1	26.9	0	11.829	4	23.5087	23.7684	23.9589	23.6476	23.7209	0.190883	-0.88484		1.10214	4	23.4682	25.2652	24.5691	25.1203	24.6057	0.815472	4		-2.11301	3263500	4616400	1738200	2797000	1686400	7209700	3565800	5438100
AT3G62290.3 | Symbols: ARFA1E | ADP-ribosylation factor A1E;AT3G62290.2 | Symbols: ARFA1E | ADP-ribosylation factor A1E;AT3G62290.1 | Symbols: ATARFA1E, ARFA1E | ADP-ribosylation factor A1E;AT2G47170.1 | Symbols: ARF1A1C | Ras-related small GTP-binding fam	AT3G62290.3;AT3G62290.2;AT3G62290.1;AT2G47170.1;AT1G70490.3;AT1G70490.2;AT1G70490.1;AT1G23490.1;AT1G10630.1;AT5G14670.1	AT3G62290.3;AT3G62290.2;AT3G62290.1;AT2G47170.1;AT1G70490.3;AT1G70490.2;AT1G70490.1;AT1G23490.1;AT1G10630.1;AT5G14670.1	2	2	18.2	0	15.194	6	22.0038	23.9217	20.8455	23.6043	22.5939	1.43632	-0.895336		0.451962	4	23.0221	23.5664	23.879	NaN	23.4892	0.433651	3		-1.02303	1065700	4178800	158320	1457800	473700	3142000	1438500	0
AT5G45600.2 | Symbols: GAS41 | YEATS family protein;AT5G45600.1 | Symbols: GAS41, TAF14B | YEATS family protein	AT5G45600.2;AT5G45600.1	AT5G45600.2;AT5G45600.1	1	1	8.6	0	7.9652	3	NaN	23.7233	20.7287	NaN	22.226	2.11751	-0.897655		0.24955	2	NaN	23.9888	21.887	23.4951	23.1236	1.099	3		-0.648415	0	2033300	122870	0	0	2267400	444880	938500
AT1G17210.1 | Symbols: ATILP1, ILP1 | IAP-like protein 1	AT1G17210.1	AT1G17210.1	6	6	9	0	49.529	11	23.2213	23.2529	25.0596	23.2771	23.7027	0.904884	-0.898186		0.689361	4	23.4569	24.533	24.8369	25.5769	24.6009	0.879703	4		-1.42341	243410	498230	703190	542130	331550	1210800	983820	1987900
AT4G09800.1 | Symbols: RPS18C | S18 ribosomal protein;AT1G34030.1 | Symbols: | Ribosomal protein S13/S18 family;AT1G22780.1 | Symbols: PFL, RPS18A, PFL1 | Ribosomal protein S13/S18 family	AT4G09800.1;AT1G34030.1;AT1G22780.1	AT4G09800.1;AT1G34030.1;AT1G22780.1	7	7	51.3	0	116.59	35	26.8013	27.5966	28.4372	27.021	27.464	0.730303	-0.900129		1.15162	4	28.8309	28.3358	28.3711	27.9189	28.3642	0.372786	4		-2.19558	33491000	59488000	21546000	24839000	58761000	100020000	57205000	38653000
ATCG00720.1 | Symbols: PETB | photosynthetic electron transfer B	ATCG00720.1	ATCG00720.1	1	1	9.8	0	17.251	5	22.2922	22.0784	NaN	22.3224	22.231	0.133048	-0.90209		0.804041	3	24.4343	22.3841	23.0536	22.6603	23.1331	0.909959	4		-1.66388	1117400	734750	0	619400	3309500	896620	747980	680240
AT3G52090.1 | Symbols: ATRPB13.6, NRPB11, NRPD11, NRPE11 | DNA-directed RNA polymerase, RBP11-like;AT3G52090.2 | Symbols: NRPB11 | DNA-directed RNA polymerase, RBP11-like	AT3G52090.1;AT3G52090.2	AT3G52090.1;AT3G52090.2	1	1	18.1	0	8.0548	3	21.7896	NaN	NaN	NaN	21.7896	NaN	-0.903797		0	1	NaN	22.8515	21.9662	23.2626	22.6934	0.662453	3		0	1000300	0	0	0	0	2402900	891670	1862100
AT2G27710.4 | Symbols: | 60S acidic ribosomal protein family;AT2G27710.3 | Symbols: | 60S acidic ribosomal protein family;AT2G27710.2 | Symbols: | 60S acidic ribosomal protein family;AT2G27710.1 | Symbols: | 60S acidic ribosomal protein family	AT2G27710.4;AT2G27710.3;AT2G27710.2;AT2G27710.1	AT2G27710.4;AT2G27710.3;AT2G27710.2;AT2G27710.1	4	2	45.9	0	57.15	20	24.503	25.0774	26.0267	25.631	25.3095	0.663847	-0.926056		1.33074	4	26.4258	25.7652	26.2506	26.5007	26.2356	0.330622	4		-2.49738	16591000	14297000	9054900	10741000	11034000	21525000	10796000	20903000
AT5G45775.1 | Symbols: | Ribosomal L5P family protein;AT5G45775.2 | Symbols: | Ribosomal L5P family protein;AT4G18730.1 | Symbols: RPL16B | ribosomal protein L16B;AT3G58700.1 | Symbols: | Ribosomal L5P family protein;AT2G42740.1 | Symbols: RPL16A | ribo	AT5G45775.1;AT5G45775.2;AT4G18730.1;AT3G58700.1;AT2G42740.1	AT5G45775.1;AT5G45775.2;AT4G18730.1;AT3G58700.1;AT2G42740.1	6	6	32.6	0	85.029	27	28.0029	26.5351	26.6163	26.0321	26.7966	0.844716	-0.926476		0.927981	4	28.5447	27.6307	27.4187	27.2981	27.7231	0.564761	4		-1.82356	38518000	39272000	6871500	16915000	63313000	64463000	35207000	34176000
AT1G09770.1 | Symbols: ATCDC5, CDC5, ATMYBCDC5 | cell division cycle 5	AT1G09770.1	AT1G09770.1	14	14	26.7	0	103.41	26	25.1507	25.9743	24.2418	25.0518	25.1047	0.708456	-0.931047		1.05716	4	26.1778	26.766	25.4201	25.779	26.0357	0.576875	4		-2.03816	983230	2832700	374830	1142400	1659400	4555700	1517500	1126500
AT4G04890.1 | Symbols: PDF2 | protodermal factor 2;AT4G21750.2 | Symbols: ATML1 | Homeobox-leucine zipper family protein / lipid-binding START domain-containing protein;AT4G21750.1 | Symbols: ATML1 | Homeobox-leucine zipper family protein / lipid-binding S	AT4G04890.1;AT4G21750.2;AT4G21750.1	AT4G04890.1;AT4G21750.2;AT4G21750.1	2	2	5.4	0	26.803	5	NaN	NaN	22.4422	21.5557	21.9989	0.626823	-0.931059		0.534426	2	NaN	21.9348	23.5717	23.2835	22.93	0.873831	3		-1.27488	0	0	231960	100970	0	376810	475180	407960
AT4G16720.1 | Symbols: | Ribosomal protein L23/L15e family protein;AT4G17390.1 | Symbols: | Ribosomal protein L23/L15e family protein	AT4G16720.1;AT4G17390.1	AT4G16720.1;AT4G17390.1	11	11	45.6	0	89.282	49	28.8274	28.3959	28.7029	27.5588	28.3712	0.571164	-0.933851		1.11131	4	30.302	29.0234	28.9835	28.9114	29.3051	0.666241	4		-2.1283	67659000	79673000	40649000	32027000	177470000	105430000	78581000	59476000
AT5G08450.3 | Symbols: | FUNCTIONS IN: molecular_function unknown;INVOLVED IN: biological_process unknown;LOCATED IN: cellular_component unknown;EXPRESSED IN: 25 plant structures;EXPRESSED DURING: 15 growth stages;CONTAINS InterPro DOMAIN/s: Histone	AT5G08450.3;AT5G08450.2;AT5G08450.1	AT5G08450.3;AT5G08450.2;AT5G08450.1	2	2	3.2	0	11.89	3	21.8638	22.3386	21.3416	21.7945	21.8346	0.408049	-0.935411		0.86775	4	22.0328	22.0897	22.7629	24.1947	22.77	1.00597	4		-1.72334	94145	280380	27280	77781	75443	292370	233000	462280
AT1G71040.1 | Symbols: LPR2 | Cupredoxin superfamily protein	AT1G71040.1	AT1G71040.1	1	1	3.1	0	9.7609	2	NaN	20.3096	21.5313	NaN	20.9205	0.863823	-0.936815		0.598563	2	21.0322	22.0918	21.4597	22.8453	21.8573	0.789512	4		-1.33758	0	101650	160040	0	101040	333570	184420	327750
AT4G31430.3 | Symbols: | unknown protein;LOCATED IN: plasma membrane;EXPRESSED IN: 25 plant structures;EXPRESSED DURING: 15 growth stages;Has 35333 Blast hits to 34131 proteins in 2444 species: Archae - 798;Bacteria - 22429;Metazoa - 974;Fungi - 99	AT4G31430.3;AT4G31430.1;AT4G31430.2	AT4G31430.3;AT4G31430.1;AT4G31430.2	2	2	5.8	0	17.09	2	NaN	21.7455	20.4706	NaN	21.1081	0.901491	-0.937891		0.728425	2	NaN	22.2783	21.6162	22.2433	22.0459	0.372576	3		-1.70423	0	167300	12630	0	0	373420	307010	425280
AT3G13580.3 | Symbols: | Ribosomal protein L30/L7 family protein;AT3G13580.2 | Symbols: | Ribosomal protein L30/L7 family protein;AT3G13580.1 | Symbols: | Ribosomal protein L30/L7 family protein	AT3G13580.3;AT3G13580.2;AT3G13580.1	AT3G13580.3;AT3G13580.2;AT3G13580.1	9	1	46.7	0	6.8065	5	22.9624	22.5757	21.1396	22.0013	22.1698	0.792189	-0.944241		1.02358	4	23.8744	23.0497	22.8535	22.6783	23.114	0.529125	4		-1.98235	824800	852890	142630	444500	983830	1099100	567410	627360
AT3G24830.1 | Symbols: | Ribosomal protein L13 family protein;AT5G48760.2 | Symbols: | Ribosomal protein L13 family protein;AT5G48760.1 | Symbols: | Ribosomal protein L13 family protein	AT3G24830.1;AT5G48760.2;AT5G48760.1	AT3G24830.1;AT5G48760.2;AT5G48760.1	7	4	36.4	0	45.938	25	26.459	25.9911	25.183	25.7662	25.8498	0.529981	-0.946781		1.47033	4	27.4484	26.7115	26.4985	26.5282	26.7966	0.4446	4		-2.73726	14314000	16484000	7812900	6595600	11084000	19818000	9298300	9710400
AT2G06210.1 | Symbols: ELF8, VIP6 | binding	AT2G06210.1	AT2G06210.1	1	1	2.3	0	9.8735	3	NaN	NaN	21.4682	NaN	21.4682	NaN	-0.956491		0	1	22.3864	22.1605	22.4814	22.6706	22.4247	0.212097	4		0	0	0	42900	0	96389	163060	120480	159400
AT5G44800.1 | Symbols: CHR4, PKR1 | chromatin remodeling 4	AT5G44800.1	AT5G44800.1	8	7	4.8	0	41.296	8	23.3031	22.8619	24.1758	23.5453	23.4715	0.548155	-0.960873		0.609105	4	22.848	23.9508	24.7849	26.1458	24.4324	1.39072	4		-1.28558	181840	147130	262980	38045	82365	364730	393170	711600
AT1G60170.1 | Symbols: emb1220 | pre-mRNA processing ribonucleoprotein binding region-containing protein	AT1G60170.1	AT1G60170.1	2	2	6.8	0	12.093	2	NaN	22.74	21.9328	22.8463	22.5063	0.499569	-0.963486		1.79157	3	23.3647	23.7165	23.5502	23.248	23.4698	0.20621	4		-3.5632	0	686480	38941	516780	645880	1290900	772760	334030
AT4G06634.1 | Symbols: | zinc finger (C2H2 type) family protein;AT4G06634.2 | Symbols: | zinc finger (C2H2 type) family protein;AT4G06634.3 | Symbols: | zinc finger (C2H2 type) family protein	AT4G06634.1;AT4G06634.2;AT4G06634.3	AT4G06634.1;AT4G06634.2;AT4G06634.3	2	2	5.7	0	11.482	3	NaN	22.0728	NaN	22.2937	22.1833	0.156194	-0.970913		1.79712	2	NaN	23.0676	22.9698	23.4252	23.1542	0.239741	3		-4.93494	0	84366	0	77094	0	676640	435290	886300
AT2G43770.1 | Symbols: | Transducin/WD40 repeat-like superfamily protein	AT2G43770.1	AT2G43770.1	3	3	16.6	0	23.101	7	22.7694	24.3869	21.812	22.3124	22.8202	1.11524	-0.97439		0.78065	4	23.2426	24.5153	23.649	23.7713	23.7946	0.531006	4		-1.5777	254060	2135700	206460	443150	824360	3008900	697110	689390
AT3G14067.1 | Symbols: | Subtilase family protein	AT3G14067.1	AT3G14067.1	4	4	9.4	0	28.246	5	24.003	22.7254	21.795	22.3656	22.7222	0.935826	-0.974651		0.429121	4	26.3386	23.1948	22.8724	22.3817	23.6969	1.79259	4		-0.96397	1176000	728910	128660	220750	2424900	1247300	713280	181420
AT5G11060.1 | Symbols: KNAT4 | KNOTTED1-like homeobox gene 4;AT5G25220.2 | Symbols: KNAT3 | KNOTTED1-like homeobox gene 3;AT5G25220.1 | Symbols: KNAT3 | KNOTTED1-like homeobox gene 3;AT4G32040.1 | Symbols: KNAT5 | KNOTTED1-like homeobox gene 5	AT5G11060.1;AT5G25220.2;AT5G25220.1;AT4G32040.1;AT1G62990.1;AT1G70510.1;AT1G23380.1;AT1G23380.2;AT1G62360.1;AT4G08150.1	AT5G11060.1;AT5G25220.2;AT5G25220.1;AT4G32040.1	4	4	13.5	0	24.514	8	23.3419	23.0146	25.0905	23.0373	23.6211	0.990917	-0.976221		0.868768	4	24.2554	24.3391	24.3808	25.4139	24.5973	0.54691	4		-1.72504	1037100	1872500	1951300	871620	3776400	3380100	1110800	1598500
AT1G20960.2 | Symbols: emb1507 | U5 small nuclear ribonucleoprotein helicase, putative;AT1G20960.1 | Symbols: emb1507 | U5 small nuclear ribonucleoprotein helicase, putative	AT1G20960.2;AT1G20960.1;AT2G42270.1;AT5G61140.1;AT5G61140.2	AT1G20960.2;AT1G20960.1	49	49	30.2	0	323.31	141	27.2611	28.304	27.798	27.3518	27.6787	0.4784	-0.986267		1.99565	4	28.3414	28.821	28.6406	28.857	28.665	0.235596	4		-3.69897	1566400	5868500	2066100	2609300	3058400	8598400	4357200	4685500
ATCG00660.1 | Symbols: RPL20 | ribosomal protein L20	ATCG00660.1	ATCG00660.1	7	7	33.3	0	59.237	15	23.4363	25.4395	25.3549	25.1771	24.8519	0.950063	-0.986555		0.667731	4	26.5196	26.4176	26.1502	24.2665	25.8385	1.05951	4		-1.3865	9225400	21559000	9638300	7258900	11597000	32054000	19912000	8746700
AT2G44120.1 | Symbols: | Ribosomal protein L30/L7 family protein;AT2G44120.2 | Symbols: | Ribosomal protein L30/L7 family protein	AT2G44120.1;AT2G44120.2	AT2G44120.1;AT2G44120.2	13	3	59.5	0	128.99	27	25.5807	26.8202	25.066	25.318	25.6962	0.778226	-0.990593		0.895218	4	27.501	26.9173	26.7493	25.5797	26.6868	0.805316	4		-1.76908	6615800	16251000	3593000	4109000	14072000	16450000	8680800	4047600
AT3G57150.1 | Symbols: NAP57, AtNAP57, CBF5, AtCBF5 | homologue of NAP57	AT3G57150.1	AT3G57150.1	14	14	33.8	0	97.032	31	25.3604	26.1282	24.7522	25.6539	25.4737	0.575681	-0.995548		1.72908	4	26.5126	26.1636	26.7407	26.4599	26.4692	0.237416	4		-3.19744	1541300	4572900	886760	1744800	2664100	6599200	4498300	3204200
AT3G60830.1 | Symbols: ATARP7, ARP7 | actin-related protein 7	AT3G60830.1	AT3G60830.1	3	3	14.9	0	18.813	3	NaN	NaN	NaN	22.9302	22.9302	NaN	-0.998692		0	1	NaN	24.0202	23.6067	24.1598	23.9289	0.28765	3		0	0	0	0	143510	0	1957700	898050	1289000
AT3G22990.1 | Symbols: LFR | ARM repeat superfamily protein	AT3G22990.1	AT3G22990.1	3	3	9.6	0	17.556	3	NaN	21.7279	20.7029	22.0174	21.4827	0.690711	-1.00339		0.674451	3	21.6783	21.9504	22.3172	23.9984	22.4861	1.04165	4		-1.43183	0	321640	26039	323240	106790	406200	840950	978930
AT1G15690.1 | Symbols: AVP1, ATAVP3, AVP-3, AtVHP1;1 | Inorganic H pyrophosphatase family protein;AT1G15690.2 | Symbols: AVP1, ATAVP3, AVP-3, AtVHP1;1 | Inorganic H pyrophosphatase family protein	AT1G15690.1;AT1G15690.2	AT1G15690.1;AT1G15690.2	7	7	12.1	0	52.769	15	26.6879	24.9037	25.313	24.7236	25.4071	0.888797	-1.01602		0.988222	4	27.1466	26.5307	25.7868	26.2284	26.4231	0.570913	4		-1.92362	7043200	2808400	1494200	801450	5672400	6879300	2417500	3164600
AT2G02160.1 | Symbols: | CCCH-type zinc finger family protein	AT2G02160.1	AT2G02160.1	11	11	27.2	0	66.91	17	22.4048	24.8992	25.4367	24.1817	24.2306	1.32133	-1.0197		0.558925	4	23.8693	25.13	25.5493	26.4527	25.2503	1.07343	4		-1.19795	145550	1132400	983120	892530	409790	2897800	2363900	3153400
[truncated: 198 more rows]

## Sheet: with_imputed_values
Fasta headers	Protein IDs	Majority protein IDs	Peptides	Unique peptides	Sequence coverage [%]	Q-value	Score	MS/MS count	LFQ intensity EDS1-YFP 1	LFQ intensity EDS1-YFP 2	LFQ intensity EDS1-YFP 3	LFQ intensity EDS1-YFP 4	log2 ratio EDS1-YFP vs TRB1-GFP	Significant LFQ intensity EDS1-YFP_LFQ intensity TRB1-GFP	p-value LFQ intensity EDS1-YFP_LFQ intensity TRB1-GFP			LFQ intensity TRB1-GFP 1	LFQ intensity TRB1-GFP 2	LFQ intensity TRB1-GFP 3	LFQ intensity TRB1-GFP 4			iBAQ EDS1-YFP 1	iBAQ EDS1-YFP 2	iBAQ EDS1-YFP 3	iBAQ EDS1-YFP 4	iBAQ TRB1-GFP 1	iBAQ TRB1-GFP 2	iBAQ TRB1-GFP 3	iBAQ TRB1-GFP 4	Student's T-test q-value LFQ intensity EDS1-YFP_LFQ intensity TRB1-GFP
[truncated: 1,247 more rows]
