# Supplementary material for: Pathogen effector recognition-dependent association of NRG1 with EDS1 and SAG101 in TNL receptor immunity
Source: Nat Commun. 2021 Jun 7;12:3335. doi: 10.1038/s41467-021-23614-x (PMC8185089; doi:10.1038/s41467-021-23614-x)
Supplement: Supplementary file 7 — Supplementary Data 4 [file 41467_2021_23614_MOESM7_ESM.xlsx]

## Sheet: Supplementary Data 4
									Exclusive Spectrum Count	Exclusive Spectrum Count	Exclusive Spectrum Count	Exclusive Spectrum Count
Merge_jfe190905_190320_CmOx_for_PRIDE									Pf0-1 avrRps4	Pf0-1 avrRps4	Pf0-1 EV	Pf0-1 EV
#	Visible?	Starred?	Identified Proteins (439)	Accession Number	Alternate ID	Molecular Weight	Protein Grouping Ambiguity	Taxonomy	avrRps4 rep1	avrRps4 rep2	EV rep 1	EV rep2
1	TRUE	Empty	gi_1346343_sp_P04264_K2C1_HUMAN_KERATIN__TYPE_II_CYTOSKELETAL_1_(CYTOKERATIN_1)_(K1)_(CK_1)_(67_KD_CYTOKERATIN)_(HAIR_ALPHA_PROTEIN)_gi_186772_(M98776)_keratin_1_[Homo_sapiens]	cont88		66 kDa	TRUE	unknown	172	241	167	240
2	TRUE	Empty	| Disease resistance protein (CC-NBS-LRR class) family | Chr5:26718338-26721133 REVERSE LENGTH=815 | 201606	AT5G66910.1		93 kDa	TRUE	unknown	228	144	237	170
3	TRUE	Empty	gi_547749_sp_P13645_K1CJ_HUMAN_KERATIN__TYPE_I_CYTOSKELETAL_10_(CYTOKERATIN_10)_(K10)_(CK_10)	cont121		60 kDa	TRUE	unknown	148	220	133	201
4	TRUE	Empty	gi_547754_sp_P35908_K22E_HUMAN_KERATIN__TYPE_II_CYTOSKELETAL_2_EPIDERMAL_(CYTOKERATIN_2E)_(K2E)_(CK_2E)_gi_482387_pir__A44861_keratin__67K_type_II_epidermal_-_human_gi_181402_(M99061)_epidermal_cytokeratin_2_[Homo_sapiens]_gi_2565257_(AF019084)_keratin_2e_[Homo_sapiens]	cont72		66 kDa	TRUE	unknown	143	197	146	186
5	TRUE	Empty	gi_71536_pir__KRHU2_keratin__67K_type_II_cytoskeletal_-_human_(fragment)_gi_386854_(M10938)_type_II_keratin_subunit_protein_[Homo_sapiens]	cont89		53 kDa	TRUE	unknown	2	12	5	15
6	TRUE	Empty	gi_88041_pir__A31994_keratin_10__type_I__epidermal_-_human_gi_623409_(J04029)_keratin_10_[Homo_sapiens]	cont46		57 kDa	TRUE	unknown	4	3	4	0
7	TRUE	Empty	gi_1082558_pir__S41161_keratin_9__cytoskeletal_-_human_gi_435476_(Z29074)_cytokeratin_9_[Homo_sapiens]	cont68		62 kDa	TRUE	unknown	98	128	95	113
8	TRUE	Empty	| ribulose-bisphosphate carboxylase | ChrC:54958-56397 FORWARD LENGTH=479 | 201606	ATCG00490.1		53 kDa		unknown	118	95	104	51
9	TRUE	Empty	gi_125080_sp_P02533_K1CN_HUMAN_KERATIN__TYPE_I_CYTOSKELETAL_14_(CYTOKERATIN_14)_(K14)_(CK_14)_gi_2144816_pir__KRHUE_keratin__50K_type_I_cytoskeletal_-_human_gi_386848_(J00124)_keratin_[Homo_sapiens]	cont82		52 kDa	TRUE	unknown	73	63	65	64
10	TRUE	Empty	gi_1363944_pir__JC4313_type_I_keratin_16_-_human_gi_1195531_bbs_172338_(S79867)_type_I_keratin_16__K16_[human__epidermal_keratinocytes__Peptide__473_aa]_[Homo_sapiens]	cont156		51 kDa	TRUE	unknown	24	35	39	38
11	TRUE	Empty	gi_125105_sp_P13647_K2C5_HUMAN_KERATIN__TYPE_II_CYTOSKELETAL_5_(CYTOKERATIN_5)_(K5)_(CK_5)_(58_KD_CYTOKERATIN)_gi_88051_pir__A29904_keratin_K5__58K_type_II__epidermal_(version_1)_-_human_gi_307082_(M21389)_keratin_type_II_[Homo_sapiens]	cont79		62 kDa	TRUE	unknown	53	53	54	40
12	TRUE	Empty	gi_1346345_sp_P04259_K2CB_HUMAN_KERATIN__TYPE_II_CYTOSKELETAL_6B_(CYTOKERATIN_6B)_(CK_6B)_(K6B_KERATIN)_gi_2119220_pir__I61767_keratin_type_II_-_human_gi_908790_(L42592)_keratin_type_II_[Homo_sapiens]	cont130		60 kDa	TRUE	unknown	3	3	3	2
13	TRUE	Empty	gi_1346346_sp_P48666_K2CC_HUMAN_KERATIN__TYPE_II_CYTOSKELETAL_6C_(CYTOKERATIN_6C)_(CK_6C)_(K6C_KERATIN)_gi_2119222_pir__I61768_keratin_type_II_-_human_gi_908801_(L42601)_keratin_type_II_[Homo_sapiens]	cont131		60 kDa	TRUE	unknown	53	55	56	51
14	TRUE	Empty	| rubisco activase | Chr2:16570951-16573345 REVERSE LENGTH=474 | 201606	AT2G39730.1		52 kDa		unknown	109	51	103	41
15	TRUE	Empty	gi_88052_pir__A32568_keratin_K5__58K_type_II__epidermal_(version_2)_-_human_(fragment)	cont49		62 kDa	TRUE	unknown	11	9	11	9
16	TRUE	Empty	| heat shock cognate protein 70-1 | Chr5:554055-556334 REVERSE LENGTH=651 | 201606	AT5G02500.1		71 kDa	TRUE	unknown	108	46	95	63
17	TRUE	Empty	| ATP synthase subunit beta | ChrC:52660-54156 REVERSE LENGTH=498 | 201606	ATCG00480.1		54 kDa	TRUE	unknown	110	87	94	34
18	TRUE	Empty	| Heat shock protein 70 (Hsp 70) family protein | Chr3:2903434-2905632 REVERSE LENGTH=649 | 201606	AT3G09440.1 (+3)		71 kDa	TRUE	unknown	30	2	19	5
19	TRUE	Empty	gi_547751_sp_Q04695_K1CQ_HUMAN_KERATIN__TYPE_I_CYTOSKELETAL_17_(CYTOKERATIN_17)_(K17)_(CK_17)_(39.1)_(VERSION_1)_gi_422802_pir__S30433_keratin_17__cytoskeletal_-_human_gi_30379_(Z19574)_cytokeratin_17_[Homo_sapiens]_gi_34075_(X62571)_keratin_related_product_[Homo_sapiens]	cont94		48 kDa	TRUE	unknown	11	22	10	11
20	TRUE	Empty	| Heat shock protein 70 (Hsp 70) family protein | Chr5:550296-552565 REVERSE LENGTH=653 | 201606	AT5G02490.1		71 kDa	TRUE	unknown	13	4	4	6
21	TRUE	Empty	| glyceraldehyde-3-phosphate dehydrogenase B subunit | Chr1:16127552-16129584 FORWARD LENGTH=447 | 201606	AT1G42970.1		48 kDa	TRUE	unknown	53	31	69	17
22	TRUE	Empty	| ATP synthase subunit alpha | ChrC:9938-11461 REVERSE LENGTH=507 | 201606	ATCG00120.1		55 kDa	TRUE	unknown	49	45	53	30
23	TRUE	Empty	| glyceraldehyde 3-phosphate dehydrogenase A subunit | Chr3:9795226-9796848 FORWARD LENGTH=396 | 201606	AT3G26650.1		42 kDa	TRUE	unknown	45	14	48	6
24	TRUE	Empty	| glyceraldehyde 3-phosphate dehydrogenase A subunit 2 | Chr1:4392634-4394283 REVERSE LENGTH=399 | 201606	AT1G12900.1		43 kDa	TRUE	unknown	12	4	10	3
25	TRUE	Empty	| ENTH/ANTH/VHS superfamily protein | Chr5:13462463-13465581 REVERSE LENGTH=544 | 201606	AT5G35200.1 (+1)		61 kDa		unknown	58	22	40	17
26	TRUE	Empty	| heat shock protein 70 | Chr3:3991487-3993689 REVERSE LENGTH=650 | 201606	AT3G12580.1		71 kDa	TRUE	unknown	3	0	0	1
27	TRUE	Empty	GFP_TAG enhanced green fluorescent protein, Gateway binary vector pK7WGF2	Vector_pK7WGF2		28 kDa		unknown	75	0	85	0
28	TRUE	Empty	| phosphoglycerate kinase 1 | Chr3:4061127-4063140 REVERSE LENGTH=481 | 201606	AT3G12780.1		50 kDa	TRUE	unknown	54	26	43	11
29	TRUE	Empty	| Aldolase-type TIM barrel family protein | Chr3:4821804-4823899 FORWARD LENGTH=367 | 201606	AT3G14420.1 (+1)		40 kDa	TRUE	unknown	51	14	29	9
30	TRUE	Empty	| C2 calcium/lipid-binding plant phosphoribosyltransferase family protein | Chr5:2127200-2129584 REVERSE LENGTH=794 | 201606	AT5G06850.1		91 kDa	TRUE	unknown	42	23	29	30
31	TRUE	Empty	gi_547752_sp_Q01546_K22O_HUMAN_KERATIN__TYPE_II_CYTOSKELETAL_2_ORAL_(CYTOKERATIN_2P)_(K2P)_(CK_2P)_gi_2119218_pir__I53169_cytokeratin_2_-_human_gi_181390_(M99063)_cytokeratin_2_[Homo_sapiens]	cont70		66 kDa	TRUE	unknown	0	1	0	6
32	TRUE	Empty	gi_125077_sp_P13646_K1CM_HUMAN_KERATIN__TYPE_I_CYTOSKELETAL_13_(CYTOKERATIN_13)_(K13)_(CK_13)_gi_71526_pir__KRHU3_keratin_13__type_I__cytoskeletal__long_form_-_human_gi_34033_(X14640)_keratin_13_[Homo_sapiens]	cont98		50 kDa	TRUE	unknown	14	4	12	27
33	TRUE	Empty	| Transketolase | Chr3:22454004-22456824 FORWARD LENGTH=741 | 201606	AT3G60750.1 (+1)		80 kDa		unknown	42	29	34	10
34	TRUE	Empty	gi_136429_sp_P00761_TRYP_PIG_TRYPSIN_PRECURSOR.	cont10		24 kDa	TRUE	unknown	36	27	51	22
35	TRUE	Empty	| Cobalamin-independent synthase family protein | Chr5:5935771-5939195 FORWARD LENGTH=765 | 201606	AT5G17920.1 (+1)		84 kDa	TRUE	unknown	45	25	27	11
36	TRUE	Empty	| Aldolase-type TIM barrel family protein | Chr3:4818667-4820748 FORWARD LENGTH=367 | 201606	AT3G14415.1 (+1)		40 kDa	TRUE	unknown	9	4	4	1
37	TRUE	Empty	| epithiospecifier protein | Chr1:20170995-20173885 REVERSE LENGTH=341 | 201606	AT1G54040.2		37 kDa		unknown	52	17	44	5
38	TRUE	Empty	| fructose-bisphosphate aldolase 2 | Chr4:18163714-18165659 REVERSE LENGTH=398 | 201606	AT4G38970.1		43 kDa	TRUE	unknown	44	24	39	10
39	TRUE	Empty	gi_113574_sp_P02769_ALBU_BOVIN_SERUM_ALBUMIN_PRECURSOR.	cont16		69 kDa	TRUE	unknown	18	19	36	19
40	TRUE	Empty	gi_229552_prf__754920A_albumin_[Bos_primigenius_taurus]	cont15		66 kDa	TRUE	unknown	0	0	7	1
41	TRUE	Empty	| serine transhydroxymethyltransferase 1 | Chr4:17831891-17834742 REVERSE LENGTH=517 | 201606	AT4G37930.1		57 kDa	TRUE	unknown	40	19	29	7
42	TRUE	Empty	| carbonic anhydrase 2 | Chr5:4760536-4762382 FORWARD LENGTH=259 | 201606	AT5G14740.2 (+4)		28 kDa	TRUE	unknown	10	8	13	3
43	TRUE	Empty	| chaperonin-60alpha | Chr2:11926603-11929184 FORWARD LENGTH=586 | 201606	AT2G28000.1		62 kDa	TRUE	unknown	37	19	25	8
44	TRUE	Empty	| carbonic anhydrase 1 | Chr3:194853-196716 REVERSE LENGTH=270 | 201606	AT3G01500.1 (+1)		30 kDa	TRUE	unknown	40	12	37	4
45	TRUE	Empty	gi_113576_sp_P02768_ALBU_HUMAN_SERUM_ALBUMIN_PRECURSOR.	cont17		69 kDa	TRUE	unknown	23	6	19	8
46	TRUE	Empty	gi_547753_sp_P19013_K2C4_HUMAN_KERATIN__TYPE_II_CYTOSKELETAL_4_(CYTOKERATIN_4)_(K4)_(CK4)	cont119		57 kDa	TRUE	unknown	14	6	8	30
47	TRUE	Empty	| actin 8 | Chr1:18216539-18217947 FORWARD LENGTH=377 | 201606	AT1G49240.1 (+2)		42 kDa	TRUE	unknown	29	7	31	12
48	TRUE	Empty	| chaperonin 60 beta | Chr1:20715717-20718673 REVERSE LENGTH=600 | 201606	AT1G55490.1 (+4)		64 kDa	TRUE	unknown	26	20	22	10
49	TRUE	Empty	| Phosphoglycerate mutase%2C 2%2C3-bisphosphoglycerate-independent | Chr3:2608683-2611237 REVERSE LENGTH=560 | 201606	AT3G08590.1 (+1)		61 kDa	TRUE	unknown	36	14	25	11
50	TRUE	Empty	| glutamate synthase 1 | Chr5:1130031-1138186 FORWARD LENGTH=1648 | 201606	AT5G04140.2		180 kDa	TRUE	unknown	26	27	22	5
51	TRUE	Empty	| RAB GTPase homolog E1B | Chr4:10990036-10991466 FORWARD LENGTH=476 | 201606	AT4G20360.1 (+1)		52 kDa	TRUE	unknown	32	17	22	10
52	TRUE	Empty	| photosystem II reaction center protein B | ChrC:72371-73897 FORWARD LENGTH=508 | 201606	ATCG00680.1		56 kDa		unknown	42	6	22	5
53	TRUE	Empty	| chloroplast heat shock protein 70-2 | Chr5:20303470-20306295 FORWARD LENGTH=718 | 201606	AT5G49910.1		77 kDa	TRUE	unknown	2	3	5	3
54	TRUE	Empty	| fructose-bisphosphate aldolase 1 | Chr2:9128416-9130152 REVERSE LENGTH=399 | 201606	AT2G21330.1 (+1)		43 kDa	TRUE	unknown	12	4	10	4
55	TRUE	Empty	| DNA glycosylase superfamily protein | Chr1:6744520-6746144 FORWARD LENGTH=382 | 201606	AT1G19480.1 (+1)		42 kDa	TRUE	unknown	29	11	27	10
56	TRUE	Empty	| chloroplast heat shock protein 70-1 | Chr4:12590094-12593437 FORWARD LENGTH=718 | 201606	AT4G24280.1		77 kDa	TRUE	unknown	30	10	28	6
57	TRUE	Empty	| tubulin beta chain 2 | Chr5:25181560-25183501 FORWARD LENGTH=450 | 201606	AT5G62690.1 (+1)		51 kDa	TRUE	unknown	36	11	17	9
58	TRUE	Empty	| glyceraldehyde-3-phosphate dehydrogenase C2 | Chr1:4608465-4610494 REVERSE LENGTH=338 | 201606	AT1G13440.1		37 kDa	TRUE	unknown	35	8	21	4
59	TRUE	Empty	| CLPC homologue 1 | Chr5:20715710-20719800 REVERSE LENGTH=929 | 201606	AT5G50920.1		103 kDa	TRUE	unknown	29	20	18	4
60	TRUE	Empty	| methionine synthase 2 | Chr3:957602-960740 FORWARD LENGTH=765 | 201606	AT3G03780.1 (+2)		85 kDa	TRUE	unknown	2	0	0	0
61	TRUE	Empty	| actin 7 | Chr5:3052809-3054220 FORWARD LENGTH=377 | 201606	AT5G09810.1		42 kDa	TRUE	unknown	11	2	8	2
62	TRUE	Empty	| photosystem II reaction center protein C | ChrC:33720-35141 FORWARD LENGTH=473 | 201606	ATCG00280.1		52 kDa		unknown	28	15	24	9
63	TRUE	Empty	| lipoxygenase 2 | Chr3:16525437-16529233 FORWARD LENGTH=896 | 201606	AT3G45140.1		102 kDa		unknown	42	14	24	2
64	TRUE	Empty	| tubulin beta-5 chain | Chr1:6938033-6940481 REVERSE LENGTH=449 | 201606	AT1G20010.1		50 kDa	TRUE	unknown	5	5	4	6
65	TRUE	Empty	| GTP binding Elongation factor Tu family protein | Chr1:2455559-2457001 FORWARD LENGTH=449 | 201606	AT1G07920.1 (+8)		50 kDa		unknown	29	9	23	7
66	TRUE	Empty	| ADP/ATP carrier 1 | Chr3:2605706-2607030 REVERSE LENGTH=381 | 201606	AT3G08580.1 (+1)		41 kDa		unknown	29	10	18	8
67	TRUE	Empty	| ATPase%2C F1 complex%2C gamma subunit protein | Chr4:2350761-2351882 REVERSE LENGTH=373 | 201606	AT4G04640.1		41 kDa	TRUE	unknown	20	11	21	10
68	TRUE	Empty	| peroxisomal NAD-malate dehydrogenase 2 | Chr5:2993645-2995169 REVERSE LENGTH=333 | 201606	AT5G09660.2 (+1)		35 kDa		unknown	34	9	22	6
69	TRUE	Empty	| photosystem II subunit O-2 | Chr3:18891008-18892311 REVERSE LENGTH=331 | 201606	AT3G50820.1		35 kDa	TRUE	unknown	30	7	27	1
70	TRUE	Empty	| phosphoserine aminotransferase | Chr4:16904205-16905497 FORWARD LENGTH=430 | 201606	AT4G35630.1		47 kDa	TRUE	unknown	24	9	30	8
71	TRUE	Empty	| Phosphoglycerate kinase family protein | Chr1:21028403-21030454 FORWARD LENGTH=478 | 201606	AT1G56190.1 (+1)		50 kDa	TRUE	unknown	3	3	1	0
72	TRUE	Empty	| tubulin beta chain 4 | Chr5:17859442-17860994 REVERSE LENGTH=444 | 201606	AT5G44340.1		50 kDa	TRUE	unknown	8	2	3	2
73	TRUE	Empty	| PS II oxygen-evolving complex 1 | Chr5:26568744-26570124 FORWARD LENGTH=332 | 201606	AT5G66570.1		35 kDa	TRUE	unknown	6	2	6	0
74	TRUE	Empty	| Ribosomal protein S5/Elongation factor G/III/V family protein | Chr1:20968245-20971077 REVERSE LENGTH=843 | 201606	AT1G56070.1 (+2)		94 kDa		unknown	27	6	10	1
75	TRUE	Empty	| sedoheptulose-bisphosphatase | Chr3:20709640-20711421 FORWARD LENGTH=393 | 201606	AT3G55800.1		42 kDa		unknown	24	14	24	4
76	TRUE	Empty	| Pyridoxal phosphate (PLP)-dependent transferases superfamily protein | Chr4:16171847-16174630 REVERSE LENGTH=461 | 201606	AT4G33680.1		50 kDa		unknown	27	3	27	2
77	TRUE	Empty	| glutamine synthetase 2 | Chr5:13831220-13833239 FORWARD LENGTH=430 | 201606	AT5G35630.1 (+2)		47 kDa	TRUE	unknown	31	9	16	1
78	TRUE	Empty	| light harvesting complex of photosystem II 5 | Chr4:6408200-6409496 FORWARD LENGTH=280 | 201606	AT4G10340.1		30 kDa		unknown	29	8	17	9
79	TRUE	Empty	| plant VAP homolog 12 | Chr2:18611029-18612971 FORWARD LENGTH=239 | 201606	AT2G45140.1		26 kDa	TRUE	unknown	18	9	20	12
80	TRUE	Empty	| ATP synthase alpha/beta family protein | Chr5:2821992-2824683 FORWARD LENGTH=559 | 201606	AT5G08680.1		60 kDa	TRUE	unknown	16	11	16	1
81	TRUE	Empty	| Pyridoxal phosphate (PLP)-dependent transferases superfamily protein | Chr2:7666637-7667905 FORWARD LENGTH=422 | 201606	AT2G17630.1		47 kDa	TRUE	unknown	5	0	11	4
82	TRUE	Empty	| photosystem II subunit QA | Chr4:11334446-11335587 FORWARD LENGTH=223 | 201606	AT4G21280.1		24 kDa	TRUE	unknown	31	4	20	0
83	TRUE	Empty	| ribosomal protein 1 | Chr1:16266992-16268631 FORWARD LENGTH=389 | 201606	AT1G43170.1 (+7)		45 kDa		unknown	10	11	4	4
84	TRUE	Empty	| ATPase%2C F1 complex%2C alpha subunit protein | Chr2:3361474-3364028 FORWARD LENGTH=777 | 201606	AT2G07698.1		86 kDa	TRUE	unknown	12	9	11	6
85	TRUE	Empty	| ribulose bisphosphate carboxylase small chain 1A | Chr1:25048465-25049249 REVERSE LENGTH=180 | 201606	AT1G67090.1		20 kDa	TRUE	unknown	20	2	14	1
86	TRUE	Empty	| thioglucoside glucohydrolase 1 | Chr5:9079678-9082347 REVERSE LENGTH=541 | 201606	AT5G26000.1 (+1)		61 kDa		unknown	18	8	16	6
87	TRUE	Empty	| heat shock protein 70 (Hsp 70) family protein | Chr5:10540665-10543274 REVERSE LENGTH=669 | 201606	AT5G28540.1 (+2)		74 kDa	TRUE	unknown	8	6	7	5
88	TRUE	Empty	| high cyclic electron flow 1 | Chr3:20016951-20018527 FORWARD LENGTH=417 | 201606	AT3G54050.1 (+1)		45 kDa		unknown	21	13	17	1
89	TRUE	Empty	| Ribulose bisphosphate carboxylase (small chain) family protein | Chr5:15381203-15381978 REVERSE LENGTH=181 | 201606	AT5G38420.1		20 kDa	TRUE	unknown	14	1	12	1
90	TRUE	Empty	| photosystem I subunit F | Chr1:11215011-11215939 REVERSE LENGTH=221 | 201606	AT1G31330.1		24 kDa		unknown	12	8	12	8
91	TRUE	Empty	| catalase 2 | Chr4:16700937-16703215 REVERSE LENGTH=492 | 201606	AT4G35090.1 (+1)		57 kDa	TRUE	unknown	18	7	15	5
92	TRUE	Empty	| ALBINA 1 | Chr1:2696538-2700819 FORWARD LENGTH=760 | 201606	AT1G08520.1		83 kDa		unknown	22	5	13	1
93	TRUE	Empty	| plastid transcriptionally active 5 | Chr4:7948644-7950779 FORWARD LENGTH=387 | 201606	AT4G13670.1		44 kDa		unknown	18	2	17	1
94	TRUE	Empty	| Ribosomal protein S27a / Ubiquitin family protein | Chr1:8314940-8315410 FORWARD LENGTH=156 | 201606	AT1G23410.1 (+2)		18 kDa		unknown	13	1	16	6
95	TRUE	Empty	| phosphoribulokinase | Chr1:11532668-11534406 FORWARD LENGTH=395 | 201606	AT1G32060.1		44 kDa		unknown	19	7	18	0
96	TRUE	Empty	| S-adenosyl-L-homocysteine hydrolase | Chr4:8054931-8056676 FORWARD LENGTH=485 | 201606	AT4G13940.1		53 kDa	TRUE	unknown	17	13	8	5
97	TRUE	Empty	| PSI type III chlorophyll a/b-binding protein | Chr1:22700152-22701149 FORWARD LENGTH=273 | 201606	AT1G61520.1 (+1)		29 kDa		unknown	21	7	18	4
98	TRUE	Empty	| glutamate:glyoxylate aminotransferase | Chr1:8268720-8271329 REVERSE LENGTH=481 | 201606	AT1G23310.1		53 kDa		unknown	16	8	14	3
99	TRUE	Empty	| glycine decarboxylase P-protein 1 | Chr4:15926852-15931150 REVERSE LENGTH=1037 | 201606	AT4G33010.1		113 kDa	TRUE	unknown	14	17	11	2
100	TRUE	Empty	| photosystem I subunit D-1 | Chr4:1229247-1229873 REVERSE LENGTH=208 | 201606	AT4G02770.1		23 kDa		unknown	16	10	12	0
101	TRUE	Empty	| Ribosomal protein L2 family | Chr2:7837151-7838160 FORWARD LENGTH=258 | 201606	AT2G18020.1		28 kDa	TRUE	unknown	11	8	10	10
102	TRUE	Empty	| eukaryotic translation initiation factor 4A1 | Chr3:4592635-4594128 REVERSE LENGTH=412 | 201606	AT3G13920.1 (+1)		47 kDa	TRUE	unknown	19	7	14	3
103	TRUE	Empty	| Ribulose bisphosphate carboxylase (small chain) family protein | Chr5:15384350-15385155 REVERSE LENGTH=181 | 201606	AT5G38430.1 (+1)		20 kDa	TRUE	unknown	8	0	2	0
104	TRUE	Empty	gi_113580_sp_P02770_ALBU_RAT_SERUM_ALBUMIN_PRECURSOR.	cont18		69 kDa	TRUE	unknown	15	8	13	6
105	TRUE	Empty	| Ribosomal protein L4/L1 family | Chr3:2953813-2955444 FORWARD LENGTH=406 | 201606	AT3G09630.1 (+1)		45 kDa	TRUE	unknown	4	3	0	3
106	TRUE	Empty	| NAD(P)-binding Rossmann-fold superfamily protein | Chr2:15795481-15796977 REVERSE LENGTH=325 | 201606	AT2G37660.1		35 kDa	TRUE	unknown	21	2	15	1
107	TRUE	Empty	| Aldolase superfamily protein | Chr3:19627383-19628874 REVERSE LENGTH=358 | 201606	AT3G52930.1		39 kDa	TRUE	unknown	17	7	9	2
108	TRUE	Empty	| Glycine cleavage T-protein family | Chr1:4001801-4003245 FORWARD LENGTH=408 | 201606	AT1G11860.1 (+2)		44 kDa		unknown	20	5	11	0
109	TRUE	Empty	| photosystem II subunit Q-2 | Chr4:2672093-2673170 REVERSE LENGTH=230 | 201606	AT4G05180.1 (+1)		25 kDa	TRUE	unknown	18	5	10	1
110	TRUE	Empty	| ferredoxin-NADP[+]-oxidoreductase 1 | Chr5:26451203-26453012 REVERSE LENGTH=360 | 201606	AT5G66190.1		40 kDa	TRUE	unknown	13	9	9	2
111	TRUE	Empty	CAS1_BOVIN_ALPHA-S1_CASEIN_PRECURSOR._-_BOS_TAURUS_(BOVINE).	cont19		25 kDa		unknown	17	1	21	6
112	TRUE	Empty	| chloroplast RNA binding protein | Chr1:3015473-3018035 FORWARD LENGTH=378 | 201606	AT1G09340.1 (+1)		43 kDa		unknown	18	2	13	1
113	TRUE	Empty	| catalase 3 | Chr1:7143142-7146193 FORWARD LENGTH=492 | 201606	AT1G20620.1 (+1)		57 kDa	TRUE	unknown	8	6	5	0
114	TRUE	Empty	| photosystem II subunit P-1 | Chr1:2047940-2049186 FORWARD LENGTH=263 | 201606	AT1G06680.1		28 kDa		unknown	20	5	16	0
115	TRUE	Empty	| tubulin alpha-4 chain | Chr1:1356421-1358266 REVERSE LENGTH=450 | 201606	AT1G04820.1 (+1)		50 kDa	TRUE	unknown	14	5	10	6
116	TRUE	Empty	| Lactate/malate dehydrogenase family protein | Chr1:1189418-1191267 REVERSE LENGTH=332 | 201606	AT1G04410.1		36 kDa		unknown	23	0	15	1
117	TRUE	Empty	| hydroxypyruvate reductase | Chr1:25493418-25495720 FORWARD LENGTH=386 | 201606	AT1G68010.1		42 kDa		unknown	16	10	7	0
118	TRUE	Empty	| Ribosomal protein L4/L1 family | Chr5:657830-659526 FORWARD LENGTH=407 | 201606	AT5G02870.1		45 kDa	TRUE	unknown	11	3	6	2
119	TRUE	Empty	| plastid transcriptionally active 16 | Chr3:17228766-17231021 FORWARD LENGTH=510 | 201606	AT3G46780.1		54 kDa		unknown	11	10	11	1
120	TRUE	Empty	| vacuolar ATP synthase subunit A | Chr1:29660463-29664575 FORWARD LENGTH=623 | 201606	AT1G78900.1 (+1)		69 kDa		unknown	10	14	10	6
121	TRUE	Empty	| ferredoxin-NADP[+]-oxidoreductase 2 | Chr1:6942851-6944868 FORWARD LENGTH=369 | 201606	AT1G20020.1 (+1)		41 kDa	TRUE	unknown	12	5	7	1
122	TRUE	Empty	| photosystem II light harvesting complex protein B1B2 | Chr2:14522716-14523513 REVERSE LENGTH=265 | 201606	AT2G34420.1		28 kDa	TRUE	unknown	17	7	12	2
123	TRUE	Empty	| photosynthetic electron transfer A | ChrC:61657-62619 FORWARD LENGTH=320 | 201606	ATCG00540.1		35 kDa		unknown	18	8	8	2
124	TRUE	Empty	CASB_BOVIN_BETA_CASEIN_PRECURSOR._-_BOS_TAURUS_(BOVINE).	cont21		25 kDa		unknown	12	0	11	1
125	TRUE	Empty	| 40s ribosomal protein SA | Chr1:27243148-27244842 REVERSE LENGTH=298 | 201606	AT1G72370.1 (+1)		32 kDa		unknown	14	4	7	7
126	TRUE	Empty	| Ribosomal protein S4 (RPS4A) family protein | Chr2:7546598-7548138 FORWARD LENGTH=261 | 201606	AT2G17360.1 (+4)		30 kDa		unknown	13	5	6	3
127	TRUE	Empty	| xyloglucan endotransglucosylase/hydrolase 7 | Chr4:17775703-17777372 REVERSE LENGTH=293 | 201606	AT4G37800.1		34 kDa	TRUE	unknown	15	2	9	2
128	TRUE	Empty	| photosystem II reaction center protein A | ChrC:383-1444 REVERSE LENGTH=353 | 201606	ATCG00020.1		39 kDa		unknown	14	8	10	3
129	TRUE	Empty	| aspartate aminotransferase 5 | Chr4:15471074-15473521 REVERSE LENGTH=453 | 201606	AT4G31990.1 (+1)		50 kDa	TRUE	unknown	17	3	10	2
130	TRUE	Empty	| vesicle associated protein | Chr3:22400537-22402408 FORWARD LENGTH=256 | 201606	AT3G60600.1		28 kDa	TRUE	unknown	13	2	13	2
131	TRUE	Empty	| peptide met sulfoxide reductase 4 | Chr4:12898802-12899998 REVERSE LENGTH=258 | 201606	AT4G25130.1		29 kDa	TRUE	unknown	11	5	15	5
132	TRUE	Empty	| Ribosomal protein S5 family protein | Chr2:17460016-17461398 REVERSE LENGTH=285 | 201606	AT2G41840.1		31 kDa	TRUE	unknown	10	3	8	1
133	TRUE	Empty	| Ribosomal protein L6 family | Chr1:12010986-12012223 FORWARD LENGTH=194 | 201606	AT1G33120.1 (+1)		22 kDa		unknown	14	4	9	4
134	TRUE	Empty	| Chlorophyll A-B binding family protein | Chr1:16871768-16873194 FORWARD LENGTH=265 | 201606	AT1G44575.1 (+1)		28 kDa		unknown	13	10	12	2
135	TRUE	Empty	| asparagine synthetase 2 | Chr5:25969224-25972278 FORWARD LENGTH=578 | 201606	AT5G65010.1 (+1)		65 kDa		unknown	14	0	15	1
136	TRUE	Empty	| Thioredoxin superfamily protein | Chr3:3672189-3673937 FORWARD LENGTH=266 | 201606	AT3G11630.1		29 kDa	TRUE	unknown	18	3	11	0
137	TRUE	Empty	| ribosomal protein L5 | Chr3:9269573-9271327 REVERSE LENGTH=301 | 201606	AT3G25520.1 (+1)		34 kDa		unknown	11	4	5	3
138	TRUE	Empty	| S-adenosylmethionine synthetase family protein | Chr3:5952484-5953665 REVERSE LENGTH=393 | 201606	AT3G17390.1		43 kDa	TRUE	unknown	9	5	7	1
139	TRUE	Empty	gi_2119208_pir__I37459_hair_keratin_acidic_3-II_-_human_(fragment)_gi_950046_(X82634)_hair_keratin_acidic_3-II_[Homo_sapiens]	cont146		42 kDa	TRUE	unknown	3	0	2	0
140	TRUE	Empty	| glutathione S-transferase PHI 9 | Chr2:13139132-13140057 FORWARD LENGTH=215 | 201606	AT2G30860.1		24 kDa	TRUE	unknown	15	0	11	0
141	TRUE	Empty	| alanine:glyoxylate aminotransferase | Chr2:5539417-5540902 REVERSE LENGTH=401 | 201606	AT2G13360.1 (+2)		44 kDa		unknown	14	3	11	1
142	TRUE	Empty	| light-harvesting chlorophyll-protein complex I subunit A4 | Chr3:17493622-17494773 REVERSE LENGTH=251 | 201606	AT3G47470.1		28 kDa		unknown	19	0	7	0
143	TRUE	Empty	| light-harvesting chlorophyll-protein complex II subunit B1 | Chr2:14524818-14525618 FORWARD LENGTH=266 | 201606	AT2G34430.1		28 kDa	TRUE	unknown	2	0	4	0
144	TRUE	Empty	| ATP synthase epsilon chain | ChrC:52265-52663 REVERSE LENGTH=132 | 201606	ATCG00470.1		14 kDa		unknown	13	4	10	3
145	TRUE	Empty	| structural constituent of ribosome | ChrC:82826-83482 REVERSE LENGTH=218 | 201606	ATCG00800.1		25 kDa		unknown	14	4	7	2
146	TRUE	Empty	| glutathione S-transferase phi 8 | Chr2:19558213-19559266 FORWARD LENGTH=263 | 201606	AT2G47730.1 (+1)		29 kDa	TRUE	unknown	14	2	9	1
147	TRUE	Empty	| Lactate/malate dehydrogenase family protein | Chr1:19854966-19856802 REVERSE LENGTH=341 | 201606	AT1G53240.1		36 kDa	TRUE	unknown	17	7	10	0
148	TRUE	Empty	| chaperonin 20 | Chr5:7015015-7016354 FORWARD LENGTH=253 | 201606	AT5G20720.1 (+3)		27 kDa		unknown	16	0	17	0
149	TRUE	Empty	| NAD(P)-binding Rossmann-fold superfamily protein | Chr5:451502-452984 FORWARD LENGTH=253 | 201606	AT5G02240.1		27 kDa	TRUE	unknown	12	0	12	0
150	TRUE	Empty	| ribosomal protein 5A | Chr3:3778175-3779354 REVERSE LENGTH=207 | 201606	AT3G11940.1 (+1)		23 kDa		unknown	11	1	12	5
151	TRUE	Empty	CAS2_BOVIN_ALPHA-S2_CASEIN_PRECURSOR._-_BOS_TAURUS_(BOVINE).	cont20		26 kDa		unknown	2	1	17	2
152	TRUE	Empty	| alpha/beta-Hydrolases superfamily protein | Chr3:8473833-8475655 FORWARD LENGTH=239 | 201606	AT3G23600.1		26 kDa		unknown	16	0	16	0
153	TRUE	Empty	| photosystem II light harvesting complex protein 2.3 | Chr3:10256002-10256921 FORWARD LENGTH=266 | 201606	AT3G27690.1 (+1)		29 kDa	TRUE	unknown	9	0	4	0
154	TRUE	Empty	| Ribosomal protein S5 family protein | Chr2:14300925-14302352 REVERSE LENGTH=303 | 201606	AT2G33800.1		33 kDa		unknown	11	7	7	3
155	TRUE	Empty	| phosphate transporter 3%3B1 | Chr5:4531059-4532965 REVERSE LENGTH=375 | 201606	AT5G14040.1		40 kDa		unknown	11	2	7	2
156	TRUE	Empty	| light harvesting complex photosystem II subunit 6 | Chr1:5446685-5447676 REVERSE LENGTH=258 | 201606	AT1G15820.1		28 kDa		unknown	10	5	8	4
157	TRUE	Empty	| light harvesting complex photosystem II | Chr5:209084-210243 FORWARD LENGTH=290 | 201606	AT5G01530.1		31 kDa	TRUE	unknown	15	4	9	0
158	TRUE	Empty	| RNA-binding (RRM/RBD/RNP motifs) family protein | Chr2:15634980-15636331 REVERSE LENGTH=289 | 201606	AT2G37220.1		31 kDa	TRUE	unknown	12	2	15	0
159	TRUE	Empty	| Photosystem I reaction centre subunit IV / PsaE protein | Chr4:14202951-14203888 REVERSE LENGTH=143 | 201606	AT4G28750.1		15 kDa	TRUE	unknown	9	6	8	2
160	TRUE	Empty	| Plant VAMP (vesicle-associated membrane protein) family protein | Chr4:70732-72085 REVERSE LENGTH=239 | 201606	AT4G00170.1		26 kDa		unknown	12	1	14	1
161	TRUE	Empty	| HEAT SHOCK PROTEIN 81.4 | Chr5:22677602-22680067 REVERSE LENGTH=699 | 201606	AT5G56000.1		80 kDa	TRUE	unknown	4	5	3	4
162	TRUE	Empty	| plasma membrane intrinsic protein 2A | Chr3:19803906-19805454 REVERSE LENGTH=287 | 201606	AT3G53420.1 (+1)		30 kDa	TRUE	unknown	8	7	4	5
163	TRUE	Empty	| Rieske (2Fe-2S) domain-containing protein | Chr1:26936084-26937331 FORWARD LENGTH=287 | 201606	AT1G71500.1		32 kDa		unknown	12	3	7	3
164	TRUE	Empty	| rotamase CYP 4 | Chr3:22973708-22975139 FORWARD LENGTH=260 | 201606	AT3G62030.1 (+2)		28 kDa		unknown	14	3	7	0
165	TRUE	Empty	| Thioredoxin superfamily protein | Chr3:19639699-19640403 FORWARD LENGTH=234 | 201606	AT3G52960.1		25 kDa		unknown	12	2	11	0
166	TRUE	Empty	| ATPase%2C F0 complex%2C subunit B/B'%2C bacterial/chloroplast | Chr4:15573859-15574586 REVERSE LENGTH=219 | 201606	AT4G32260.1		24 kDa		unknown	10	1	13	0
167	TRUE	Empty	| Ribosomal protein S8e family protein | Chr5:6851695-6853012 REVERSE LENGTH=222 | 201606	AT5G20290.1		25 kDa		unknown	12	2	7	4
168	TRUE	Empty	| photosystem I subunit G | Chr1:20802874-20803356 REVERSE LENGTH=160 | 201606	AT1G55670.1		17 kDa		unknown	11	0	7	3
169	TRUE	Empty	| nitrilase 1 | Chr3:15986901-15988841 FORWARD LENGTH=346 | 201606	AT3G44310.1 (+1)		38 kDa		unknown	9	3	3	0
170	TRUE	Empty	| Single hybrid motif superfamily protein | Chr1:11739479-11740246 REVERSE LENGTH=166 | 201606	AT1G32470.1		18 kDa	TRUE	unknown	15	0	12	0
171	TRUE	Empty	| senescence-associated gene 101 | Chr5:4828754-4830769 FORWARD LENGTH=537 | 201606	AT5G14930.2		62 kDa		unknown	15	5	0	0
172	TRUE	Empty	| Enolase | Chr2:15321081-15323786 REVERSE LENGTH=444 | 201606	AT2G36530.1		48 kDa		unknown	12	6	4	1
173	TRUE	Empty	| protochlorophyllide oxidoreductase B | Chr4:13725648-13727107 FORWARD LENGTH=401 | 201606	AT4G27440.1 (+1)		43 kDa	TRUE	unknown	6	4	7	0
174	TRUE	Empty	| Aldolase superfamily protein | Chr4:13391566-13392937 FORWARD LENGTH=358 | 201606	AT4G26530.1 (+2)		38 kDa	TRUE	unknown	7	2	4	0
175	TRUE	Empty	| glutamate-1-semialdehyde 2%2C1-aminomutase 2 | Chr3:18049697-18051550 FORWARD LENGTH=472 | 201606	AT3G48730.1		50 kDa	TRUE	unknown	8	5	8	0
176	TRUE	Empty	| tRNA synthetase class I (I%2C L%2C M and V) family protein | Chr4:6397526-6404509 REVERSE LENGTH=1190 | 201606	AT4G10320.1		135 kDa		unknown	7	3	3	2
177	TRUE	Empty	| FtsH extracellular protease family | Chr2:13174692-13177064 FORWARD LENGTH=695 | 201606	AT2G30950.1 (+2)		74 kDa	TRUE	unknown	6	4	2	2
178	TRUE	Empty	| Ribosomal protein L30/L7 family protein | Chr2:132943-134264 REVERSE LENGTH=242 | 201606	AT2G01250.1		28 kDa	TRUE	unknown	8	2	5	2
179	TRUE	Empty	| phosphoenolpyruvate carboxylase 2 | Chr2:17734541-17738679 REVERSE LENGTH=963 | 201606	AT2G42600.1 (+2)		110 kDa	TRUE	unknown	4	6	1	3
180	TRUE	Empty	| Histone superfamily protein | Chr1:2369212-2369523 FORWARD LENGTH=103 | 201606	AT1G07660.1 (+9)		11 kDa		unknown	10	1	12	4
181	TRUE	Empty	| O-acetylserine (thiol) lyase B | Chr2:18129604-18132322 REVERSE LENGTH=392 | 201606	AT2G43750.1 (+1)		42 kDa	TRUE	unknown	11	5	6	0
182	TRUE	Empty	| Translation elongation factor EF1B%2C gamma chain | Chr1:21377873-21380114 FORWARD LENGTH=413 | 201606	AT1G57720.1 (+1)		46 kDa	TRUE	unknown	8	3	7	0
183	TRUE	Empty	| glutathione S-transferase PHI 2 | Chr4:1110673-1111531 REVERSE LENGTH=212 | 201606	AT4G02520.1		24 kDa	TRUE	unknown	11	0	4	0
184	TRUE	Empty	| 2-cysteine peroxiredoxin B | Chr5:1919380-1921211 FORWARD LENGTH=273 | 201606	AT5G06290.1		30 kDa	TRUE	unknown	2	0	5	0
185	TRUE	Empty	| Glutathione S-transferase family protein | Chr1:3397274-3398273 REVERSE LENGTH=227 | 201606	AT1G10370.1		25 kDa	TRUE	unknown	6	0	9	0
186	TRUE	Empty	| photosystem II reaction center protein D | ChrC:32711-33772 FORWARD LENGTH=353 | 201606	ATCG00270.1		40 kDa		unknown	10	4	8	2
187	TRUE	Empty	| breast basic conserved 1 | Chr3:18166971-18168047 REVERSE LENGTH=206 | 201606	AT3G49010.1 (+5)		24 kDa	TRUE	unknown	7	3	8	2
188	TRUE	Empty	| Ribosomal protein S3Ae | Chr3:1329751-1331418 FORWARD LENGTH=262 | 201606	AT3G04840.1		30 kDa	TRUE	unknown	9	2	6	2
189	TRUE	Empty	| Ribosomal protein S4 | Chr5:4935124-4936334 REVERSE LENGTH=198 | 201606	AT5G15200.1		23 kDa	TRUE	unknown	8	3	0	2
190	TRUE	Empty	| ribosomal protein L15 | Chr3:9491268-9492558 REVERSE LENGTH=277 | 201606	AT3G25920.1		30 kDa		unknown	6	3	7	2
191	TRUE	Empty	| ATPase%2C V1 complex%2C subunit B protein | Chr1:7016971-7020290 FORWARD LENGTH=487 | 201606	AT1G20260.1 (+1)		54 kDa	TRUE	unknown	8	4	6	1
192	TRUE	Empty	| ADP glucose pyrophosphorylase 1 | Chr5:19570326-19572557 FORWARD LENGTH=520 | 201606	AT5G48300.1		57 kDa		unknown	6	4	8	0
193	TRUE	Empty	| Ribosomal protein S13/S18 family | Chr1:8067990-8069163 FORWARD LENGTH=152 | 201606	AT1G22780.1 (+2)		18 kDa		unknown	12	0	6	1
194	TRUE	Empty	| Thioredoxin superfamily protein | Chr3:9525474-9526123 FORWARD LENGTH=154 | 201606	AT3G26060.3 (+2)		17 kDa		unknown	6	2	6	0
195	TRUE	Empty	| GDSL-like lipase/acylhydrolase superfamily protein | Chr3:4729886-4731562 FORWARD LENGTH=392 | 201606	AT3G14210.1		44 kDa		unknown	9	0	12	0
196	TRUE	Empty	| Ribosomal protein L11 family protein | Chr3:19809895-19810395 REVERSE LENGTH=166 | 201606	AT3G53430.1 (+1)		18 kDa		unknown	7	4	8	2
197	TRUE	Empty	| ribosomal protein S1 | Chr5:11619262-11621223 REVERSE LENGTH=416 | 201606	AT5G30510.1		45 kDa		unknown	8	4	4	4
198	TRUE	Empty	| chloroplast stem-loop binding protein of 41 kDa | Chr3:23327006-23328620 REVERSE LENGTH=406 | 201606	AT3G63140.1		44 kDa		unknown	8	4	5	0
199	TRUE	Empty	| photosynthetic electron transfer C | Chr4:1440462-1441717 FORWARD LENGTH=210 | 201606	AT4G03280.2		23 kDa		unknown	11	3	6	0
200	TRUE	Empty	| beta glucosidase 18 | Chr1:19515250-19517930 FORWARD LENGTH=528 | 201606	AT1G52400.1 (+1)		60 kDa		unknown	11	0	5	0
201	TRUE	Empty	| Ribosomal protein L3 family protein | Chr2:17894898-17895713 FORWARD LENGTH=271 | 201606	AT2G43030.1		29 kDa		unknown	7	3	5	2
202	TRUE	Empty	| Photosystem I%2C PsaA/PsaB protein | ChrC:37375-39579 REVERSE LENGTH=734 | 201606	ATCG00340.1		82 kDa		unknown	10	4	4	2
203	TRUE	Empty	| triosephosphate isomerase | Chr3:20553794-20556078 FORWARD LENGTH=254 | 201606	AT3G55440.1		27 kDa	TRUE	unknown	10	2	4	1
204	TRUE	Empty	| Ribosomal protein S3 family protein | Chr3:19951547-19952782 FORWARD LENGTH=249 | 201606	AT3G53870.1		27 kDa		unknown	10	2	7	2
205	TRUE	Empty	| ribosomal protein S13A | Chr4:37172-38123 FORWARD LENGTH=151 | 201606	AT4G00100.1		17 kDa		unknown	7	1	6	2
206	TRUE	Empty	| Translation protein SH3-like family protein | Chr3:18504311-18504751 FORWARD LENGTH=146 | 201606	AT3G49910.1		17 kDa	TRUE	unknown	7	2	3	0
207	TRUE	Empty	| monodehydroascorbate reductase 6 | Chr1:23730095-23733534 FORWARD LENGTH=493 | 201606	AT1G63940.2		53 kDa		unknown	7	5	4	0
208	TRUE	Empty	| ATPase%2C F0 complex%2C subunit B/B'%2C bacterial/chloroplast | ChrC:11529-12798 REVERSE LENGTH=184 | 201606	ATCG00130.1		21 kDa		unknown	11	3	4	0
209	TRUE	Empty	| Ribosomal protein L10 family protein | Chr3:2823364-2825020 REVERSE LENGTH=320 | 201606	AT3G09200.1		34 kDa		unknown	9	6	4	3
210	TRUE	Empty	| beta carbonic anhydrase 4 | Chr1:26534167-26536505 REVERSE LENGTH=258 | 201606	AT1G70410.1 (+1)		28 kDa		unknown	9	2	4	1
211	TRUE	Empty	| Ribosomal protein L6 family protein | Chr1:6377448-6378548 REVERSE LENGTH=233 | 201606	AT1G18540.1		26 kDa	TRUE	unknown	2	0	3	2
212	TRUE	Empty	| Ribosomal protein L1p/L10e family | Chr3:23444269-23446020 FORWARD LENGTH=346 | 201606	AT3G63490.1		38 kDa		unknown	6	1	5	0
213	TRUE	Empty	| Histone superfamily protein | Chr3:16897492-16897944 REVERSE LENGTH=150 | 201606	AT3G45980.1		16 kDa		unknown	4	0	5	1
214	TRUE	Empty	| cold%2C circadian rhythm%2C and rna binding 2 | Chr2:9265477-9266316 REVERSE LENGTH=176 | 201606	AT2G21660.1		17 kDa	TRUE	unknown	9	2	5	0
215	TRUE	Empty	| F-type H+-transporting ATPase subunit delta | Chr4:6100799-6101503 FORWARD LENGTH=234 | 201606	AT4G09650.1		26 kDa		unknown	10	2	8	0
216	TRUE	Empty	| pyridoxine biosynthesis 1.1 | Chr2:16011475-16012404 FORWARD LENGTH=309 | 201606	AT2G38230.1		33 kDa	TRUE	unknown	8	2	6	0
217	TRUE	Empty	| annexin 1 | Chr1:13225304-13226939 FORWARD LENGTH=317 | 201606	AT1G35720.1		36 kDa		unknown	12	0	6	0
218	TRUE	Empty	| Mannose-binding lectin superfamily protein | Chr1:19333352-19335700 REVERSE LENGTH=730 | 201606	AT1G52000.1 (+1)		74 kDa		unknown	11	0	7	0
219	TRUE	Empty	| Polyketide cyclase/dehydrase and lipid transport superfamily protein | Chr4:12332846-12333656 REVERSE LENGTH=151 | 201606	AT4G23670.1		18 kDa		unknown	11	0	10	0
220	TRUE	Empty	| TRAF-like family protein | Chr3:10524420-10526497 FORWARD LENGTH=370 | 201606	AT3G28220.1		43 kDa		unknown	12	0	7	0
221	TRUE	Empty	| Ribosomal protein S11 family protein | Chr2:15169925-15171159 FORWARD LENGTH=150 | 201606	AT2G36160.1		16 kDa	TRUE	unknown	5	4	6	3
222	TRUE	Empty	| ribosomal protein S11 | ChrC:78960-79376 REVERSE LENGTH=138 | 201606	ATCG00750.1		15 kDa		unknown	6	4	6	2
223	TRUE	Empty	| Ribosomal protein L7Ae/L30e/S12e/Gadd45 family protein | Chr2:19529854-19531401 FORWARD LENGTH=257 | 201606	AT2G47610.1		29 kDa		unknown	5	4	3	3
224	TRUE	Empty	| mitochondrial lipoamide dehydrogenase 1 | Chr1:17717432-17719141 REVERSE LENGTH=507 | 201606	AT1G48030.1 (+4)		54 kDa		unknown	3	7	3	0
225	TRUE	Empty	| Translation elongation factor EFG/EF2 protein | Chr1:23233622-23236321 REVERSE LENGTH=783 | 201606	AT1G62750.1		86 kDa		unknown	4	7	4	0
226	TRUE	Empty	| Ribose 5-phosphate isomerase%2C type A protein | Chr3:1313365-1314195 FORWARD LENGTH=276 | 201606	AT3G04790.1		29 kDa		unknown	12	2	5	0
227	TRUE	Empty	| aspartate aminotransferase 2 | Chr5:6598201-6601597 FORWARD LENGTH=405 | 201606	AT5G19550.1		44 kDa	TRUE	unknown	7	2	6	0
228	TRUE	Empty	| cold%2C circadian rhythm%2C and RNA binding 1 | Chr4:18274166-18274958 REVERSE LENGTH=169 | 201606	AT4G39260.1		17 kDa	TRUE	unknown	10	1	5	0
229	TRUE	Empty	| Histone superfamily protein | Chr4:18555840-18556417 REVERSE LENGTH=136 | 201606	AT4G40030.1 (+7)		15 kDa		unknown	2	0	3	0
230	TRUE	Empty	| Ribosomal protein L14 | Chr4:13594104-13595187 REVERSE LENGTH=134 | 201606	AT4G27090.1		16 kDa		unknown	12	0	2	1
231	TRUE	Empty	| general regulatory factor 1 | Chr4:5775387-5777157 FORWARD LENGTH=267 | 201606	AT4G09000.1 (+1)		30 kDa	TRUE	unknown	9	0	5	0
232	TRUE	Empty	| alpha/beta-Hydrolases superfamily protein | Chr3:17755553-17757692 REVERSE LENGTH=623 | 201606	AT3G48090.1		72 kDa	TRUE	unknown	11	4	0	0
233	TRUE	Empty	| chlorophyll a-b binding protein 6 | Chr3:20339706-20340922 REVERSE LENGTH=241 | 201606	AT3G54890.1 (+1)		26 kDa	TRUE	unknown	9	0	6	0
234	TRUE	Empty	| Ribosomal protein L18e/L15 superfamily protein | Chr5:9873169-9874297 FORWARD LENGTH=187 | 201606	AT5G27850.1		21 kDa		unknown	6	1	3	1
235	TRUE	Empty	| Ribosomal protein L24e family protein | Chr3:19660749-19661912 REVERSE LENGTH=163 | 201606	AT3G53020.1		19 kDa		unknown	8	0	4	3
236	TRUE	Empty	| monodehydroascorbate reductase 1 | Chr3:19601477-19604366 REVERSE LENGTH=434 | 201606	AT3G52880.1 (+1)		46 kDa		unknown	9	4	4	0
237	TRUE	Empty	| nucleoside diphosphate kinase | Chr4:5923484-5924366 FORWARD LENGTH=149 | 201606	AT4G09320.1		17 kDa		unknown	10	2	6	0
238	TRUE	Empty	| glutathione S-transferase PHI 10 | Chr2:13141490-13142392 FORWARD LENGTH=215 | 201606	AT2G30870.1		24 kDa	TRUE	unknown	5	1	4	0
239	TRUE	Empty	| phosphoglycerate kinase | Chr1:29924347-29926295 REVERSE LENGTH=401 | 201606	AT1G79550.1 (+1)		42 kDa	TRUE	unknown	6	0	0	0
240	TRUE	Empty	| Ribosomal protein L18ae/LX family protein | Chr2:14532916-14534278 REVERSE LENGTH=217 | 201606	AT2G34480.2		26 kDa		unknown	6	1	4	2
241	TRUE	Empty	| ribosomal protein L2 | ChrC:84337-85843 REVERSE LENGTH=274 | 201606	ATCG00830.1 (+1)		30 kDa		unknown	2	4	3	0
242	TRUE	Empty	| RAS-related nuclear protein-1 | Chr5:6760364-6761747 FORWARD LENGTH=221 | 201606	AT5G20010.1 (+2)		25 kDa		unknown	2	2	6	0
243	TRUE	Empty	| elongation factor Ts family protein | Chr4:14317744-14321315 FORWARD LENGTH=953 | 201606	AT4G29060.1		104 kDa	TRUE	unknown	3	2	1	0
244	TRUE	Empty	| calcium sensing receptor | Chr5:7736760-7738412 REVERSE LENGTH=387 | 201606	AT5G23060.1		41 kDa		unknown	10	1	5	0
245	TRUE	Empty	| ribosomal protein L14 | ChrC:80696-81064 REVERSE LENGTH=122 | 201606	ATCG00780.1		14 kDa		unknown	8	0	5	0
246	TRUE	Empty	| Ribosomal protein L16p/L10e family protein | Chr1:4888270-4889408 FORWARD LENGTH=220 | 201606	AT1G14320.1		25 kDa		unknown	5	3	3	2
247	TRUE	Empty	| Ribosomal protein L6 family protein | Chr1:27847256-27848680 REVERSE LENGTH=233 | 201606	AT1G74050.1 (+1)		26 kDa	TRUE	unknown	6	4	4	2
248	TRUE	Empty	| NAD(P)-binding Rossmann-fold superfamily protein | Chr4:16771401-16773269 REVERSE LENGTH=395 | 201606	AT4G35250.1		44 kDa		unknown	6	2	4	1
249	TRUE	Empty	sp_Q0KKI6_Q0KKI6_HUMAN_Immunoblobulin_light_chain_(Fragment).	cont184		24 kDa	TRUE	unknown	6	4	2	3
250	TRUE	Empty	| ribosomal protein S6 | Chr4:15346306-15347714 REVERSE LENGTH=250 | 201606	AT4G31700.1		28 kDa		unknown	7	2	7	1
251	TRUE	Empty	CASK_BOVIN_KAPPA_CASEIN_PRECURSOR._-_BOS_TAURUS_(BOVINE).	cont22		21 kDa		unknown	6	2	10	1
252	TRUE	Empty	| 2-oxoacid dehydrogenases acyltransferase family protein | Chr3:9460632-9462585 FORWARD LENGTH=480 | 201606	AT3G25860.1		50 kDa		unknown	6	2	5	1
253	TRUE	Empty	| ribosomal protein L23AB | Chr3:20500667-20501519 FORWARD LENGTH=148 | 201606	AT3G55280.3		17 kDa		unknown	5	0	2	2
254	TRUE	Empty	| GTP binding Elongation factor Tu family protein | Chr4:1295751-1298354 REVERSE LENGTH=454 | 201606	AT4G02930.1		49 kDa	TRUE	unknown	4	0	4	1
255	TRUE	Empty	| ribosomal protein L12-A | Chr3:10318576-10319151 FORWARD LENGTH=191 | 201606	AT3G27830.1 (+2)		20 kDa		unknown	8	2	7	0
256	TRUE	Empty	| D-ribulose-5-phosphate-3-epimerase | Chr5:24684085-24685836 REVERSE LENGTH=281 | 201606	AT5G61410.1 (+1)		30 kDa		unknown	4	1	4	0
257	TRUE	Empty	| Photosystem I%2C PsaA/PsaB protein | ChrC:39605-41857 REVERSE LENGTH=750 | 201606	ATCG00350.1		83 kDa		unknown	5	3	0	0
258	TRUE	Empty	| light-harvesting chlorophyll B-binding protein 3 | Chr5:22038424-22039383 FORWARD LENGTH=265 | 201606	AT5G54270.1		29 kDa		unknown	10	0	4	0
259	TRUE	Empty	| light harvesting complex photosystem II | Chr3:2717717-2718665 FORWARD LENGTH=287 | 201606	AT3G08940.2		31 kDa	TRUE	unknown	5	0	3	0
260	TRUE	Empty	| ADP glucose pyrophosphorylase large subunit 1 | Chr5:6463931-6466775 REVERSE LENGTH=522 | 201606	AT5G19220.1		58 kDa		unknown	7	2	5	2
261	TRUE	Empty	| pectin methylesterase 3 | Chr3:4772214-4775095 REVERSE LENGTH=592 | 201606	AT3G14310.1		64 kDa	TRUE	unknown	2	4	1	0
262	TRUE	Empty	| Ribosomal L29 family protein | Chr3:2917047-2917895 FORWARD LENGTH=123 | 201606	AT3G09500.1 (+3)		14 kDa	TRUE	unknown	9	0	5	1
263	TRUE	Empty	| Ribosomal protein S19e family protein | Chr3:364138-365161 REVERSE LENGTH=143 | 201606	AT3G02080.1		16 kDa	TRUE	unknown	9	0	2	0
264	TRUE	Empty	| ribosomal protein S15A | Chr1:2408413-2409065 REVERSE LENGTH=130 | 201606	AT1G07770.1 (+3)		15 kDa		unknown	10	0	4	0
265	TRUE	Empty	| Ribosomal protein L6 family | Chr1:1502515-1503738 REVERSE LENGTH=223 | 201606	AT1G05190.1		25 kDa		unknown	10	0	2	0
266	TRUE	Empty	| chloroplast RNA-binding protein 29 | Chr3:19819738-19821423 REVERSE LENGTH=342 | 201606	AT3G53460.1 (+3)		36 kDa	TRUE	unknown	4	0	0	0
267	TRUE	Empty	| photosystem I subunit l | Chr4:7521469-7522493 FORWARD LENGTH=219 | 201606	AT4G12800.1 (+1)		23 kDa		unknown	7	1	2	1
268	TRUE	Empty	| ribosomal protein S2 | ChrC:15013-15723 REVERSE LENGTH=236 | 201606	ATCG00160.1		27 kDa		unknown	3	0	3	0
269	TRUE	Empty	| photosystem I P subunit | Chr2:19243729-19244870 FORWARD LENGTH=174 | 201606	AT2G46820.1 (+1)		18 kDa		unknown	5	3	6	0
270	TRUE	Empty	| presequence protease 1 | Chr3:6625578-6631874 REVERSE LENGTH=1080 | 201606	AT3G19170.1		121 kDa	TRUE	unknown	2	5	2	0
271	TRUE	Empty	| Ribosomal protein S7p/S5e family protein | ChrC:97478-97945 REVERSE LENGTH=155 | 201606	ATCG00900.1 (+1)		17 kDa		unknown	7	0	5	0
272	TRUE	Empty	| uridylyltransferase-like protein | Chr1:5773796-5776125 FORWARD LENGTH=290 | 201606	AT1G16880.1		31 kDa		unknown	11	1	1	0
273	TRUE	Empty	| Ribosomal protein S5 domain 2-like superfamily protein | Chr5:6090253-6090693 REVERSE LENGTH=146 | 201606	AT5G18380.1 (+1)		17 kDa		unknown	4	0	2	0
274	TRUE	Empty	| O-acetylserine (thiol) lyase (OAS-TL) isoform A1 | Chr4:8518209-8520050 REVERSE LENGTH=322 | 201606	AT4G14880.1 (+4)		34 kDa		unknown	7	0	5	0
275	TRUE	Empty	| xyloglucan endotransglucosylase/hydrolase 6 | Chr5:26299080-26300290 FORWARD LENGTH=292 | 201606	AT5G65730.1		34 kDa	TRUE	unknown	5	0	5	0
276	TRUE	Empty	| ribosomal protein large subunit 16A | Chr2:17791794-17792946 FORWARD LENGTH=182 | 201606	AT2G42740.1 (+4)		21 kDa		unknown	5	2	2	2
277	TRUE	Empty	| Ribosomal protein L19e family protein | Chr1:608120-609391 REVERSE LENGTH=214 | 201606	AT1G02780.1		25 kDa		unknown	6	2	2	2
278	TRUE	Empty	| cytosolic NADP+-dependent isocitrate dehydrogenase | Chr1:24539088-24541861 FORWARD LENGTH=410 | 201606	AT1G65930.1		46 kDa	TRUE	unknown	7	3	1	1
279	TRUE	Empty	| triosephosphate isomerase | Chr2:9071047-9073106 REVERSE LENGTH=315 | 201606	AT2G21170.1 (+1)		33 kDa	TRUE	unknown	3	2	3	0
280	TRUE	Empty	| germin-like protein 1 | Chr1:27339302-27339928 REVERSE LENGTH=208 | 201606	AT1G72610.1		22 kDa		unknown	3	0	4	0
281	TRUE	Empty	| Coproporphyrinogen III oxidase | Chr1:869302-871175 REVERSE LENGTH=386 | 201606	AT1G03475.1		44 kDa		unknown	5	5	4	0
282	TRUE	Empty	| chloroplast ribosomal protein S4 | ChrC:45223-45828 REVERSE LENGTH=201 | 201606	ATCG00380.1		23 kDa		unknown	8	1	3	0
283	TRUE	Empty	| Ribosomal protein L14p/L23e family protein | Chr1:1216110-1217257 FORWARD LENGTH=140 | 201606	AT1G04480.1 (+4)		15 kDa		unknown	4	0	5	0
284	TRUE	Empty	| RNA binding Plectin/S10 domain-containing protein | Chr5:21355781-21357003 REVERSE LENGTH=179 | 201606	AT5G52650.1		20 kDa	TRUE	unknown	5	0	3	0
285	TRUE	Empty	| cytosolic ribosomal protein S15 | Chr1:1141852-1142960 REVERSE LENGTH=152 | 201606	AT1G04270.1 (+1)		17 kDa	TRUE	unknown	6	0	6	0
286	TRUE	Empty	| Ribosomal protein L17 family protein | Chr3:20067672-20068385 REVERSE LENGTH=211 | 201606	AT3G54210.1		23 kDa		unknown	5	0	1	0
287	TRUE	Empty	| plasma membrane intrinsic protein 1B | Chr2:18910450-18911703 FORWARD LENGTH=286 | 201606	AT2G45960.1 (+2)		31 kDa	TRUE	unknown	5	1	3	1
288	TRUE	Empty	| Ribosomal protein L32e | Chr4:10035715-10036475 REVERSE LENGTH=133 | 201606	AT4G18100.1		16 kDa		unknown	4	2	4	2
289	TRUE	Empty	| Ribosomal L5P family protein | Chr4:544166-545480 REVERSE LENGTH=262 | 201606	AT4G01310.1		28 kDa		unknown	5	1	2	2
290	TRUE	Empty	| Pyridine nucleotide-disulfide oxidoreductase family protein | Chr1:27991248-27992845 FORWARD LENGTH=467 | 201606	AT1G74470.1		52 kDa		unknown	6	1	5	0
291	TRUE	Empty	| cinnamyl alcohol dehydrogenase 9 | Chr4:18291268-18292772 FORWARD LENGTH=360 | 201606	AT4G39330.1		39 kDa		unknown	5	1	4	0
292	TRUE	Empty	| ribosomal protein L9 | Chr3:16386505-16387963 FORWARD LENGTH=197 | 201606	AT3G44890.1		22 kDa		unknown	8	0	2	0
293	TRUE	Empty	| general regulatory factor 3 | Chr5:15410277-15411285 FORWARD LENGTH=255 | 201606	AT5G38480.1 (+2)		29 kDa	TRUE	unknown	4	0	2	0
294	TRUE	Empty	| Leucine-rich repeat (LRR) family protein | Chr3:7280930-7282027 FORWARD LENGTH=365 | 201606	AT3G20820.1		40 kDa		unknown	6	0	5	0
295	TRUE	Empty	| malate dehydrogenase | Chr3:17513657-17514868 FORWARD LENGTH=403 | 201606	AT3G47520.1		42 kDa	TRUE	unknown	7	0	5	0
296	TRUE	Empty	| ribosomal protein L16 | ChrC:81189-82652 REVERSE LENGTH=135 | 201606	ATCG00790.1		15 kDa		unknown	5	0	5	0
297	TRUE	Empty	| plasma membrane intrinsic protein 3 | Chr4:16708672-16709958 FORWARD LENGTH=280 | 201606	AT4G35100.1 (+1)		30 kDa		unknown	4	1	2	4
298	TRUE	Empty	| Ribosomal protein L22p/L17e family protein | Chr1:25262209-25263627 FORWARD LENGTH=175 | 201606	AT1G67430.1		20 kDa		unknown	0	2	4	2
299	TRUE	Empty	| Ribosomal protein L23/L15e family protein | Chr4:9400156-9401315 REVERSE LENGTH=204 | 201606	AT4G16720.1 (+1)		24 kDa		unknown	3	2	0	1
300	TRUE	Empty	| translocon at the inner envelope membrane of chloroplasts 110 | Chr1:2130303-2135563 REVERSE LENGTH=1016 | 201606	AT1G06950.1		112 kDa		unknown	4	0	4	2
301	TRUE	Empty	| Aldolase superfamily protein | Chr1:26232197-26234713 FORWARD LENGTH=430 | 201606	AT1G69740.1 (+2)		47 kDa		unknown	4	2	4	0
302	TRUE	Empty	| delta1-pyrroline-5-carboxylate synthase 1 | Chr2:16598516-16602939 REVERSE LENGTH=717 | 201606	AT2G39800.1 (+2)		78 kDa		unknown	4	3	2	0
303	TRUE	Empty	| ketol-acid reductoisomerase | Chr3:21671561-21674639 FORWARD LENGTH=591 | 201606	AT3G58610.1 (+2)		64 kDa		unknown	3	2	2	0
304	TRUE	Empty	| 31-kDa RNA binding protein | Chr4:12766223-12767952 REVERSE LENGTH=329 | 201606	AT4G24770.1 (+1)		36 kDa		unknown	6	0	2	0
305	TRUE	Empty	| glutathione S-transferase 6 | Chr1:661363-662191 REVERSE LENGTH=208 | 201606	AT1G02930.1 (+1)		23 kDa	TRUE	unknown	8	0	1	0
306	TRUE	Empty	| Ribosomal protein S10p/S20e family protein | Chr3:16471606-16472312 REVERSE LENGTH=124 | 201606	AT3G45030.1 (+2)		14 kDa		unknown	2	2	3	1
307	TRUE	Empty	| photosystem I subunit K | Chr1:10722325-10723013 FORWARD LENGTH=130 | 201606	AT1G30380.1		13 kDa		unknown	3	1	4	1
308	TRUE	Empty	| Chaperone protein htpG family protein | Chr2:1281983-1285909 FORWARD LENGTH=780 | 201606	AT2G04030.1 (+1)		89 kDa	TRUE	unknown	2	5	2	0
309	TRUE	Empty	| SKU5 similar 5 | Chr1:28578211-28581020 REVERSE LENGTH=541 | 201606	AT1G76160.1		60 kDa	TRUE	unknown	4	3	0	2
310	TRUE	Empty	| lactate/malate dehydrogenase family protein | Chr5:23580010-23582287 REVERSE LENGTH=443 | 201606	AT5G58330.1 (+1)		48 kDa		unknown	5	2	3	0
311	TRUE	Empty	| GDSL-like Lipase/Acylhydrolase superfamily protein | Chr1:10375843-10377717 FORWARD LENGTH=363 | 201606	AT1G29670.1 (+1)		40 kDa		unknown	4	1	5	0
312	TRUE	Empty	| Ribosomal protein L21 | Chr1:13208777-13210246 FORWARD LENGTH=220 | 201606	AT1G35680.1		24 kDa		unknown	1	1	6	0
313	TRUE	Empty	| selenium-binding protein 2 | Chr4:8100691-8102828 REVERSE LENGTH=487 | 201606	AT4G14040.1		54 kDa	TRUE	unknown	8	0	3	0
314	TRUE	Empty	| Glucose-6-phosphate/phosphate translocator-like protein | Chr5:18697606-18700212 FORWARD LENGTH=410 | 201606	AT5G46110.1 (+2)		45 kDa		unknown	5	0	2	0
315	TRUE	Empty	| Tyrosine transaminase family protein | Chr4:12310657-12312885 FORWARD LENGTH=422 | 201606	AT4G23600.1 (+1)		47 kDa		unknown	2	0	5	0
316	TRUE	Empty	| 2Fe-2S ferredoxin-like superfamily protein | Chr1:11771969-11774117 REVERSE LENGTH=194 | 201606	AT1G32550.2 (+1)		22 kDa		unknown	4	0	2	0
317	TRUE	Empty	| ribosomal protein L4 | Chr1:2249190-2250189 FORWARD LENGTH=282 | 201606	AT1G07320.1		31 kDa		unknown	3	0	5	0
318	TRUE	Empty	| SOUL heme-binding family protein | Chr1:5844766-5845539 FORWARD LENGTH=232 | 201606	AT1G17100.1		25 kDa		unknown	8	0	4	0
319	TRUE	Empty	| glutathione S-transferase TAU 19 | Chr1:29486659-29487819 REVERSE LENGTH=219 | 201606	AT1G78380.1		26 kDa		unknown	6	0	3	0
320	TRUE	Empty	| Ribosomal protein L35Ae family protein | Chr3:20698641-20699553 FORWARD LENGTH=111 | 201606	AT3G55750.1 (+2)		13 kDa		unknown	6	0	4	0
321	TRUE	Empty	| ascorbate peroxidase 4 | Chr4:5777502-5779338 REVERSE LENGTH=349 | 201606	AT4G09010.1 (+1)		38 kDa		unknown	4	0	2	0
322	TRUE	Empty	| outer envelope membrane protein | Chr3:23333773-23333982 REVERSE LENGTH=69 | 201606	AT3G63160.1		7 kDa		unknown	4	2	4	1
323	TRUE	Empty	| UDP-GLUCOSE PYROPHOSPHORYLASE 1 | Chr3:750072-754014 REVERSE LENGTH=463 | 201606	AT3G03250.3		51 kDa		unknown	4	4	1	0
324	TRUE	Empty	| FtsH extracellular protease family | Chr5:16902659-16905102 FORWARD LENGTH=704 | 201606	AT5G42270.1		75 kDa		unknown	5	2	3	0
325	TRUE	Empty	| hydroxymethylbilane synthase | Chr5:2663763-2665596 REVERSE LENGTH=382 | 201606	AT5G08280.1		41 kDa		unknown	3	4	2	0
326	TRUE	Empty	| Plastid-lipid associated protein PAP / fibrillin family protein | Chr3:8376636-8378225 REVERSE LENGTH=284 | 201606	AT3G23400.1		30 kDa		unknown	4	2	2	0
327	TRUE	Empty	| translationally controlled tumor protein | Chr3:5669709-5670729 REVERSE LENGTH=168 | 201606	AT3G16640.1		19 kDa		unknown	5	2	5	0
328	TRUE	Empty	| Inorganic H pyrophosphatase family protein | Chr1:5399115-5402185 FORWARD LENGTH=770 | 201606	AT1G15690.1		81 kDa		unknown	4	3	1	0
329	TRUE	Empty	| serine hydroxymethyltransferase 4 | Chr4:8048013-8050021 REVERSE LENGTH=471 | 201606	AT4G13930.1		52 kDa		unknown	2	5	3	0
330	TRUE	Empty	| Translation protein SH3-like family protein | Chr1:3106549-3107606 FORWARD LENGTH=164 | 201606	AT1G09590.1 (+3)		19 kDa		unknown	2	0	2	0
331	TRUE	Empty	| Ribosomal S17 family protein | Chr2:1894757-1895179 REVERSE LENGTH=140 | 201606	AT2G05220.1 (+1)		16 kDa		unknown	5	0	1	0
332	TRUE	Empty	| Granulin repeat cysteine protease family protein | Chr1:17283139-17285609 REVERSE LENGTH=462 | 201606	AT1G47128.1		51 kDa		unknown	5	0	4	0
333	TRUE	Empty	| vamp/synaptobrevin-associated protein 27-2 | Chr1:2821810-2824412 REVERSE LENGTH=386 | 201606	AT1G08820.1 (+4)		43 kDa		unknown	6	0	4	0
334	TRUE	Empty	| photosystem I light harvesting complex protein | Chr3:22745736-22747032 FORWARD LENGTH=257 | 201606	AT3G61470.1		28 kDa	TRUE	unknown	9	0	2	0
335	TRUE	Empty	| photosystem II family protein | Chr1:898916-899440 FORWARD LENGTH=174 | 201606	AT1G03600.1		19 kDa		unknown	6	0	3	0
336	TRUE	Empty	| RNA polymerase II transcription elongation factor | Chr1:26809987-26811645 REVERSE LENGTH=326 | 201606	AT1G71080.1		35 kDa		unknown	3	0	5	0
337	TRUE	Empty	| thioredoxin M-type 1 | Chr1:916990-917865 REVERSE LENGTH=179 | 201606	AT1G03680.1		20 kDa		unknown	5	0	4	0
338	TRUE	Empty	| D-mannose binding lectin protein with Apple-like carbohydrate-binding domain-containing protein | Chr1:29634401-29635768 REVERSE LENGTH=455 | 201606	AT1G78820.1		51 kDa		unknown	4	0	4	0
339	TRUE	Empty	| germin 3 | Chr5:6975315-6975950 REVERSE LENGTH=211 | 201606	AT5G20630.1		22 kDa		unknown	6	0	4	0
340	TRUE	Empty	| photosynthetic electron transfer B | ChrC:74841-76292 FORWARD LENGTH=215 | 201606	ATCG00720.1		24 kDa		unknown	4	2	3	2
341	TRUE	Empty	| Mitochondrial substrate carrier family protein | Chr5:18988779-18989810 REVERSE LENGTH=300 | 201606	AT5G46800.1 (+2)		31 kDa		unknown	2	2	4	1
342	TRUE	Empty	| dihydrolipoamide dehydrogenase | Chr4:9153570-9157133 REVERSE LENGTH=567 | 201606	AT4G16155.1		60 kDa		unknown	2	2	4	0
343	TRUE	Empty	| Tubulin/FtsZ family protein | Chr2:15197661-15199932 REVERSE LENGTH=478 | 201606	AT2G36250.1 (+3)		51 kDa		unknown	4	0	3	1
344	TRUE	Empty	| Ribosomal protein L1p/L10e family | Chr2:11763443-11764570 REVERSE LENGTH=216 | 201606	AT2G27530.1 (+1)		24 kDa		unknown	3	0	2	0
345	TRUE	Empty	| ribosomal protein S17 | Chr1:30041473-30041922 REVERSE LENGTH=149 | 201606	AT1G79850.1		16 kDa		unknown	4	1	3	0
346	TRUE	Empty	| ascorbate peroxidase 1 | Chr1:2438005-2439435 FORWARD LENGTH=250 | 201606	AT1G07890.1 (+6)		28 kDa		unknown	8	0	2	0
347	TRUE	Empty	| Nucleic acid-binding%2C OB-fold-like protein | Chr3:18141017-18142189 REVERSE LENGTH=160 | 201606	AT3G48930.1		18 kDa		unknown	0	0	4	0
348	TRUE	Empty	| HAD superfamily%2C subfamily IIIB acid phosphatase | Chr5:17712433-17714046 FORWARD LENGTH=272 | 201606	AT5G44020.1		31 kDa		unknown	9	0	0	0
349	TRUE	Empty	| thylakoid rhodanese-like protein | Chr4:455874-458175 FORWARD LENGTH=466 | 201606	AT4G01050.1		49 kDa		unknown	2	4	2	0
350	TRUE	Empty	| glutamate decarboxylase 2 | Chr1:24552094-24557253 FORWARD LENGTH=494 | 201606	AT1G65960.2		56 kDa		unknown	2	1	5	0
351	TRUE	Empty	| nitrite reductase 1 | Chr2:6810552-6812666 FORWARD LENGTH=586 | 201606	AT2G15620.1		66 kDa		unknown	4	4	2	0
352	TRUE	Empty	| Ribosomal L22e protein family | Chr3:1614641-1615204 FORWARD LENGTH=124 | 201606	AT3G05560.1 (+2)		14 kDa	TRUE	unknown	3	2	3	0
353	TRUE	Empty	| Ribosomal protein L36e family protein | Chr5:533501-534394 FORWARD LENGTH=108 | 201606	AT5G02450.1		12 kDa		unknown	4	1	0	0
354	TRUE	Empty	| cold regulated 15b | Chr2:17709191-17709873 REVERSE LENGTH=141 | 201606	AT2G42530.1		15 kDa	TRUE	unknown	4	0	5	0
355	TRUE	Empty	| plastid ribosomal protein l11 | Chr1:11955827-11957139 FORWARD LENGTH=222 | 201606	AT1G32990.1		23 kDa		unknown	3	0	4	0
356	TRUE	Empty	| glutathione S-transferase TAU 20 | Chr1:29484428-29485204 REVERSE LENGTH=217 | 201606	AT1G78370.1		25 kDa		unknown	5	0	3	0
357	TRUE	Empty	| Ribosomal protein S30 family protein | Chr2:8515037-8515806 FORWARD LENGTH=62 | 201606	AT2G19750.1 (+2)		7 kDa		unknown	3	0	6	0
358	TRUE	Empty	| Thioredoxin superfamily protein | Chr4:1562585-1564055 REVERSE LENGTH=186 | 201606	AT4G03520.1		20 kDa		unknown	5	0	2	0
359	TRUE	Empty	| oleosin-B3-like protein | Chr1:4761091-4761558 FORWARD LENGTH=155 | 201606	AT1G13930.1 (+2)		16 kDa		unknown	8	0	2	0
360	TRUE	Empty	| tetratricopeptide repeat (TPR)-containing protein | Chr1:30227963-30234832 REVERSE LENGTH=897 | 201606	AT1G80410.1 (+1)		102 kDa		unknown	4	0	1	0
361	TRUE	Empty	| myrosinase-binding protein 1 | Chr1:19350595-19352578 REVERSE LENGTH=462 | 201606	AT1G52040.1		50 kDa		unknown	4	0	0	0
362	TRUE	Empty	| photosystem II subunit R | Chr1:29736085-29736781 FORWARD LENGTH=140 | 201606	AT1G79040.1		15 kDa		unknown	6	0	0	0
363	TRUE	Empty	| GDP-D-mannose 3'%2C5'-epimerase | Chr5:10862472-10864024 REVERSE LENGTH=377 | 201606	AT5G28840.1 (+1)		43 kDa		unknown	2	3	2	0
364	TRUE	Empty	| Transketolase family protein | Chr5:20689671-20692976 FORWARD LENGTH=363 | 201606	AT5G50850.1		39 kDa		unknown	2	1	1	0
365	TRUE	Empty	| ribosomal protein S9 | Chr1:28157761-28159202 REVERSE LENGTH=208 | 201606	AT1G74970.1		23 kDa		unknown	1	1	3	0
366	TRUE	Empty	| Cupredoxin superfamily protein | Chr1:7042770-7043273 REVERSE LENGTH=167 | 201606	AT1G20340.1		17 kDa		unknown	3	0	5	0
367	TRUE	Empty	| adenosine kinase 2 | Chr5:796573-798997 FORWARD LENGTH=345 | 201606	AT5G03300.1 (+4)		38 kDa		unknown	5	3	0	0
368	TRUE	Empty	| peroxiredoxin IIF | Chr3:1826311-1827809 REVERSE LENGTH=201 | 201606	AT3G06050.1		21 kDa		unknown	1	0	2	0
369	TRUE	Empty	| Phosphoglucomutase/phosphomannomutase family protein | Chr1:26669020-26672726 REVERSE LENGTH=585 | 201606	AT1G70730.1 (+1)		63 kDa	TRUE	unknown	1	5	0	0
370	TRUE	Empty	| CP12 domain-containing protein 1 | Chr2:19446889-19447263 FORWARD LENGTH=124 | 201606	AT2G47400.1		13 kDa		unknown	6	0	3	0
371	TRUE	Empty	| photosystem II stability/assembly factor%2C chloroplast (HCF136) | Chr5:7778154-7780463 FORWARD LENGTH=403 | 201606	AT5G23120.1 (+1)		44 kDa		unknown	7	0	0	0
372	TRUE	Empty	| Cytosol aminopeptidase family protein | Chr2:10287017-10289450 REVERSE LENGTH=520 | 201606	AT2G24200.1 (+1)		55 kDa		unknown	2	1	3	0
373	TRUE	Empty	| Ribosomal protein L7Ae/L30e/S12e/Gadd45 family protein | Chr1:13614890-13616233 FORWARD LENGTH=112 | 201606	AT1G36240.1 (+1)		12 kDa		unknown	4	1	2	0
374	TRUE	Empty	cont64-DECOY	cont64-DECOY (+1)		?	TRUE	unknown	3	0	2	2
375	TRUE	Empty	| transmembrane protein%2C putative (Protein of unknown function%2C DUF642) | Chr5:8863430-8865394 FORWARD LENGTH=369 | 201606	AT5G25460.1		40 kDa		unknown	2	1	1	0
376	TRUE	Empty	| AMP-dependent synthetase and ligase family protein | Chr3:18159031-18161294 REVERSE LENGTH=514 | 201606	AT3G48990.1		56 kDa		unknown	3	2	1	0
377	TRUE	Empty	| thioredoxin M-type 4 | Chr3:5188448-5189457 FORWARD LENGTH=193 | 201606	AT3G15360.1		21 kDa		unknown	4	0	3	0
378	TRUE	Empty	| Clathrin%2C heavy chain | Chr3:3482575-3491667 REVERSE LENGTH=1705 | 201606	AT3G11130.1		193 kDa		unknown	3	3	0	0
379	TRUE	Empty	| Ribosomal L18p/L5e family protein | Chr1:17867269-17868215 FORWARD LENGTH=170 | 201606	AT1G48350.1		19 kDa		unknown	3	0	2	0
380	TRUE	Empty	| cell division cycle 48 | Chr3:3019494-3022832 FORWARD LENGTH=809 | 201606	AT3G09840.1		89 kDa	TRUE	unknown	0	4	0	1
381	TRUE	Empty	| methylenetetrahydrofolate reductase 1 | Chr3:22151303-22154323 FORWARD LENGTH=592 | 201606	AT3G59970.3		66 kDa		unknown	1	0	6	0
382	TRUE	Empty	| D-mannose binding lectin protein with Apple-like carbohydrate-binding domain-containing protein | Chr1:29642072-29643397 REVERSE LENGTH=441 | 201606	AT1G78850.1		49 kDa		unknown	4	0	0	0
383	TRUE	Empty	| CURVATURE THYLAKOID 1A-like protein | Chr4:493692-494668 FORWARD LENGTH=164 | 201606	AT4G01150.1		18 kDa		unknown	5	0	0	0
384	TRUE	Empty	| alpha-xylosidase 1 | Chr1:25734435-25737897 REVERSE LENGTH=915 | 201606	AT1G68560.1		102 kDa		unknown	4	0	0	0
385	TRUE	Empty	| transmembrane protein | Chr2:9354990-9356958 FORWARD LENGTH=332 | 201606	AT2G21960.1		36 kDa		unknown	3	0	2	1
386	TRUE	Empty	| 3-ketoacyl-acyl carrier protein synthase I | Chr5:18774439-18776629 REVERSE LENGTH=489 | 201606	AT5G46290.3		52 kDa		unknown	1	1	3	0
387	TRUE	Empty	| ribosomal protein S12C | ChrC:97999-98793 REVERSE LENGTH=85 | 201606	ATCG00905.1 (+1)		9 kDa		unknown	2	1	3	0
388	TRUE	Empty	| Insulinase (Peptidase family M16) protein | Chr1:19323692-19326771 REVERSE LENGTH=503 | 201606	AT1G51980.1		54 kDa		unknown	0	3	0	0
389	TRUE	Empty	| Ribosomal protein S24e family protein | Chr5:10069791-10070792 REVERSE LENGTH=133 | 201606	AT5G28060.1		15 kDa	TRUE	unknown	4	0	2	0
390	TRUE	Empty	| Fe superoxide dismutase 1 | Chr4:12884649-12886501 REVERSE LENGTH=212 | 201606	AT4G25100.1 (+3)		24 kDa		unknown	3	0	1	0
391	TRUE	Empty	| Eukaryotic translation initiation factor 5A-1 (eIF-5A 1) protein | Chr1:9205968-9207098 FORWARD LENGTH=159 | 201606	AT1G26630.1 (+1)		17 kDa		unknown	3	0	2	0
392	TRUE	Empty	| PGR5-LIKE A | Chr4:12007157-12009175 FORWARD LENGTH=324 | 201606	AT4G22890.1 (+3)		36 kDa		unknown	2	0	1	0
393	TRUE	Empty	| copper ion binding protein | Chr2:11820056-11820867 REVERSE LENGTH=113 | 201606	AT2G27730.1 (+3)		12 kDa		unknown	2	0	4	0
394	TRUE	Empty	| Ribosomal L28e protein family | Chr2:8511752-8512995 FORWARD LENGTH=143 | 201606	AT2G19730.1 (+2)		16 kDa		unknown	4	0	2	0
395	TRUE	Empty	| Ribosomal protein S25 family protein | Chr4:18257464-18258464 FORWARD LENGTH=108 | 201606	AT4G39200.1 (+1)		12 kDa		unknown	2	0	1	0
396	TRUE	Empty	| Ribosomal protein S12/S23 family protein | Chr5:693280-694396 REVERSE LENGTH=142 | 201606	AT5G02960.1		16 kDa		unknown	3	0	2	0
397	TRUE	Empty	| rotamase CYP 3 | Chr2:7200862-7201383 FORWARD LENGTH=173 | 201606	AT2G16600.1		18 kDa	TRUE	unknown	3	0	1	0
398	TRUE	Empty	| pyrophosphorylase 6 | Chr5:2991331-2993117 REVERSE LENGTH=300 | 201606	AT5G09650.1		33 kDa		unknown	3	0	2	0
399	TRUE	Empty	| chloroplastic drought-induced stress protein of 32 kD | Chr1:28548063-28549348 REVERSE LENGTH=302 | 201606	AT1G76080.1		34 kDa		unknown	4	0	0	0
400	TRUE	Empty	| 60S acidic ribosomal protein family | Chr2:11816929-11817670 FORWARD LENGTH=115 | 201606	AT2G27710.1 (+3)		11 kDa	TRUE	unknown	6	0	0	0
401	TRUE	Empty	| Translation elongation factor EF1B/ribosomal protein S6 family protein | Chr5:6581854-6583137 REVERSE LENGTH=224 | 201606	AT5G19510.1		24 kDa		unknown	6	0	0	0
402	TRUE	Empty	| Glutamyl/glutaminyl-tRNA synthetase%2C class Ic | Chr5:9305673-9308247 FORWARD LENGTH=719 | 201606	AT5G26710.1		81 kDa		unknown	2	0	1	0
403	TRUE	Empty	| ribosomal protein large subunit 27 | Chr5:16410866-16411845 FORWARD LENGTH=198 | 201606	AT5G40950.1		22 kDa		unknown	2	0	1	0
404	TRUE	Empty	| ATP-dependent caseinolytic (Clp) protease/crotonase family protein | Chr1:2940063-2942217 REVERSE LENGTH=330 | 201606	AT1G09130.1 (+2)		36 kDa		unknown	2	0	4	0
405	TRUE	Empty	| Glutaredoxin family protein | Chr5:16147826-16148900 REVERSE LENGTH=136 | 201606	AT5G40370.2		15 kDa		unknown	2	0	4	0
406	TRUE	Empty	| Heavy metal transport/detoxification superfamily protein | Chr5:4823815-4825196 FORWARD LENGTH=178 | 201606	AT5G14910.1 (+1)		19 kDa		unknown	4	0	2	0
407	TRUE	Empty	| acyl carrier protein 4 | Chr4:12870178-12871024 FORWARD LENGTH=137 | 201606	AT4G25050.1 (+1)		15 kDa		unknown	4	0	2	0
408	TRUE	Empty	| thylakoid lumen 18.3 kDa protein | Chr1:20439533-20440953 FORWARD LENGTH=285 | 201606	AT1G54780.1		31 kDa		unknown	3	0	2	0
409	TRUE	Empty	| P-loop containing nucleoside triphosphate hydrolases superfamily protein | Chr4:10201897-10203361 REVERSE LENGTH=424 | 201606	AT4G18480.1		46 kDa		unknown	4	0	0	0
410	TRUE	Empty	| acetyl Co-enzyme a carboxylase biotin carboxylase subunit | Chr5:13584300-13588268 FORWARD LENGTH=537 | 201606	AT5G35360.1 (+1)		58 kDa		unknown	0	4	0	0
411	TRUE	Empty	| chloroplast ribosomal protein S15 | ChrC:123296-123562 REVERSE LENGTH=88 | 201606	ATCG01120.1		11 kDa		unknown	4	0	0	0
412	TRUE	Empty	| NAD(P)-binding Rossmann-fold superfamily protein | Chr3:6511169-6514729 FORWARD LENGTH=641 | 201606	AT3G18890.1		68 kDa		unknown	0	3	0	0
413	TRUE	Empty	| 60S acidic ribosomal protein family | Chr2:11818696-11819370 FORWARD LENGTH=115 | 201606	AT2G27720.1 (+2)		11 kDa	TRUE	unknown	4	0	0	0
414	TRUE	Empty	| dehydroascorbate reductase 1 | Chr5:5483312-5484926 FORWARD LENGTH=258 | 201606	AT5G16710.1		29 kDa		unknown	2	0	1	0
415	TRUE	Empty	| aluminum induced protein with YGL and LRDR motifs | Chr5:17622593-17624239 REVERSE LENGTH=251 | 201606	AT5G43830.1		28 kDa		unknown	1	0	3	0
416	TRUE	Empty	| thiazole biosynthetic enzyme%2C chloroplast (ARA6) (THI1) (THI4) | Chr5:22246634-22247891 FORWARD LENGTH=349 | 201606	AT5G54770.1		37 kDa		unknown	0	3	2	0
417	TRUE	Empty	| 2-phosphoglycolate phosphatase 1 | Chr5:14421929-14424430 REVERSE LENGTH=362 | 201606	AT5G36700.1 (+5)		40 kDa		unknown	3	0	2	0
418	TRUE	Empty	| Ribosomal protein S21 family protein | Chr3:10017531-10018854 FORWARD LENGTH=183 | 201606	AT3G27160.1 (+1)		21 kDa		unknown	3	0	2	0
419	TRUE	Empty	| dehydroascorbate reductase | Chr1:6773462-6774413 REVERSE LENGTH=213 | 201606	AT1G19570.1		24 kDa		unknown	2	0	3	0
420	TRUE	Empty	| thylakoid soluble phosphoprotein | Chr3:17337205-17337507 REVERSE LENGTH=100 | 201606	AT3G47070.1		11 kDa		unknown	4	0	1	0
421	TRUE	Empty	| Pentapeptide repeat-containing protein | Chr1:4159287-4161269 FORWARD LENGTH=280 | 201606	AT1G12250.1		30 kDa		unknown	4	0	0	0
422	TRUE	Empty	| disproportionating enzyme 2 | Chr2:17045368-17050779 FORWARD LENGTH=955 | 201606	AT2G40840.1		110 kDa		unknown	2	0	0	0
423	TRUE	Empty	| Galactose mutarotase-like superfamily protein | Chr5:26553821-26555575 REVERSE LENGTH=307 | 201606	AT5G66530.1 (+3)		34 kDa		unknown	4	0	0	0
424	TRUE	Empty	| rotamase cyclophilin 5 | Chr4:16614451-16614969 FORWARD LENGTH=172 | 201606	AT4G34870.1		18 kDa	TRUE	unknown	3	0	0	0
425	TRUE	Empty	| P-loop containing nucleoside triphosphate hydrolases superfamily protein | Chr1:27494344-27496844 REVERSE LENGTH=432 | 201606	AT1G73110.1 (+1)		48 kDa		unknown	0	0	3	0
426	TRUE	Empty	| Ribosomal protein L10 family protein | Chr5:4341294-4341956 FORWARD LENGTH=220 | 201606	AT5G13510.1		25 kDa		unknown	3	0	0	0
427	TRUE	Empty	| GDSL-like Lipase/Acylhydrolase superfamily protein | Chr1:10371955-10373624 FORWARD LENGTH=364 | 201606	AT1G29660.1		40 kDa		unknown	4	0	0	0
428	TRUE	Empty	| Ribosomal protein L19 family protein | Chr5:19164432-19166064 REVERSE LENGTH=229 | 201606	AT5G47190.1		25 kDa		unknown	3	0	0	0
429	TRUE	Empty	| chloroplast 30S ribosomal protein S20 | Chr3:5116216-5117412 FORWARD LENGTH=202 | 201606	AT3G15190.1		22 kDa		unknown	4	0	0	0
430	TRUE	Empty	| Ribosomal protein L31 | Chr1:28272163-28272687 FORWARD LENGTH=144 | 201606	AT1G75350.1		16 kDa		unknown	4	0	0	0
431	TRUE	Empty	| CLP protease P4 | Chr5:18396351-18397586 FORWARD LENGTH=292 | 201606	AT5G45390.1		32 kDa		unknown	4	0	0	0
432	TRUE	Empty	| light harvesting complex photosystem II | Chr2:16745884-16747190 FORWARD LENGTH=276 | 201606	AT2G40100.1		30 kDa		unknown	2	0	0	0
433	TRUE	Empty	| Ribosomal L22e protein family | Chr5:9836166-9837113 FORWARD LENGTH=124 | 201606	AT5G27770.1		14 kDa	TRUE	unknown	0	0	2	0
434	TRUE	Empty	| vacuolar ATP synthase subunit C (VATC) / V-ATPase C subunit / vacuolar proton pump C subunit (DET3) | Chr1:4375584-4378220 FORWARD LENGTH=375 | 201606	AT1G12840.1		43 kDa		unknown	0	3	0	0
435	TRUE	Empty	| Eukaryotic aspartyl protease family protein | Chr1:3157541-3158960 FORWARD LENGTH=449 | 201606	AT1G09750.1		48 kDa		unknown	2	0	1	0
436	TRUE	Empty	| allene oxide synthase | Chr5:17097803-17099359 REVERSE LENGTH=518 | 201606	AT5G42650.1		58 kDa		unknown	2	0	0	0
437	TRUE	Empty	| Prolyl oligopeptidase family protein | Chr2:19442278-19446253 REVERSE LENGTH=961 | 201606	AT2G47390.1		106 kDa		unknown	0	2	0	0
438	TRUE	Empty	| stromal ascorbate peroxidase | Chr4:5314999-5317071 FORWARD LENGTH=372 | 201606	AT4G08390.1 (+3)		40 kDa		unknown	3	0	0	0
439	TRUE	Empty	| Pyruvate kinase family protein | Chr2:15339253-15342781 FORWARD LENGTH=527 | 201606	AT2G36580.1		58 kDa		unknown	3	0	0	0
