# Supplementary material for: Pathogen effector recognition-dependent association of NRG1 with EDS1 and SAG101 in TNL receptor immunity
Source: Nat Commun. 2021 Jun 7;12:3335. doi: 10.1038/s41467-021-23614-x (PMC8185089; doi:10.1038/s41467-021-23614-x)
Supplement: Supplementary file 9 — Source Data [file 41467_2021_23614_MOESM9_ESM.xlsx]

## Sheet: Fig1 and SFig1
Fig1b and Fig1c
Sample	Pst_Strain	Genotype	CFU_cm2	Experiment	DPI
1	Pst_AvrRps4	Col	4.41398	A	3_dpi
1	Pst_AvrRps4	Col	4.97464	A	3_dpi
1	Pst_AvrRps4	Col	4.07155	A	3_dpi
1	Pst_AvrRps4	Col	5.302	A	3_dpi
2	Pst_AvrRps4	rrs1ab	5.07155	A	3_dpi
2	Pst_AvrRps4	rrs1ab	5.54867	A	3_dpi
2	Pst_AvrRps4	rrs1ab	5.54867	A	3_dpi
2	Pst_AvrRps4	rrs1ab	5.1855	A	3_dpi
3	Pst_AvrRps4	eds1	7.8497	A	3_dpi
3	Pst_AvrRps4	eds1	7.91665	A	3_dpi
3	Pst_AvrRps4	eds1	7.8497	A	3_dpi
3	Pst_AvrRps4	eds1	7.07155	A	3_dpi
4	Pst_AvrRps4	n2	5.39377	A	3_dpi
4	Pst_AvrRps4	n2	4.54867	A	3_dpi
4	Pst_AvrRps4	n2	4.91665	A	3_dpi
4	Pst_AvrRps4	n2	5.1855	A	3_dpi
5	Pst_AvrRps4	sag101	4.32683	A	3_dpi
5	Pst_AvrRps4	sag101	4.67361	A	3_dpi
5	Pst_AvrRps4	sag101	4.91665	A	3_dpi
5	Pst_AvrRps4	sag101	4.54867	A	3_dpi
6	Pst_AvrRps4	pad4	5.77052	A	3_dpi
6	Pst_AvrRps4	pad4	5.8497	A	3_dpi
6	Pst_AvrRps4	pad4	6.0258	A	3_dpi
6	Pst_AvrRps4	pad4	5.24764	A	3_dpi
7	Pst_AvrRps4	a3	6.07155	A	3_dpi
7	Pst_AvrRps4	a3	5.77052	A	3_dpi
7	Pst_AvrRps4	a3	6.1855	A	3_dpi
7	Pst_AvrRps4	a3	6.21768	A	3_dpi
8	Pst_AvrRps4	n2_sag101	5.37258	A	3_dpi
8	Pst_AvrRps4	n2_sag101	5.67361	A	3_dpi
8	Pst_AvrRps4	n2_sag101	4.37258	A	3_dpi
8	Pst_AvrRps4	n2_sag101	4.54867	A	3_dpi
9	Pst_AvrRps4	n2_pad4	8.27567	A	3_dpi
9	Pst_AvrRps4	n2_pad4	8.39377	A	3_dpi
9	Pst_AvrRps4	n2_pad4	8.21768	A	3_dpi
9	Pst_AvrRps4	n2_pad4	8.21768	A	3_dpi
10	Pst_AvrRps4	n2_a3	8.0258	A	3_dpi
10	Pst_AvrRps4	n2_a3	7.37258	A	3_dpi
10	Pst_AvrRps4	n2_a3	7.8497	A	3_dpi
10	Pst_AvrRps4	n2_a3	7.91665	A	3_dpi
11	Pst_AvrRps4	a3_sag101	8.302	A	3_dpi
11	Pst_AvrRps4	a3_sag101	7.8497	A	3_dpi
11	Pst_AvrRps4	a3_sag101	8.24764	A	3_dpi
11	Pst_AvrRps4	a3_sag101	8.302	A	3_dpi
12	Pst_AvrRps4	a3_pad4	6.8497	A	3_dpi
12	Pst_AvrRps4	a3_pad4	7.302	A	3_dpi
12	Pst_AvrRps4	a3_pad4	6.21768	A	3_dpi
12	Pst_AvrRps4	a3_pad4	6.24764	A	3_dpi
13	Pst_AvrRps4	sag101_pad4	7.8497	A	3_dpi
13	Pst_AvrRps4	sag101_pad4	7.8497	A	3_dpi
13	Pst_AvrRps4	sag101_pad4	8.11295	A	3_dpi
13	Pst_AvrRps4	sag101_pad4	7.50292	A	3_dpi
14	Pst_AvrRps4	a3_sag101_pad4	7.54867	A	3_dpi
14	Pst_AvrRps4	a3_sag101_pad4	7.37258	A	3_dpi
14	Pst_AvrRps4	a3_sag101_pad4	8.24764	A	3_dpi
14	Pst_AvrRps4	a3_sag101_pad4	7.39377	A	3_dpi
15	Pst_AvrRps4	n2_sag101_pad4	7.8497	A	3_dpi
15	Pst_AvrRps4	n2_sag101_pad4	7.97464	A	3_dpi
15	Pst_AvrRps4	n2_sag101_pad4	8.11295	A	3_dpi
15	Pst_AvrRps4	n2_sag101_pad4	7.77052	A	3_dpi
16	Pst_AvrRps4	eds1_pad4_sag101	7.91665	A	3_dpi
16	Pst_AvrRps4	eds1_pad4_sag101	7.37258	A	3_dpi
16	Pst_AvrRps4	eds1_pad4_sag101	7.37258	A	3_dpi
16	Pst_AvrRps4	eds1_pad4_sag101	6.97464	A	3_dpi
1	Pst_AvrRps4	Col	4.67361	B	3_dpi
1	Pst_AvrRps4	Col	5.46949	B	3_dpi
1	Pst_AvrRps4	Col	4.97464	B	3_dpi
1	Pst_AvrRps4	Col	4.77052	B	3_dpi
2	Pst_AvrRps4	rrs1ab	6.37258	B	3_dpi
2	Pst_AvrRps4	rrs1ab	5.77052	B	3_dpi
2	Pst_AvrRps4	rrs1ab	6.24764	B	3_dpi
2	Pst_AvrRps4	rrs1ab	6.07155	B	3_dpi
3	Pst_AvrRps4	eds1	8.50292	B	3_dpi
3	Pst_AvrRps4	eds1	8.51871	B	3_dpi
3	Pst_AvrRps4	eds1	8.48653	B	3_dpi
3	Pst_AvrRps4	eds1	8.39377	B	3_dpi
4	Pst_AvrRps4	n2	5.0258	B	3_dpi
4	Pst_AvrRps4	n2	4.54867	B	3_dpi
4	Pst_AvrRps4	n2	5.56291	B	3_dpi
4	Pst_AvrRps4	n2	5.302	B	3_dpi
5	Pst_AvrRps4	sag101	5.53395	B	3_dpi
5	Pst_AvrRps4	sag101	5.24764	B	3_dpi
5	Pst_AvrRps4	sag101	5.0258	B	3_dpi
5	Pst_AvrRps4	sag101	5.39377	B	3_dpi
6	Pst_AvrRps4	pad4	5.91665	B	3_dpi
6	Pst_AvrRps4	pad4	5.37258	B	3_dpi
6	Pst_AvrRps4	pad4	5.77052	B	3_dpi
6	Pst_AvrRps4	pad4	5.8497	B	3_dpi
7	Pst_AvrRps4	a3	6.56291	B	3_dpi
7	Pst_AvrRps4	a3	6.39377	B	3_dpi
7	Pst_AvrRps4	a3	6.27567	B	3_dpi
7	Pst_AvrRps4	a3	6.51871	B	3_dpi
8	Pst_AvrRps4	n2_sag101	4.97464	B	3_dpi
8	Pst_AvrRps4	n2_sag101	4.37258	B	3_dpi
8	Pst_AvrRps4	n2_sag101	4.37258	B	3_dpi
8	Pst_AvrRps4	n2_sag101	4.8497	B	3_dpi
9	Pst_AvrRps4	n2_pad4	8.50292	B	3_dpi
9	Pst_AvrRps4	n2_pad4	8.54867	B	3_dpi
9	Pst_AvrRps4	n2_pad4	8.81974	B	3_dpi
9	Pst_AvrRps4	n2_pad4	8.56291	B	3_dpi
10	Pst_AvrRps4	n2_a3	8.37258	B	3_dpi
10	Pst_AvrRps4	n2_a3	8.37258	B	3_dpi
10	Pst_AvrRps4	n2_a3	8.32683	B	3_dpi
10	Pst_AvrRps4	n2_a3	8.27567	B	3_dpi
11	Pst_AvrRps4	a3_sag101	8.39377	B	3_dpi
11	Pst_AvrRps4	a3_sag101	8.24764	B	3_dpi
11	Pst_AvrRps4	a3_sag101	8.35031	B	3_dpi
11	Pst_AvrRps4	a3_sag101	8.51871	B	3_dpi
12	Pst_AvrRps4	a3_pad4	6.67361	B	3_dpi
12	Pst_AvrRps4	a3_pad4	6.77052	B	3_dpi
12	Pst_AvrRps4	a3_pad4	6.07155	B	3_dpi
12	Pst_AvrRps4	a3_pad4	6.07155	B	3_dpi
13	Pst_AvrRps4	sag101_pad4	8.35031	B	3_dpi
13	Pst_AvrRps4	sag101_pad4	8.66262	B	3_dpi
13	Pst_AvrRps4	sag101_pad4	8.54867	B	3_dpi
13	Pst_AvrRps4	sag101_pad4	8.39377	B	3_dpi
14	Pst_AvrRps4	a3_sag101_pad4	8.54867	B	3_dpi
14	Pst_AvrRps4	a3_sag101_pad4	8.39377	B	3_dpi
14	Pst_AvrRps4	a3_sag101_pad4	8.37258	B	3_dpi
14	Pst_AvrRps4	a3_sag101_pad4	8.32683	B	3_dpi
15	Pst_AvrRps4	n2_sag101_pad4	8.21768	B	3_dpi
15	Pst_AvrRps4	n2_sag101_pad4	8.73431	B	3_dpi
15	Pst_AvrRps4	n2_sag101_pad4	8.21768	B	3_dpi
15	Pst_AvrRps4	n2_sag101_pad4	8.54867	B	3_dpi
16	Pst_AvrRps4	eds1_pad4_sag101	8.41398	B	3_dpi
16	Pst_AvrRps4	eds1_pad4_sag101	8.48653	B	3_dpi
16	Pst_AvrRps4	eds1_pad4_sag101	8.37258	B	3_dpi
16	Pst_AvrRps4	eds1_pad4_sag101	8.1855	B	3_dpi
1	Pst_AvrRps4	Col	5.11295	C	3_dpi
1	Pst_AvrRps4	Col	4.37258	C	3_dpi
1	Pst_AvrRps4	Col	4.91665	C	3_dpi
1	Pst_AvrRps4	Col	4.37258	C	3_dpi
2	Pst_AvrRps4	rrs1ab	5.07155	C	3_dpi
2	Pst_AvrRps4	rrs1ab	6.27567	C	3_dpi
2	Pst_AvrRps4	rrs1ab	6.21768	C	3_dpi
2	Pst_AvrRps4	rrs1ab	6.59007	C	3_dpi
3	Pst_AvrRps4	eds1	8.62786	C	3_dpi
3	Pst_AvrRps4	eds1	8.302	C	3_dpi
3	Pst_AvrRps4	eds1	8.37258	C	3_dpi
3	Pst_AvrRps4	eds1	8.35031	C	3_dpi
4	Pst_AvrRps4	n2	4.77052	C	3_dpi
4	Pst_AvrRps4	n2	4.07155	C	3_dpi
4	Pst_AvrRps4	n2	4.54867	C	3_dpi
4	Pst_AvrRps4	n2	4.97464	C	3_dpi
5	Pst_AvrRps4	sag101	4.67361	C	3_dpi
5	Pst_AvrRps4	sag101	4.37258	C	3_dpi
5	Pst_AvrRps4	sag101	4.97464	C	3_dpi
5	Pst_AvrRps4	sag101	4.37258	C	3_dpi
6	Pst_AvrRps4	pad4	6.51871	C	3_dpi
6	Pst_AvrRps4	pad4	6.6948	C	3_dpi
6	Pst_AvrRps4	pad4	6.37258	C	3_dpi
6	Pst_AvrRps4	pad4	6.66262	C	3_dpi
7	Pst_AvrRps4	a3	6.21768	C	3_dpi
7	Pst_AvrRps4	a3	6.1855	C	3_dpi
7	Pst_AvrRps4	a3	5.67361	C	3_dpi
7	Pst_AvrRps4	a3	5.37258	C	3_dpi
8	Pst_AvrRps4	n2_sag101	5.07155	C	3_dpi
8	Pst_AvrRps4	n2_sag101	5.37258	C	3_dpi
8	Pst_AvrRps4	n2_sag101	4.8497	C	3_dpi
8	Pst_AvrRps4	n2_sag101	4.77052	C	3_dpi
9	Pst_AvrRps4	n2_pad4	8.0258	C	3_dpi
9	Pst_AvrRps4	n2_pad4	8.1855	C	3_dpi
9	Pst_AvrRps4	n2_pad4	8.15073	C	3_dpi
9	Pst_AvrRps4	n2_pad4	8.1855	C	3_dpi
10	Pst_AvrRps4	n2_a3	8.15073	C	3_dpi
10	Pst_AvrRps4	n2_a3	8.302	C	3_dpi
10	Pst_AvrRps4	n2_a3	8.41398	C	3_dpi
10	Pst_AvrRps4	n2_a3	7.70502	C	3_dpi
11	Pst_AvrRps4	a3_sag101	8.21768	C	3_dpi
11	Pst_AvrRps4	a3_sag101	7.97464	C	3_dpi
11	Pst_AvrRps4	a3_sag101	8.21768	C	3_dpi
11	Pst_AvrRps4	a3_sag101	8.24764	C	3_dpi
12	Pst_AvrRps4	a3_pad4	6.07155	C	3_dpi
12	Pst_AvrRps4	a3_pad4	6.54867	C	3_dpi
12	Pst_AvrRps4	a3_pad4	6.37258	C	3_dpi
12	Pst_AvrRps4	a3_pad4	6.8497	C	3_dpi
13	Pst_AvrRps4	sag101_pad4	8.11295	C	3_dpi
13	Pst_AvrRps4	sag101_pad4	8.46949	C	3_dpi
13	Pst_AvrRps4	sag101_pad4	8.15073	C	3_dpi
13	Pst_AvrRps4	sag101_pad4	8.46949	C	3_dpi
14	Pst_AvrRps4	a3_sag101_pad4	8.32683	C	3_dpi
14	Pst_AvrRps4	a3_sag101_pad4	8.15073	C	3_dpi
14	Pst_AvrRps4	a3_sag101_pad4	8.11295	C	3_dpi
14	Pst_AvrRps4	a3_sag101_pad4	8.24764	C	3_dpi
15	Pst_AvrRps4	n2_sag101_pad4	8.21768	C	3_dpi
15	Pst_AvrRps4	n2_sag101_pad4	8.0258	C	3_dpi
15	Pst_AvrRps4	n2_sag101_pad4	8.35031	C	3_dpi
15	Pst_AvrRps4	n2_sag101_pad4	8.48653	C	3_dpi
16	Pst_AvrRps4	eds1_pad4_sag101	8.51871	C	3_dpi
16	Pst_AvrRps4	eds1_pad4_sag101	8.07155	C	3_dpi
16	Pst_AvrRps4	eds1_pad4_sag101	8.21768	C	3_dpi
16	Pst_AvrRps4	eds1_pad4_sag101	8.45176	C	3_dpi
Fig1c and SFig1a
Sample	Pst_Strain	Genotype	CFU_cm2	Experiment	DPI
1	Pst_AvrRpt2	Col	3.54867	A	3_dpi
1	Pst_AvrRpt2	Col	3.91665	A	3_dpi
1	Pst_AvrRpt2	Col	4.07155	A	3_dpi
1	Pst_AvrRpt2	Col	4.50292	A	3_dpi
2	Pst_AvrRpt2	rpm1_rps2	5.67361	A	3_dpi
2	Pst_AvrRpt2	rpm1_rps2	6.1855	A	3_dpi
2	Pst_AvrRpt2	rpm1_rps2	6.91665	A	3_dpi
2	Pst_AvrRpt2	rpm1_rps2	4.8497	A	3_dpi
3	Pst_AvrRpt2	eds1	4.54867	A	3_dpi
3	Pst_AvrRpt2	eds1	4.91665	A	3_dpi
3	Pst_AvrRpt2	eds1	4.67361	A	3_dpi
3	Pst_AvrRpt2	eds1	5.21768	A	3_dpi
4	Pst_AvrRpt2	n2	3.54867	A	3_dpi
4	Pst_AvrRpt2	n2	3.91665	A	3_dpi
4	Pst_AvrRpt2	n2	4.0258	A	3_dpi
4	Pst_AvrRpt2	n2	3.07155	A	3_dpi
5	Pst_AvrRpt2	sag101	3.97464	A	3_dpi
5	Pst_AvrRpt2	sag101	4.11295	A	3_dpi
5	Pst_AvrRpt2	sag101	3.67361	A	3_dpi
5	Pst_AvrRpt2	sag101	3.67361	A	3_dpi
6	Pst_AvrRpt2	pad4	5.11295	A	3_dpi
6	Pst_AvrRpt2	pad4	4.91665	A	3_dpi
6	Pst_AvrRpt2	pad4	4.54867	A	3_dpi
6	Pst_AvrRpt2	pad4	5.1855	A	3_dpi
7	Pst_AvrRpt2	a3	5.0258	A	3_dpi
7	Pst_AvrRpt2	a3	4.77052	A	3_dpi
7	Pst_AvrRpt2	a3	4.77052	A	3_dpi
7	Pst_AvrRpt2	a3	4.77052	A	3_dpi
8	Pst_AvrRpt2	n2_sag101	3.37258	A	3_dpi
8	Pst_AvrRpt2	n2_sag101	3.07155	A	3_dpi
8	Pst_AvrRpt2	n2_sag101	3.07155	A	3_dpi
8	Pst_AvrRpt2	n2_sag101	3.07155	A	3_dpi
9	Pst_AvrRpt2	n2_pad4	5.1855	A	3_dpi
9	Pst_AvrRpt2	n2_pad4	4.91665	A	3_dpi
9	Pst_AvrRpt2	n2_pad4	5.1855	A	3_dpi
9	Pst_AvrRpt2	n2_pad4	4.37258	A	3_dpi
10	Pst_AvrRpt2	n2_a3	4.91665	A	3_dpi
10	Pst_AvrRpt2	n2_a3	5.302	A	3_dpi
10	Pst_AvrRpt2	n2_a3	5.07155	A	3_dpi
10	Pst_AvrRpt2	n2_a3	5.24764	A	3_dpi
11	Pst_AvrRpt2	a3_sag101	4.8497	A	3_dpi
11	Pst_AvrRpt2	a3_sag101	4.67361	A	3_dpi
11	Pst_AvrRpt2	a3_sag101	4.54867	A	3_dpi
11	Pst_AvrRpt2	a3_sag101	5.0258	A	3_dpi
12	Pst_AvrRpt2	a3_pad4	4.77052	A	3_dpi
12	Pst_AvrRpt2	a3_pad4	4.37258	A	3_dpi
12	Pst_AvrRpt2	a3_pad4	4.54867	A	3_dpi
12	Pst_AvrRpt2	a3_pad4	5.07155	A	3_dpi
13	Pst_AvrRpt2	sag101_pad4	5.1855	A	3_dpi
13	Pst_AvrRpt2	sag101_pad4	5.21768	A	3_dpi
13	Pst_AvrRpt2	sag101_pad4	4.77052	A	3_dpi
13	Pst_AvrRpt2	sag101_pad4	4.54867	A	3_dpi
14	Pst_AvrRpt2	a3_sag101_pad4	4.91665	A	3_dpi
14	Pst_AvrRpt2	a3_sag101_pad4	5.37258	A	3_dpi
14	Pst_AvrRpt2	a3_sag101_pad4	4.54867	A	3_dpi
14	Pst_AvrRpt2	a3_sag101_pad4	4.91665	A	3_dpi
15	Pst_AvrRpt2	n2_sag101_pad4	4.54867	A	3_dpi
15	Pst_AvrRpt2	n2_sag101_pad4	4.77052	A	3_dpi
15	Pst_AvrRpt2	n2_sag101_pad4	5.32683	A	3_dpi
15	Pst_AvrRpt2	n2_sag101_pad4	4.97464	A	3_dpi
16	Pst_AvrRpt2	eds1_pad4_sag101	5.07155	A	3_dpi
16	Pst_AvrRpt2	eds1_pad4_sag101	5.0258	A	3_dpi
16	Pst_AvrRpt2	eds1_pad4_sag101	5.32683	A	3_dpi
16	Pst_AvrRpt2	eds1_pad4_sag101	5.07155	A	3_dpi
1	Pst_AvrRpt2	Col	3.91665	B	3_dpi
1	Pst_AvrRpt2	Col	4.07155	B	3_dpi
1	Pst_AvrRpt2	Col	4.35031	B	3_dpi
1	Pst_AvrRpt2	Col	4.302	B	3_dpi
2	Pst_AvrRpt2	rpm1_rps2	6.8497	B	3_dpi
2	Pst_AvrRpt2	rpm1_rps2	6.07155	B	3_dpi
2	Pst_AvrRpt2	rpm1_rps2	6.67361	B	3_dpi
2	Pst_AvrRpt2	rpm1_rps2	6.27567	B	3_dpi
3	Pst_AvrRpt2	eds1	4.77052	B	3_dpi
3	Pst_AvrRpt2	eds1	5.302	B	3_dpi
3	Pst_AvrRpt2	eds1	3.07155	B	3_dpi
3	Pst_AvrRpt2	eds1	4.97464	B	3_dpi
4	Pst_AvrRpt2	n2	3.97464	B	3_dpi
4	Pst_AvrRpt2	n2	3.07155	B	3_dpi
4	Pst_AvrRpt2	n2	3.07155	B	3_dpi
4	Pst_AvrRpt2	n2	3.37258	B	3_dpi
5	Pst_AvrRpt2	sag101	4.24764	B	3_dpi
5	Pst_AvrRpt2	sag101	3.37258	B	3_dpi
5	Pst_AvrRpt2	sag101	4.35031	B	3_dpi
5	Pst_AvrRpt2	sag101	3.07155	B	3_dpi
6	Pst_AvrRpt2	pad4	4.8497	B	3_dpi
6	Pst_AvrRpt2	pad4	4.07155	B	3_dpi
6	Pst_AvrRpt2	pad4	4.77052	B	3_dpi
6	Pst_AvrRpt2	pad4	5.15073	B	3_dpi
7	Pst_AvrRpt2	a3	5.67361	B	3_dpi
7	Pst_AvrRpt2	a3	5.77052	B	3_dpi
7	Pst_AvrRpt2	a3	5.37258	B	3_dpi
7	Pst_AvrRpt2	a3	5.07155	B	3_dpi
8	Pst_AvrRpt2	n2_sag101	3.77052	B	3_dpi
8	Pst_AvrRpt2	n2_sag101	3.07155	B	3_dpi
8	Pst_AvrRpt2	n2_sag101	3.54867	B	3_dpi
8	Pst_AvrRpt2	n2_sag101	3.54867	B	3_dpi
9	Pst_AvrRpt2	n2_pad4	4.77052	B	3_dpi
9	Pst_AvrRpt2	n2_pad4	4.07155	B	3_dpi
9	Pst_AvrRpt2	n2_pad4	4.54867	B	3_dpi
9	Pst_AvrRpt2	n2_pad4	4.77052	B	3_dpi
10	Pst_AvrRpt2	n2_a3	5.48653	B	3_dpi
10	Pst_AvrRpt2	n2_a3	4.27567	B	3_dpi
10	Pst_AvrRpt2	n2_a3	4.11295	B	3_dpi
10	Pst_AvrRpt2	n2_a3	5.0258	B	3_dpi
11	Pst_AvrRpt2	a3_sag101	4.67361	B	3_dpi
11	Pst_AvrRpt2	a3_sag101	4.77052	B	3_dpi
11	Pst_AvrRpt2	a3_sag101	5.43328	B	3_dpi
11	Pst_AvrRpt2	a3_sag101	5.15073	B	3_dpi
12	Pst_AvrRpt2	a3_pad4	5.1855	B	3_dpi
12	Pst_AvrRpt2	a3_pad4	4.8497	B	3_dpi
12	Pst_AvrRpt2	a3_pad4	5.11295	B	3_dpi
12	Pst_AvrRpt2	a3_pad4	5.302	B	3_dpi
13	Pst_AvrRpt2	sag101_pad4	3.67361	B	3_dpi
13	Pst_AvrRpt2	sag101_pad4	3.07155	B	3_dpi
13	Pst_AvrRpt2	sag101_pad4	4.37258	B	3_dpi
13	Pst_AvrRpt2	sag101_pad4	4.07155	B	3_dpi
14	Pst_AvrRpt2	a3_sag101_pad4	5.67361	B	3_dpi
14	Pst_AvrRpt2	a3_sag101_pad4	4.37258	B	3_dpi
14	Pst_AvrRpt2	a3_sag101_pad4	5.37258	B	3_dpi
14	Pst_AvrRpt2	a3_sag101_pad4	4.54867	B	3_dpi
15	Pst_AvrRpt2	n2_sag101_pad4	5.1855	B	3_dpi
15	Pst_AvrRpt2	n2_sag101_pad4	4.67361	B	3_dpi
15	Pst_AvrRpt2	n2_sag101_pad4	4.54867	B	3_dpi
15	Pst_AvrRpt2	n2_sag101_pad4	4.67361	B	3_dpi
16	Pst_AvrRpt2	eds1_pad4_sag101	4.37258	B	3_dpi
16	Pst_AvrRpt2	eds1_pad4_sag101	5.1855	B	3_dpi
16	Pst_AvrRpt2	eds1_pad4_sag101	4.37258	B	3_dpi
16	Pst_AvrRpt2	eds1_pad4_sag101	4.8497	B	3_dpi
1	Pst_AvrRpt2	Col	4.07155	C	3_dpi
1	Pst_AvrRpt2	Col	3.37258	C	3_dpi
1	Pst_AvrRpt2	Col	3.67361	C	3_dpi
1	Pst_AvrRpt2	Col	3.54867	C	3_dpi
2	Pst_AvrRpt2	rpm1_rps2	6.35031	C	3_dpi
2	Pst_AvrRpt2	rpm1_rps2	6.27567	C	3_dpi
2	Pst_AvrRpt2	rpm1_rps2	6.53395	C	3_dpi
2	Pst_AvrRpt2	rpm1_rps2	6.43328	C	3_dpi
3	Pst_AvrRpt2	eds1	4.07155	C	3_dpi
3	Pst_AvrRpt2	eds1	4.46949	C	3_dpi
3	Pst_AvrRpt2	eds1	4.8497	C	3_dpi
3	Pst_AvrRpt2	eds1	4.91665	C	3_dpi
4	Pst_AvrRpt2	n2	3.37258	C	3_dpi
4	Pst_AvrRpt2	n2	3.07155	C	3_dpi
4	Pst_AvrRpt2	n2	3.91665	C	3_dpi
4	Pst_AvrRpt2	n2	3.37258	C	3_dpi
5	Pst_AvrRpt2	sag101	4.0258	C	3_dpi
5	Pst_AvrRpt2	sag101	4.45176	C	3_dpi
5	Pst_AvrRpt2	sag101	4.07155	C	3_dpi
5	Pst_AvrRpt2	sag101	3.8497	C	3_dpi
6	Pst_AvrRpt2	pad4	4.97464	C	3_dpi
6	Pst_AvrRpt2	pad4	4.77052	C	3_dpi
6	Pst_AvrRpt2	pad4	4.37258	C	3_dpi
6	Pst_AvrRpt2	pad4	4.77052	C	3_dpi
7	Pst_AvrRpt2	a3	4.8497	C	3_dpi
7	Pst_AvrRpt2	a3	4.1855	C	3_dpi
7	Pst_AvrRpt2	a3	4.67361	C	3_dpi
7	Pst_AvrRpt2	a3	4.37258	C	3_dpi
8	Pst_AvrRpt2	n2_sag101	3.54867	C	3_dpi
8	Pst_AvrRpt2	n2_sag101	3.91665	C	3_dpi
8	Pst_AvrRpt2	n2_sag101	3.54867	C	3_dpi
8	Pst_AvrRpt2	n2_sag101	3.8497	C	3_dpi
9	Pst_AvrRpt2	n2_pad4	4.77052	C	3_dpi
9	Pst_AvrRpt2	n2_pad4	4.37258	C	3_dpi
9	Pst_AvrRpt2	n2_pad4	4.37258	C	3_dpi
9	Pst_AvrRpt2	n2_pad4	4.37258	C	3_dpi
10	Pst_AvrRpt2	n2_a3	4.37258	C	3_dpi
10	Pst_AvrRpt2	n2_a3	4.37258	C	3_dpi
10	Pst_AvrRpt2	n2_a3	5.07155	C	3_dpi
10	Pst_AvrRpt2	n2_a3	4.97464	C	3_dpi
11	Pst_AvrRpt2	a3_sag101	4.37258	C	3_dpi
11	Pst_AvrRpt2	a3_sag101	4.91665	C	3_dpi
11	Pst_AvrRpt2	a3_sag101	4.54867	C	3_dpi
11	Pst_AvrRpt2	a3_sag101	4.77052	C	3_dpi
12	Pst_AvrRpt2	a3_pad4	4.67361	C	3_dpi
12	Pst_AvrRpt2	a3_pad4	4.97464	C	3_dpi
12	Pst_AvrRpt2	a3_pad4	4.43328	C	3_dpi
12	Pst_AvrRpt2	a3_pad4	4.77052	C	3_dpi
13	Pst_AvrRpt2	sag101_pad4	4.91665	C	3_dpi
13	Pst_AvrRpt2	sag101_pad4	4.67361	C	3_dpi
13	Pst_AvrRpt2	sag101_pad4	4.77052	C	3_dpi
13	Pst_AvrRpt2	sag101_pad4	3.77052	C	3_dpi
14	Pst_AvrRpt2	a3_sag101_pad4	4.67361	C	3_dpi
14	Pst_AvrRpt2	a3_sag101_pad4	4.54867	C	3_dpi
14	Pst_AvrRpt2	a3_sag101_pad4	4.8497	C	3_dpi
14	Pst_AvrRpt2	a3_sag101_pad4	4.8497	C	3_dpi
15	Pst_AvrRpt2	n2_sag101_pad4	4.67361	C	3_dpi
15	Pst_AvrRpt2	n2_sag101_pad4	4.37258	C	3_dpi
15	Pst_AvrRpt2	n2_sag101_pad4	4.97464	C	3_dpi
15	Pst_AvrRpt2	n2_sag101_pad4	4.8497	C	3_dpi
16	Pst_AvrRpt2	eds1_pad4_sag101	3.67361	C	3_dpi
16	Pst_AvrRpt2	eds1_pad4_sag101	3.91665	C	3_dpi
16	Pst_AvrRpt2	eds1_pad4_sag101	3.97464	C	3_dpi
16	Pst_AvrRpt2	eds1_pad4_sag101	3.54867	C	3_dpi
1	Pst_AvrRpt2	Col	3.91665	D	3_dpi
1	Pst_AvrRpt2	Col	3.97464	D	3_dpi
1	Pst_AvrRpt2	Col	3.8497	D	3_dpi
1	Pst_AvrRpt2	Col	3.91665	D	3_dpi
2	Pst_AvrRpt2	rpm1_rps2	6.302	D	3_dpi
2	Pst_AvrRpt2	rpm1_rps2	5.67361	D	3_dpi
2	Pst_AvrRpt2	rpm1_rps2	6.11295	D	3_dpi
2	Pst_AvrRpt2	rpm1_rps2	6.07155	D	3_dpi
3	Pst_AvrRpt2	eds1	4.15073	D	3_dpi
3	Pst_AvrRpt2	eds1	3.97464	D	3_dpi
3	Pst_AvrRpt2	eds1	4.07155	D	3_dpi
3	Pst_AvrRpt2	eds1	3.8497	D	3_dpi
4	Pst_AvrRpt2	n2	3.07155	D	3_dpi
4	Pst_AvrRpt2	n2	3.54867	D	3_dpi
4	Pst_AvrRpt2	n2	3.07155	D	3_dpi
4	Pst_AvrRpt2	n2	3.37258	D	3_dpi
5	Pst_AvrRpt2	sag101	3.91665	D	3_dpi
5	Pst_AvrRpt2	sag101	3.37258	D	3_dpi
5	Pst_AvrRpt2	sag101	3.37258	D	3_dpi
5	Pst_AvrRpt2	sag101	3.37258	D	3_dpi
6	Pst_AvrRpt2	pad4	4.54867	D	3_dpi
6	Pst_AvrRpt2	pad4	4.11295	D	3_dpi
6	Pst_AvrRpt2	pad4	4.54867	D	3_dpi
6	Pst_AvrRpt2	pad4	4.37258	D	3_dpi
7	Pst_AvrRpt2	a3	5.61562	D	3_dpi
7	Pst_AvrRpt2	a3	4.07155	D	3_dpi
7	Pst_AvrRpt2	a3	4.91665	D	3_dpi
7	Pst_AvrRpt2	a3	5.15073	D	3_dpi
8	Pst_AvrRpt2	n2_sag101	3.91665	D	3_dpi
8	Pst_AvrRpt2	n2_sag101	3.8497	D	3_dpi
8	Pst_AvrRpt2	n2_sag101	4.11295	D	3_dpi
8	Pst_AvrRpt2	n2_sag101	4.11295	D	3_dpi
9	Pst_AvrRpt2	n2_pad4	5.07155	D	3_dpi
9	Pst_AvrRpt2	n2_pad4	5.15073	D	3_dpi
9	Pst_AvrRpt2	n2_pad4	4.8497	D	3_dpi
9	Pst_AvrRpt2	n2_pad4	4.67361	D	3_dpi
10	Pst_AvrRpt2	n2_a3	4.54867	D	3_dpi
10	Pst_AvrRpt2	n2_a3	4.97464	D	3_dpi
10	Pst_AvrRpt2	n2_a3	4.54867	D	3_dpi
10	Pst_AvrRpt2	n2_a3	4.67361	D	3_dpi
11	Pst_AvrRpt2	a3_sag101	4.97464	D	3_dpi
11	Pst_AvrRpt2	a3_sag101	4.54867	D	3_dpi
11	Pst_AvrRpt2	a3_sag101	4.97464	D	3_dpi
11	Pst_AvrRpt2	a3_sag101	4.67361	D	3_dpi
12	Pst_AvrRpt2	a3_pad4	4.27567	D	3_dpi
12	Pst_AvrRpt2	a3_pad4	4.43328	D	3_dpi
12	Pst_AvrRpt2	a3_pad4	4.41398	D	3_dpi
12	Pst_AvrRpt2	a3_pad4	4.73431	D	3_dpi
13	Pst_AvrRpt2	sag101_pad4	4.54867	D	3_dpi
13	Pst_AvrRpt2	sag101_pad4	4.54867	D	3_dpi
13	Pst_AvrRpt2	sag101_pad4	4.66262	D	3_dpi
13	Pst_AvrRpt2	sag101_pad4	4.37258	D	3_dpi
14	Pst_AvrRpt2	a3_sag101_pad4	5.32683	D	3_dpi
14	Pst_AvrRpt2	a3_sag101_pad4	4.37258	D	3_dpi
14	Pst_AvrRpt2	a3_sag101_pad4	4.91665	D	3_dpi
14	Pst_AvrRpt2	a3_sag101_pad4	4.54867	D	3_dpi
15	Pst_AvrRpt2	n2_sag101_pad4	5.11295	D	3_dpi
15	Pst_AvrRpt2	n2_sag101_pad4	4.97464	D	3_dpi
15	Pst_AvrRpt2	n2_sag101_pad4	4.37258	D	3_dpi
15	Pst_AvrRpt2	n2_sag101_pad4	5.15073	D	3_dpi
16	Pst_AvrRpt2	eds1_pad4_sag101	4.15073	D	3_dpi
16	Pst_AvrRpt2	eds1_pad4_sag101	4.24764	D	3_dpi
16	Pst_AvrRpt2	eds1_pad4_sag101	4.5767	D	3_dpi
16	Pst_AvrRpt2	eds1_pad4_sag101	4.0258	D	3_dpi
1	Pst_AvrRpt2	Col	4.67361	E	3_dpi
1	Pst_AvrRpt2	Col	4.54867	E	3_dpi
1	Pst_AvrRpt2	Col	4.37258	E	3_dpi
1	Pst_AvrRpt2	Col	4.07155	E	3_dpi
2	Pst_AvrRpt2	rpm1_rps2	6.67361	E	3_dpi
2	Pst_AvrRpt2	rpm1_rps2	6.07155	E	3_dpi
2	Pst_AvrRpt2	rpm1_rps2	7.07155	E	3_dpi
2	Pst_AvrRpt2	rpm1_rps2	6.27567	E	3_dpi
3	Pst_AvrRpt2	eds1	4.8497	E	3_dpi
3	Pst_AvrRpt2	eds1	4.91665	E	3_dpi
3	Pst_AvrRpt2	eds1	4.91665	E	3_dpi
3	Pst_AvrRpt2	eds1	4.91665	E	3_dpi
4	Pst_AvrRpt2	n2	3.54867	E	3_dpi
4	Pst_AvrRpt2	n2	4.0258	E	3_dpi
4	Pst_AvrRpt2	n2	4.07155	E	3_dpi
4	Pst_AvrRpt2	n2	3.37258	E	3_dpi
5	Pst_AvrRpt2	sag101	3.8497	E	3_dpi
5	Pst_AvrRpt2	sag101	4.07155	E	3_dpi
5	Pst_AvrRpt2	sag101	4.07155	E	3_dpi
5	Pst_AvrRpt2	sag101	4.37258	E	3_dpi
6	Pst_AvrRpt2	pad4	5.1855	E	3_dpi
6	Pst_AvrRpt2	pad4	5.1855	E	3_dpi
6	Pst_AvrRpt2	pad4	5.37258	E	3_dpi
6	Pst_AvrRpt2	pad4	5.24764	E	3_dpi
7	Pst_AvrRpt2	a3	5.0258	E	3_dpi
7	Pst_AvrRpt2	a3	5.67361	E	3_dpi
7	Pst_AvrRpt2	a3	5.67361	E	3_dpi
7	Pst_AvrRpt2	a3	4.91665	E	3_dpi
8	Pst_AvrRpt2	n2_sag101	4.1855	E	3_dpi
8	Pst_AvrRpt2	n2_sag101	4.77052	E	3_dpi
8	Pst_AvrRpt2	n2_sag101	4.07155	E	3_dpi
8	Pst_AvrRpt2	n2_sag101	4.27567	E	3_dpi
9	Pst_AvrRpt2	n2_pad4	5.77052	E	3_dpi
9	Pst_AvrRpt2	n2_pad4	4.07155	E	3_dpi
9	Pst_AvrRpt2	n2_pad4	5.67361	E	3_dpi
9	Pst_AvrRpt2	n2_pad4	5.54867	E	3_dpi
10	Pst_AvrRpt2	n2_a3	5.37258	E	3_dpi
10	Pst_AvrRpt2	n2_a3	5.07155	E	3_dpi
10	Pst_AvrRpt2	n2_a3	5.21768	E	3_dpi
10	Pst_AvrRpt2	n2_a3	4.54867	E	3_dpi
11	Pst_AvrRpt2	a3_sag101	5.54867	E	3_dpi
11	Pst_AvrRpt2	a3_sag101	5.0258	E	3_dpi
11	Pst_AvrRpt2	a3_sag101	4.54867	E	3_dpi
11	Pst_AvrRpt2	a3_sag101	5.0258	E	3_dpi
12	Pst_AvrRpt2	a3_pad4	5.07155	E	3_dpi
12	Pst_AvrRpt2	a3_pad4	4.07155	E	3_dpi
12	Pst_AvrRpt2	a3_pad4	4.91665	E	3_dpi
12	Pst_AvrRpt2	a3_pad4	4.54867	E	3_dpi
13	Pst_AvrRpt2	sag101_pad4	4.8497	E	3_dpi
13	Pst_AvrRpt2	sag101_pad4	4.07155	E	3_dpi
13	Pst_AvrRpt2	sag101_pad4	5.07155	E	3_dpi
13	Pst_AvrRpt2	sag101_pad4	5.0258	E	3_dpi
14	Pst_AvrRpt2	a3_sag101_pad4	5.37258	E	3_dpi
14	Pst_AvrRpt2	a3_sag101_pad4	4.07155	E	3_dpi
14	Pst_AvrRpt2	a3_sag101_pad4	5.37258	E	3_dpi
14	Pst_AvrRpt2	a3_sag101_pad4	5.07155	E	3_dpi
15	Pst_AvrRpt2	n2_sag101_pad4	5.07155	E	3_dpi
15	Pst_AvrRpt2	n2_sag101_pad4	5.07155	E	3_dpi
15	Pst_AvrRpt2	n2_sag101_pad4	5.07155	E	3_dpi
15	Pst_AvrRpt2	n2_sag101_pad4	4.54867	E	3_dpi
16	Pst_AvrRpt2	eds1_pad4_sag101	4.07155	E	3_dpi
16	Pst_AvrRpt2	eds1_pad4_sag101	4.97464	E	3_dpi
16	Pst_AvrRpt2	eds1_pad4_sag101	5.07155	E	3_dpi
16	Pst_AvrRpt2	eds1_pad4_sag101	5.07155	E	3_dpi
Fig1c and SFig1b
Sample	Pst_Strain	Genotype	CFU_cm2	Experiment	DPI
1	Pst_DC3000	Col	6.0258	A	3_dpi
1	Pst_DC3000	Col	5.54867	A	3_dpi
1	Pst_DC3000	Col	5.37258	A	3_dpi
1	Pst_DC3000	Col	4.77052	A	3_dpi
2	Pst_DC3000	eds1	8.77052	A	3_dpi
2	Pst_DC3000	eds1	8.77052	A	3_dpi
2	Pst_DC3000	eds1	8.07155	A	3_dpi
2	Pst_DC3000	eds1	8.54867	A	3_dpi
3	Pst_DC3000	n2	5.67361	A	3_dpi
3	Pst_DC3000	n2	5.67361	A	3_dpi
3	Pst_DC3000	n2	6.24764	A	3_dpi
3	Pst_DC3000	n2	5.54867	A	3_dpi
4	Pst_DC3000	sag101	5.67361	A	3_dpi
4	Pst_DC3000	sag101	5.67361	A	3_dpi
4	Pst_DC3000	sag101	5.54867	A	3_dpi
4	Pst_DC3000	sag101	5.91665	A	3_dpi
5	Pst_DC3000	pad4	8.01107	A	3_dpi
5	Pst_DC3000	pad4	8.06719	A	3_dpi
5	Pst_DC3000	pad4	7.88447	A	3_dpi
5	Pst_DC3000	pad4	7.98537	A	3_dpi
6	Pst_DC3000	a3	8.03534	A	3_dpi
6	Pst_DC3000	a3	8.0258	A	3_dpi
6	Pst_DC3000	a3	7.91665	A	3_dpi
6	Pst_DC3000	a3	7.94078	A	3_dpi
7	Pst_DC3000	n2_sag101	5.91665	A	3_dpi
7	Pst_DC3000	n2_sag101	6.54867	A	3_dpi
7	Pst_DC3000	n2_sag101	6.37258	A	3_dpi
7	Pst_DC3000	n2_sag101	6.67361	A	3_dpi
8	Pst_DC3000	n2_pad4	8.54867	A	3_dpi
8	Pst_DC3000	n2_pad4	8.8497	A	3_dpi
8	Pst_DC3000	n2_pad4	8.67361	A	3_dpi
8	Pst_DC3000	n2_pad4	8.0258	A	3_dpi
9	Pst_DC3000	n2_a3	8.8497	A	3_dpi
9	Pst_DC3000	n2_a3	8.8497	A	3_dpi
9	Pst_DC3000	n2_a3	8.91665	A	3_dpi
9	Pst_DC3000	n2_a3	8.67361	A	3_dpi
10	Pst_DC3000	a3_sag101	8.07155	A	3_dpi
10	Pst_DC3000	a3_sag101	8.07155	A	3_dpi
10	Pst_DC3000	a3_sag101	8.07155	A	3_dpi
10	Pst_DC3000	a3_sag101	8.07155	A	3_dpi
11	Pst_DC3000	a3_pad4	7.8497	A	3_dpi
11	Pst_DC3000	a3_pad4	7.67361	A	3_dpi
11	Pst_DC3000	a3_pad4	7.37258	A	3_dpi
11	Pst_DC3000	a3_pad4	7.07155	A	3_dpi
12	Pst_DC3000	sag101_pad4	8.07155	A	3_dpi
12	Pst_DC3000	sag101_pad4	8.77052	A	3_dpi
12	Pst_DC3000	sag101_pad4	9.0258	A	3_dpi
12	Pst_DC3000	sag101_pad4	7.8497	A	3_dpi
13	Pst_DC3000	a3_sag101_pad4	9.11295	A	3_dpi
13	Pst_DC3000	a3_sag101_pad4	8.67361	A	3_dpi
13	Pst_DC3000	a3_sag101_pad4	8.37258	A	3_dpi
13	Pst_DC3000	a3_sag101_pad4	8.37258	A	3_dpi
14	Pst_DC3000	n2_sag101_pad4	8.07155	A	3_dpi
14	Pst_DC3000	n2_sag101_pad4	8.77052	A	3_dpi
14	Pst_DC3000	n2_sag101_pad4	8.37258	A	3_dpi
14	Pst_DC3000	n2_sag101_pad4	8.07155	A	3_dpi
15	Pst_DC3000	eds1_pad4_sag101	8.54867	A	3_dpi
15	Pst_DC3000	eds1_pad4_sag101	8.07155	A	3_dpi
15	Pst_DC3000	eds1_pad4_sag101	8.07155	A	3_dpi
15	Pst_DC3000	eds1_pad4_sag101	8.07155	A	3_dpi
1	Pst_DC3000	Col	6.41398	B	3_dpi
1	Pst_DC3000	Col	6.59007	B	3_dpi
1	Pst_DC3000	Col	6.07155	B	3_dpi
1	Pst_DC3000	Col	5.77052	B	3_dpi
2	Pst_DC3000	eds1	9.11295	B	3_dpi
2	Pst_DC3000	eds1	8.07155	B	3_dpi
2	Pst_DC3000	eds1	8.07155	B	3_dpi
2	Pst_DC3000	eds1	8.07155	B	3_dpi
3	Pst_DC3000	n2	5.8497	B	3_dpi
3	Pst_DC3000	n2	6.50292	B	3_dpi
3	Pst_DC3000	n2	6.15073	B	3_dpi
3	Pst_DC3000	n2	6.302	B	3_dpi
4	Pst_DC3000	sag101	6.78756	B	3_dpi
4	Pst_DC3000	sag101	6.56291	B	3_dpi
4	Pst_DC3000	sag101	6.72477	B	3_dpi
4	Pst_DC3000	sag101	6.79583	B	3_dpi
5	Pst_DC3000	pad4	7.77052	B	3_dpi
5	Pst_DC3000	pad4	7.78756	B	3_dpi
5	Pst_DC3000	pad4	7.96918	B	3_dpi
5	Pst_DC3000	pad4	7.95804	B	3_dpi
6	Pst_DC3000	a3	7.91665	B	3_dpi
6	Pst_DC3000	a3	7.79583	B	3_dpi
6	Pst_DC3000	a3	7.99583	B	3_dpi
6	Pst_DC3000	a3	8.05382	B	3_dpi
7	Pst_DC3000	n2_sag101	6.07155	B	3_dpi
7	Pst_DC3000	n2_sag101	6.37258	B	3_dpi
7	Pst_DC3000	n2_sag101	6.77052	B	3_dpi
7	Pst_DC3000	n2_sag101	6.77052	B	3_dpi
8	Pst_DC3000	n2_pad4	8.54867	B	3_dpi
8	Pst_DC3000	n2_pad4	8.54867	B	3_dpi
8	Pst_DC3000	n2_pad4	8.91665	B	3_dpi
8	Pst_DC3000	n2_pad4	8.37258	B	3_dpi
9	Pst_DC3000	n2_a3	8.91665	B	3_dpi
9	Pst_DC3000	n2_a3	8.91665	B	3_dpi
9	Pst_DC3000	n2_a3	8.07155	B	3_dpi
9	Pst_DC3000	n2_a3	7.8497	B	3_dpi
10	Pst_DC3000	a3_sag101	8.07155	B	3_dpi
10	Pst_DC3000	a3_sag101	8.37258	B	3_dpi
10	Pst_DC3000	a3_sag101	8.07155	B	3_dpi
10	Pst_DC3000	a3_sag101	8.37258	B	3_dpi
11	Pst_DC3000	a3_pad4	7.97464	B	3_dpi
11	Pst_DC3000	a3_pad4	7.37258	B	3_dpi
11	Pst_DC3000	a3_pad4	8.0258	B	3_dpi
11	Pst_DC3000	a3_pad4	6.37258	B	3_dpi
12	Pst_DC3000	sag101_pad4	8.67361	B	3_dpi
12	Pst_DC3000	sag101_pad4	8.07155	B	3_dpi
12	Pst_DC3000	sag101_pad4	8.07155	B	3_dpi
12	Pst_DC3000	sag101_pad4	8.0258	B	3_dpi
13	Pst_DC3000	a3_sag101_pad4	7.97464	B	3_dpi
13	Pst_DC3000	a3_sag101_pad4	7.91665	B	3_dpi
13	Pst_DC3000	a3_sag101_pad4	7.97464	B	3_dpi
13	Pst_DC3000	a3_sag101_pad4	8.07155	B	3_dpi
14	Pst_DC3000	n2_sag101_pad4	8.8497	B	3_dpi
14	Pst_DC3000	n2_sag101_pad4	8.07155	B	3_dpi
14	Pst_DC3000	n2_sag101_pad4	8.07155	B	3_dpi
14	Pst_DC3000	n2_sag101_pad4	7.77052	B	3_dpi
15	Pst_DC3000	eds1_pad4_sag101	8.8497	B	3_dpi
15	Pst_DC3000	eds1_pad4_sag101	8.8497	B	3_dpi
15	Pst_DC3000	eds1_pad4_sag101	8.07155	B	3_dpi
15	Pst_DC3000	eds1_pad4_sag101	8.07155	B	3_dpi
1	Pst_DC3000	Col	5.8497	C	3_dpi
1	Pst_DC3000	Col	5.07155	C	3_dpi
1	Pst_DC3000	Col	4.54867	C	3_dpi
1	Pst_DC3000	Col	4.91665	C	3_dpi
2	Pst_DC3000	eds1	7.67361	C	3_dpi
2	Pst_DC3000	eds1	7.91665	C	3_dpi
2	Pst_DC3000	eds1	7.54867	C	3_dpi
2	Pst_DC3000	eds1	7.77052	C	3_dpi
3	Pst_DC3000	n2	5.77052	C	3_dpi
3	Pst_DC3000	n2	4.54867	C	3_dpi
3	Pst_DC3000	n2	4.54867	C	3_dpi
3	Pst_DC3000	n2	4.77052	C	3_dpi
4	Pst_DC3000	sag101	4.37258	C	3_dpi
4	Pst_DC3000	sag101	4.67361	C	3_dpi
4	Pst_DC3000	sag101	4.07155	C	3_dpi
4	Pst_DC3000	sag101	4.37258	C	3_dpi
5	Pst_DC3000	pad4	7.41398	C	3_dpi
5	Pst_DC3000	pad4	7.07155	C	3_dpi
5	Pst_DC3000	pad4	7.41398	C	3_dpi
5	Pst_DC3000	pad4	6.37258	C	3_dpi
6	Pst_DC3000	a3	7.302	C	3_dpi
6	Pst_DC3000	a3	7.0258	C	3_dpi
6	Pst_DC3000	a3	7.21768	C	3_dpi
6	Pst_DC3000	a3	7.43328	C	3_dpi
7	Pst_DC3000	n2_sag101	5.27567	C	3_dpi
7	Pst_DC3000	n2_sag101	5.45176	C	3_dpi
7	Pst_DC3000	n2_sag101	5.1855	C	3_dpi
7	Pst_DC3000	n2_sag101	5.11295	C	3_dpi
8	Pst_DC3000	n2_pad4	7.97464	C	3_dpi
8	Pst_DC3000	n2_pad4	7.07155	C	3_dpi
8	Pst_DC3000	n2_pad4	7.54867	C	3_dpi
8	Pst_DC3000	n2_pad4	7.37258	C	3_dpi
9	Pst_DC3000	n2_a3	7.77052	C	3_dpi
9	Pst_DC3000	n2_a3	7.97464	C	3_dpi
9	Pst_DC3000	n2_a3	7.15073	C	3_dpi
9	Pst_DC3000	n2_a3	7.0258	C	3_dpi
10	Pst_DC3000	a3_sag101	7.67361	C	3_dpi
10	Pst_DC3000	a3_sag101	8.46949	C	3_dpi
10	Pst_DC3000	a3_sag101	7.67361	C	3_dpi
10	Pst_DC3000	a3_sag101	7.07155	C	3_dpi
11	Pst_DC3000	a3_pad4	7.35031	C	3_dpi
11	Pst_DC3000	a3_pad4	6.77052	C	3_dpi
11	Pst_DC3000	a3_pad4	7.41398	C	3_dpi
11	Pst_DC3000	a3_pad4	6.67361	C	3_dpi
12	Pst_DC3000	sag101_pad4	7.07155	C	3_dpi
12	Pst_DC3000	sag101_pad4	8.32683	C	3_dpi
12	Pst_DC3000	sag101_pad4	7.07155	C	3_dpi
12	Pst_DC3000	sag101_pad4	7.07155	C	3_dpi
13	Pst_DC3000	a3_sag101_pad4	7.37258	C	3_dpi
13	Pst_DC3000	a3_sag101_pad4	7.8497	C	3_dpi
13	Pst_DC3000	a3_sag101_pad4	7.77052	C	3_dpi
13	Pst_DC3000	a3_sag101_pad4	7.07155	C	3_dpi
14	Pst_DC3000	n2_sag101_pad4	7.67361	C	3_dpi
14	Pst_DC3000	n2_sag101_pad4	8.11295	C	3_dpi
14	Pst_DC3000	n2_sag101_pad4	7.67361	C	3_dpi
14	Pst_DC3000	n2_sag101_pad4	7.07155	C	3_dpi
15	Pst_DC3000	eds1_pad4_sag101	7.37258	C	3_dpi
15	Pst_DC3000	eds1_pad4_sag101	7.07155	C	3_dpi
15	Pst_DC3000	eds1_pad4_sag101	7.67361	C	3_dpi
15	Pst_DC3000	eds1_pad4_sag101	7.07155	C	3_dpi
1	Pst_DC3000	Col	4.21768	D	3_dpi
1	Pst_DC3000	Col	4.37258	D	3_dpi
1	Pst_DC3000	Col	4.32683	D	3_dpi
1	Pst_DC3000	Col	4.1855	D	3_dpi
2	Pst_DC3000	eds1	7.37258	D	3_dpi
2	Pst_DC3000	eds1	7.37258	D	3_dpi
2	Pst_DC3000	eds1	6.37258	D	3_dpi
2	Pst_DC3000	eds1	6.07155	D	3_dpi
3	Pst_DC3000	n2	4.91665	D	3_dpi
3	Pst_DC3000	n2	4.67361	D	3_dpi
3	Pst_DC3000	n2	4.35031	D	3_dpi
3	Pst_DC3000	n2	4.07155	D	3_dpi
4	Pst_DC3000	sag101	4.37258	D	3_dpi
4	Pst_DC3000	sag101	5.07155	D	3_dpi
4	Pst_DC3000	sag101	4.67361	D	3_dpi
4	Pst_DC3000	sag101	4.97464	D	3_dpi
5	Pst_DC3000	pad4	6.91665	D	3_dpi
5	Pst_DC3000	pad4	6.67361	D	3_dpi
5	Pst_DC3000	pad4	7.35031	D	3_dpi
5	Pst_DC3000	pad4	7.07155	D	3_dpi
6	Pst_DC3000	a3	7.43328	D	3_dpi
6	Pst_DC3000	a3	6.54867	D	3_dpi
6	Pst_DC3000	a3	7.43328	D	3_dpi
6	Pst_DC3000	a3	7.302	D	3_dpi
7	Pst_DC3000	n2_sag101	4.07155	D	3_dpi
7	Pst_DC3000	n2_sag101	4.07155	D	3_dpi
7	Pst_DC3000	n2_sag101	4.77052	D	3_dpi
7	Pst_DC3000	n2_sag101	5.11295	D	3_dpi
8	Pst_DC3000	n2_pad4	7.27567	D	3_dpi
8	Pst_DC3000	n2_pad4	7.37258	D	3_dpi
8	Pst_DC3000	n2_pad4	7.54867	D	3_dpi
8	Pst_DC3000	n2_pad4	6.54867	D	3_dpi
9	Pst_DC3000	n2_a3	7.77052	D	3_dpi
9	Pst_DC3000	n2_a3	6.54867	D	3_dpi
9	Pst_DC3000	n2_a3	6.8497	D	3_dpi
9	Pst_DC3000	n2_a3	7.37258	D	3_dpi
10	Pst_DC3000	a3_sag101	7.37258	D	3_dpi
10	Pst_DC3000	a3_sag101	7.39377	D	3_dpi
10	Pst_DC3000	a3_sag101	7.54867	D	3_dpi
10	Pst_DC3000	a3_sag101	7.8497	D	3_dpi
11	Pst_DC3000	a3_pad4	7.21768	D	3_dpi
11	Pst_DC3000	a3_pad4	6.35031	D	3_dpi
11	Pst_DC3000	a3_pad4	6.97464	D	3_dpi
11	Pst_DC3000	a3_pad4	6.67361	D	3_dpi
12	Pst_DC3000	sag101_pad4	6.8497	D	3_dpi
12	Pst_DC3000	sag101_pad4	7.07155	D	3_dpi
12	Pst_DC3000	sag101_pad4	7.37258	D	3_dpi
12	Pst_DC3000	sag101_pad4	7.07155	D	3_dpi
13	Pst_DC3000	a3_sag101_pad4	7.07155	D	3_dpi
13	Pst_DC3000	a3_sag101_pad4	7.54867	D	3_dpi
13	Pst_DC3000	a3_sag101_pad4	7.67361	D	3_dpi
13	Pst_DC3000	a3_sag101_pad4	7.07155	D	3_dpi
14	Pst_DC3000	n2_sag101_pad4	7.54867	D	3_dpi
14	Pst_DC3000	n2_sag101_pad4	7.54867	D	3_dpi
14	Pst_DC3000	n2_sag101_pad4	6.35031	D	3_dpi
14	Pst_DC3000	n2_sag101_pad4	6.77052	D	3_dpi
15	Pst_DC3000	eds1_pad4_sag101	7.07155	D	3_dpi
15	Pst_DC3000	eds1_pad4_sag101	7.07155	D	3_dpi
15	Pst_DC3000	eds1_pad4_sag101	7.37258	D	3_dpi
15	Pst_DC3000	eds1_pad4_sag101	7.07155	D	3_dpi
SFig1d
Sample	Experiment	Genotype	time_point_6h	time_point_8h	time_point_10h	time_point_24h
1	A	Col	20	25	30	49
1	A	Col	20	25	27	52
1	A	Col	37	51	55	79
1	A	Col	30	48	57	69
2	A	n2	17	25	30	49
2	A	n2	17	24	27	44
2	A	n2	17	22	27	39
2	A	n2	18	23	26	38
3	A	sag101	16	18	23	50
3	A	sag101	16	19	25	41
3	A	sag101	16	21	25	41
3	A	sag101	17	20	24	38
4	A	a3	24	30	41	75
4	A	a3	20	28	38	60
4	A	a3	20	28	32	49
4	A	a3	25	35	39	68
5	A	pad4	18	29	35	55
5	A	pad4	25	32	38	59
5	A	pad4	25	35	43	73
5	A	pad4	22	32	33	54
6	A	eds1	16	21	24	38
6	A	eds1	16	19	23	32
6	A	eds1	18	22	19	29
6	A	eds1	15	18	21	35
7	A	rrs1ab	14	17	26	33
7	A	rrs1ab	15	22	24	41
7	A	rrs1ab	12	20	25	36
7	A	rrs1ab	15	20	24	36
8	A	n2_a3	16	19	21	39
8	A	n2_a3	13	17	24	35
8	A	n2_a3	17	14	27	41
8	A	n2_a3	12	18	22	40
9	A	sag101_pad4	14	19	22	33
9	A	sag101_pad4	17	22	19	33
9	A	sag101_pad4	14	16	24	36
9	A	sag101_pad4	12	19	22	35
10	A	n2_sag101	16	19	21	39
10	A	n2_sag101	13	17	24	35
10	A	n2_sag101	17	14	27	41
10	A	n2_sag101	12	18	22	40
11	A	n2_pad4	13	19	22	39
11	A	n2_pad4	14	19	22	35
11	A	n2_pad4	12	19	19	34
11	A	n2_pad4	13	16	20	59
12	A	a3_sag101	12	13	17	25
12	A	a3_sag101	11	16	19	36
12	A	a3_sag101	15	20	25	37
12	A	a3_sag101	13	16	19	32
13	A	a3_pad4	23	27	27	49
13	A	a3_pad4	23	25	30	46
13	A	a3_pad4	19	27	32	55
13	A	a3_pad4	19	27	35	49
14	A	a3_sag101_pad4	15	18	27	36
14	A	a3_sag101_pad4	16	19	21	36
14	A	a3_sag101_pad4	14	19	22	32
14	A	a3_sag101_pad4	20	24	22	42
15	A	n2_sag101_pad4	16	21	25	40
15	A	n2_sag101_pad4	16	21	25	39
15	A	n2_sag101_pad4	23	23	25	42
15	A	n2_sag101_pad4	12	17	33	36
16	A	eds1_pad4_sag101	17	23	27	40
16	A	eds1_pad4_sag101	17	23	25	35
16	A	eds1_pad4_sag101	19	23	24	45
16	A	eds1_pad4_sag101	12	17	29	36
1	B	Col	31	35	43	77
1	B	Col	30	35	43	83
1	B	Col	32	37	32	75
1	B	Col	39	49	69	60
2	B	n2	15	30	34	48
2	B	n2	15	25	29	38
2	B	n2	20	29	35	54
2	B	n2	18	28	26	43
3	B	sag101	16	22	29	43
3	B	sag101	16	29	30	40
3	B	sag101	15	27	29	38
3	B	sag101	16	28	30	40
4	B	a3	29	42	37	64
4	B	a3	29	33	40	61
4	B	a3	30	45	42	69
4	B	a3	30	40	49	79
5	B	pad4	29	38	45	62
5	B	pad4	30	31	45	73
5	B	pad4	30	33	45	73
5	B	pad4	39	41	44	79
6	B	eds1	17	24	24	40
6	B	eds1	18	21	23	38
6	B	eds1	12	15	19	34
6	B	eds1	16	21	21	36
7	B	rrs1ab	22	25	26	47
7	B	rrs1ab	22	26	24	41
7	B	rrs1ab	19	26	30	50
7	B	rrs1ab	20	28	32	44
8	B	n2_a3	20	24	23	44
8	B	n2_a3	19	22	32	72
8	B	n2_a3	20	24	22	44
8	B	n2_a3	20	26	21	41
9	B	sag101_pad4	15	19	23	41
9	B	sag101_pad4	16	22	23	39
9	B	sag101_pad4	16	19	23	43
9	B	sag101_pad4	18	24	23	36
10	B	n2_sag101	17	22	27	37
10	B	n2_sag101	17	17	27	47
10	B	n2_sag101	17	24	22	43
10	B	n2_sag101	19	25	25	38
11	B	n2_pad4	17	21	22	32
11	B	n2_pad4	15	18	26	32
11	B	n2_pad4	25	19	32	32
11	B	n2_pad4	19	21	27	37
12	B	a3_sag101	14	22	22	40
12	B	a3_sag101	12	25	21	49
12	B	a3_sag101	13	24	19	48
12	B	a3_sag101	15	18	18	50
13	B	a3_pad4	28	35	38	65
13	B	a3_pad4	28	37	41	62
13	B	a3_pad4	25	32	43	64
13	B	a3_pad4	32	35	41	60
14	B	a3_sag101_pad4	15	19	22	41
14	B	a3_sag101_pad4	16	22	23	37
14	B	a3_sag101_pad4	16	22	23	35
14	B	a3_sag101_pad4	15	24	23	36
15	B	n2_sag101_pad4	15	22	26	32
15	B	n2_sag101_pad4	18	22	26	41
15	B	n2_sag101_pad4	13	29	23	43
15	B	n2_sag101_pad4	18	23	23	36
16	B	eds1_pad4_sag101	15	19	23	41
16	B	eds1_pad4_sag101	16	22	23	39
16	B	eds1_pad4_sag101	16	19	23	43
16	B	eds1_pad4_sag101	18	24	23	36
1	C	Col	28	44	51	73
1	C	Col	25	32	36	51
1	C	Col	31	40	49	63
1	C	Col	45	45	51	79
2	C	n2	17	21	27	38
2	C	n2	16	19	23	33
2	C	n2	16	19	22	32
2	C	n2	16	20	22	31
3	C	sag101	14	17	27	38
3	C	sag101	13	25	30	32
3	C	sag101	13	22	27	43
3	C	sag101	13	22	22	40
4	C	a3	27	30	41	49
4	C	a3	26	29	35	53
4	C	a3	25	29	31	48
4	C	a3	28	32	35	55
5	C	pad4	25	27	62	53
5	C	pad4	29	29	42	53
5	C	pad4	29	33	42	63
5	C	pad4	28	39	45	49
6	C	eds1	17	21	26	34
6	C	eds1	15	18	23	37
6	C	eds1	12	19	22	39
6	C	eds1	12	17	21	40
7	C	rrs1ab	22	24	30	40
7	C	rrs1ab	19	23	29	40
7	C	rrs1ab	13	27	27	40
7	C	rrs1ab	17	21	30	40
8	C	n2_a3	20	22	24	35
8	C	n2_a3	19	20	29	38
8	C	n2_a3	16	19	24	35
8	C	n2_a3	16	20	29	36
9	C	sag101_pad4	22	25	29	39
9	C	sag101_pad4	19	20	24	37
9	C	sag101_pad4	17	19	24	35
9	C	sag101_pad4	18	20	26	36
10	C	n2_sag101	16	21	24	44
10	C	n2_sag101	18	22	25	34
10	C	n2_sag101	17	19	25	33
10	C	n2_sag101	17	22	24	32
11	C	n2_pad4	19	20	24	29
11	C	n2_pad4	20	24	26	35
11	C	n2_pad4	16	17	21	32
11	C	n2_pad4	16	19	24	33
12	C	a3_sag101	15	18	28	32
12	C	a3_sag101	17	18	29	43
12	C	a3_sag101	15	23	27	37
12	C	a3_sag101	14	22	24	37
13	C	a3_pad4	21	32	39	40
13	C	a3_pad4	23	28	36	45
13	C	a3_pad4	27	29	34	49
13	C	a3_pad4	27	35	42	50
14	C	a3_sag101_pad4	20	21	27	35
14	C	a3_sag101_pad4	20	20	26	35
14	C	a3_sag101_pad4	20	19	25	29
14	C	a3_sag101_pad4	16	20	28	35
15	C	n2_sag101_pad4	19	22	25	39
15	C	n2_sag101_pad4	19	22	28	38
15	C	n2_sag101_pad4	16	21	24	34
15	C	n2_sag101_pad4	16	20	30	36
16	C	eds1_pad4_sag101	20	24	24	35
16	C	eds1_pad4_sag101	18	19	25	35
16	C	eds1_pad4_sag101	16	19	24	31
16	C	eds1_pad4_sag101	19	20	30	33
SFig1e
Sample	Experiment	Genotype	time_point_6h	time_point_8h	time_point_10h	time_point_24h
1	A	Col	103	154	157	177
1	A	Col	87	167	185	223
1	A	Col	106	180	190	221
1	A	Col	112	127	134	222
2	A	n2	145	166	156	221
2	A	n2	96	161	180	221
2	A	n2	141	159	177	221
2	A	n2	102	79	130	221
3	A	sag101	85	120	151	220
3	A	sag101	120	142	164	196
3	A	sag101	108	129	142	166
3	A	sag101	111	131	143	177
4	A	a3	74	128	158	198
4	A	a3	38	124	189	220
4	A	a3	68	121	161	220
4	A	a3	68	128	172	220
5	A	pad4	52	61	97	225
5	A	pad4	40	81	145	115
5	A	pad4	79	134	132	224
5	A	pad4	43	64	152	219
6	A	eds1	85	120	151	220
6	A	eds1	40	133	190	223
6	A	eds1	46	26	55	223
6	A	eds1	43	28	43	223
7	A	rps2_rpm1	14	30	42	127
7	A	rps2_rpm1	30	33	33	138
7	A	rps2_rpm1	21	20	25	121
7	A	rps2_rpm1	26	20	24	122
8	A	n2_a3	75	126	159	174
8	A	n2_a3	97	147	158	191
8	A	n2_a3	85	139	156	220
8	A	n2_a3	58	98	136	216
9	A	sag101_pad4	87	121	159	224
9	A	sag101_pad4	89	121	159	224
9	A	sag101_pad4	71	101	139	224
9	A	sag101_pad4	92	139	168	224
10	A	n2_sag101	87	128	159	221
10	A	n2_sag101	102	143	175	139
10	A	n2_sag101	97	122	155	155
10	A	n2_sag101	123	156	176	179
11	A	n2_pad4	74	128	158	198
11	A	n2_pad4	88	144	189	220
11	A	n2_pad4	68	121	161	220
11	A	n2_pad4	68	128	172	220
12	A	a3_sag101	65	99	145	220
12	A	a3_sag101	49	119	167	220
12	A	a3_sag101	69	127	140	220
12	A	a3_sag101	95	107	138	220
13	A	a3_pad4	58	98	175	221
13	A	a3_pad4	70	120	180	221
13	A	a3_pad4	50	119	179	221
13	A	a3_pad4	62	124	196	221
14	A	a3_sag101_pad4	61	108	146	220
14	A	a3_sag101_pad4	69	106	179	220
14	A	a3_sag101_pad4	63	117	177	220
14	A	a3_sag101_pad4	66	124	158	220
15	A	n2_sag101_pad4	85	115	136	161
15	A	n2_sag101_pad4	62	122	175	221
15	A	n2_sag101_pad4	46	110	141	221
15	A	n2_sag101_pad4	62	124	178	221
16	A	eds1_pad4_sag101	66	114	143	221
16	A	eds1_pad4_sag101	111	154	51	196
16	A	eds1_pad4_sag101	56	113	164	220
16	A	eds1_pad4_sag101	68	125	185	180
1	B	Col	57	87	136	199
1	B	Col	96	166	182	180
1	B	Col	151	185	221	221
1	B	Col	116	164	179	221
2	B	n2	109	131	154	200
2	B	n2	136	191	198	199
2	B	n2	169	199	199	199
2	B	n2	127	161	188	199
3	B	sag101	93	136	174	199
3	B	sag101	75	119	159	202
3	B	sag101	93	153	180	199
3	B	sag101	81	120	149	220
4	B	a3	38	72	156	200
4	B	a3	59	102	155	199
4	B	a3	104	139	180	200
4	B	a3	56	148	183	199
5	B	pad4	36	47	69	199
5	B	pad4	61	105	118	199
5	B	pad4	121	184	189	183
5	B	pad4	54	66	89	201
6	B	eds1	45	104	84	189
6	B	eds1	39	61	94	199
6	B	eds1	46	62	87	199
6	B	eds1	35	57	87	189
7	B	rps2_rpm1	36	60	70	151
7	B	rps2_rpm1	37	45	69	121
7	B	rps2_rpm1	45	54	71	147
7	B	rps2_rpm1	49	48	64	149
8	B	n2_a3	27	43	73	175
8	B	n2_a3	40	77	97	199
8	B	n2_a3	31	51	91	199
8	B	n2_a3	29	48	87	196
9	B	sag101_pad4	70	153	199	199
9	B	sag101_pad4	32	47	189	201
9	B	sag101_pad4	33	65	195	201
9	B	sag101_pad4	54	67	167	201
10	B	n2_sag101	107	154	199	201
10	B	n2_sag101	144	150	169	210
10	B	n2_sag101	163	190	165	221
10	B	n2_sag101	184	199	199	201
11	B	n2_pad4	45	101	150	232
11	B	n2_pad4	40	116	196	232
11	B	n2_pad4	30	141	116	232
11	B	n2_pad4	62	87	131	185
12	B	a3_sag101	21	86	154	199
12	B	a3_sag101	57	94	147	189
12	B	a3_sag101	83	144	165	199
12	B	a3_sag101	38	59	161	175
13	B	a3_pad4	45	111	113	201
13	B	a3_pad4	29	65	153	199
13	B	a3_pad4	67	140	169	199
13	B	a3_pad4	43	121	176	199
14	B	a3_sag101_pad4	27	61	98	199
14	B	a3_sag101_pad4	30	89	138	200
14	B	a3_sag101_pad4	34	56	92	195
14	B	a3_sag101_pad4	52	88	143	195
15	B	n2_sag101_pad4	27	46	199	221
15	B	n2_sag101_pad4	51	137	199	199
15	B	n2_sag101_pad4	38	92	196	199
15	B	n2_sag101_pad4	43	139	194	199
16	B	eds1_pad4_sag101	59	158	185	201
16	B	eds1_pad4_sag101	91	147	188	199
16	B	eds1_pad4_sag101	89	147	190	199
16	B	eds1_pad4_sag101	48	91	111	199
1	C	Col	102	108	123	199
1	C	Col	156	144	193	220
1	C	Col	69	183	182	200
1	C	Col	105	128	159	199
2	C	n2	125	145	158	220
2	C	n2	109	135	156	199
2	C	n2	123	141	146	201
2	C	n2	123	199	211	201
3	C	sag101	126	145	174	185
3	C	sag101	117	140	164	199
3	C	sag101	135	138	159	205
3	C	sag101	106	165	179	199
4	C	a3	75	138	164	201
4	C	a3	74	138	154	199
4	C	a3	48	84	132	199
4	C	a3	64	95	139	221
5	C	pad4	68	101	164	221
5	C	pad4	39	68	118	199
5	C	pad4	32	61	122	199
5	C	pad4	43	77	117	199
6	C	eds1	45	57	164	199
6	C	eds1	57	104	123	199
6	C	eds1	40	88	148	189
6	C	eds1	30	70	118	199
7	C	rps2_rpm1	33	52	70	151
7	C	rps2_rpm1	30	53	69	121
7	C	rps2_rpm1	41	48	71	147
7	C	rps2_rpm1	31	50	64	149
8	C	n2_a3	35	101	150	221
8	C	n2_a3	42	116	169	199
8	C	n2_a3	40	141	116	199
8	C	n2_a3	42	87	131	199
9	C	sag101_pad4	45	87	131	199
9	C	sag101_pad4	26	45	67	199
9	C	sag101_pad4	24	33	85	199
9	C	sag101_pad4	27	67	104	199
10	C	n2_sag101	91	184	199	199
10	C	n2_sag101	101	160	199	199
10	C	n2_sag101	68	98	139	199
10	C	n2_sag101	108	124	174	199
11	C	n2_pad4	35	101	150	178
11	C	n2_pad4	42	116	169	199
11	C	n2_pad4	40	141	116	199
11	C	n2_pad4	42	87	131	199
12	C	a3_sag101	35	128	85	199
12	C	a3_sag101	50	98	142	195
12	C	a3_sag101	43	137	186	199
12	C	a3_sag101	38	83	131	199
13	C	a3_pad4	71	112	177	199
13	C	a3_pad4	42	96	158	199
13	C	a3_pad4	42	82	168	199
13	C	a3_pad4	43	137	164	199
14	C	a3_sag101_pad4	69	135	165	199
14	C	a3_sag101_pad4	37	96	132	195
14	C	a3_sag101_pad4	67	107	134	195
14	C	a3_sag101_pad4	54	89	97	195
15	C	n2_sag101_pad4	27	46	181	199
15	C	n2_sag101_pad4	51	137	175	199
15	C	n2_sag101_pad4	38	92	198	199
15	C	n2_sag101_pad4	43	139	199	199
16	C	eds1_pad4_sag101	52	109	153	201
16	C	eds1_pad4_sag101	51	92	141	199
16	C	eds1_pad4_sag101	64	127	183	199
16	C	eds1_pad4_sag101	42	113	168	199

## Sheet: Fig2 and SFig2
Fig2a and SFig2a, b
Sample	Pst_Strain	Genotype	CFU_cm2	Experiment	DPI
1	Pst_avrRps4	Col	4.54867	A	3_dpi
1	Pst_avrRps4	Col	4.37258	A	3_dpi
1	Pst_avrRps4	Col	4.54867	A	3_dpi
1	Pst_avrRps4	Col	4.67361	A	3_dpi
2	Pst_avrRps4	sag101	4.8497	A	3_dpi
2	Pst_avrRps4	sag101	4.37258	A	3_dpi
2	Pst_avrRps4	sag101	4.54867	A	3_dpi
2	Pst_avrRps4	sag101	5.0258	A	3_dpi
3	Pst_avrRps4	sag101_pad4	7.97464	A	3_dpi
3	Pst_avrRps4	sag101_pad4	7.91665	A	3_dpi
3	Pst_avrRps4	sag101_pad4	8.0258	A	3_dpi
3	Pst_avrRps4	sag101_pad4	7.97464	A	3_dpi
4	Pst_avrRps4	n2_a3	8.21768	A	3_dpi
4	Pst_avrRps4	n2_a3	7.91665	A	3_dpi
4	Pst_avrRps4	n2_a3	8.15073	A	3_dpi
4	Pst_avrRps4	n2_a3	8.21768	A	3_dpi
5	Pst_avrRps4	n2	4.67361	A	3_dpi
5	Pst_avrRps4	n2	4.8497	A	3_dpi
5	Pst_avrRps4	n2	4.91665	A	3_dpi
5	Pst_avrRps4	n2	5.0258	A	3_dpi
6	Pst_avrRps4	sid2	4.8497	A	3_dpi
6	Pst_avrRps4	sid2	4.8497	A	3_dpi
6	Pst_avrRps4	sid2	5.1855	A	3_dpi
6	Pst_avrRps4	sid2	4.37258	A	3_dpi
7	Pst_avrRps4	pad4_sid2	6.97464	A	3_dpi
7	Pst_avrRps4	pad4_sid2	6.67361	A	3_dpi
7	Pst_avrRps4	pad4_sid2	6.54867	A	3_dpi
7	Pst_avrRps4	pad4_sid2	6.77052	A	3_dpi
8	Pst_avrRps4	sag101_sid2	4.54867	A	3_dpi
8	Pst_avrRps4	sag101_sid2	4.67361	A	3_dpi
8	Pst_avrRps4	sag101_sid2	4.77052	A	3_dpi
8	Pst_avrRps4	sag101_sid2	5.35031	A	3_dpi
9	Pst_avrRps4	a3	5.77052	A	3_dpi
9	Pst_avrRps4	a3	5.97464	A	3_dpi
9	Pst_avrRps4	a3	5.77052	A	3_dpi
9	Pst_avrRps4	a3	5.37258	A	3_dpi
10	Pst_avrRps4	pad4	5.07155	A	3_dpi
10	Pst_avrRps4	pad4	5.91665	A	3_dpi
10	Pst_avrRps4	pad4	6.15073	A	3_dpi
10	Pst_avrRps4	pad4	6.1855	A	3_dpi
11	Pst_avrRps4	n2_sid2	4.54867	A	3_dpi
11	Pst_avrRps4	n2_sid2	5.37258	A	3_dpi
11	Pst_avrRps4	n2_sid2	5.27567	A	3_dpi
11	Pst_avrRps4	n2_sid2	4.37258	A	3_dpi
12	Pst_avrRps4	a3_sid2	6.91665	A	3_dpi
12	Pst_avrRps4	a3_sid2	6.91665	A	3_dpi
12	Pst_avrRps4	a3_sid2	6.77052	A	3_dpi
12	Pst_avrRps4	a3_sid2	6.07155	A	3_dpi
13	Pst_avrRps4	n2_a3_sid2	8.61562	A	3_dpi
13	Pst_avrRps4	n2_a3_sid2	8.63975	A	3_dpi
13	Pst_avrRps4	n2_a3_sid2	8.54867	A	3_dpi
13	Pst_avrRps4	n2_a3_sid2	8.59007	A	3_dpi
14	Pst_avrRps4	sag_pad4_sid2	8.66262	A	3_dpi
14	Pst_avrRps4	sag_pad4_sid2	8.61562	A	3_dpi
14	Pst_avrRps4	sag_pad4_sid2	8.60303	A	3_dpi
14	Pst_avrRps4	sag_pad4_sid2	8.5767	A	3_dpi
15	Pst_avrRps4	eds1	8.54867	A	3_dpi
15	Pst_avrRps4	eds1	8.37258	A	3_dpi
15	Pst_avrRps4	eds1	8.46949	A	3_dpi
15	Pst_avrRps4	eds1	8.61562	A	3_dpi
16	Pst_avrRps4	eds1_sid2	8.54867	A	3_dpi
16	Pst_avrRps4	eds1_sid2	8.61562	A	3_dpi
16	Pst_avrRps4	eds1_sid2	8.62786	A	3_dpi
16	Pst_avrRps4	eds1_sid2	8.65134	A	3_dpi
17	Pst_avrRps4	rrs1ab	4.54867	A	3_dpi
17	Pst_avrRps4	rrs1ab	4.77052	A	3_dpi
17	Pst_avrRps4	rrs1ab	4.97464	A	3_dpi
17	Pst_avrRps4	rrs1ab	4.77052	A	3_dpi
1	Pst_avrRps4	Col	4.07155	B	3_dpi
1	Pst_avrRps4	Col	4.54867	B	3_dpi
1	Pst_avrRps4	Col	4.37258	B	3_dpi
1	Pst_avrRps4	Col	4.07155	B	3_dpi
2	Pst_avrRps4	sag101	4.37258	B	3_dpi
2	Pst_avrRps4	sag101	4.07155	B	3_dpi
2	Pst_avrRps4	sag101	4.54867	B	3_dpi
2	Pst_avrRps4	sag101	4.54867	B	3_dpi
3	Pst_avrRps4	sag101_pad4	8.54867	B	3_dpi
3	Pst_avrRps4	sag101_pad4	8.53395	B	3_dpi
3	Pst_avrRps4	sag101_pad4	8.65134	B	3_dpi
3	Pst_avrRps4	sag101_pad4	8.1855	B	3_dpi
4	Pst_avrRps4	n2_a3	8.43328	B	3_dpi
4	Pst_avrRps4	n2_a3	8.66262	B	3_dpi
4	Pst_avrRps4	n2_a3	8.61562	B	3_dpi
4	Pst_avrRps4	n2_a3	8.62786	B	3_dpi
5	Pst_avrRps4	n2	4.97464	B	3_dpi
5	Pst_avrRps4	n2	5.0258	B	3_dpi
5	Pst_avrRps4	n2	4.97464	B	3_dpi
5	Pst_avrRps4	n2	5.35031	B	3_dpi
6	Pst_avrRps4	sid2	5.54867	B	3_dpi
6	Pst_avrRps4	sid2	5.61562	B	3_dpi
6	Pst_avrRps4	sid2	5.62786	B	3_dpi
6	Pst_avrRps4	sid2	5.63975	B	3_dpi
7	Pst_avrRps4	pad4_sid2	7.45176	B	3_dpi
7	Pst_avrRps4	pad4_sid2	7.35031	B	3_dpi
7	Pst_avrRps4	pad4_sid2	7.15073	B	3_dpi
7	Pst_avrRps4	pad4_sid2	7.53395	B	3_dpi
8	Pst_avrRps4	sag101_sid2	5.65134	B	3_dpi
8	Pst_avrRps4	sag101_sid2	5.5767	B	3_dpi
8	Pst_avrRps4	sag101_sid2	5.62786	B	3_dpi
8	Pst_avrRps4	sag101_sid2	5.60303	B	3_dpi
9	Pst_avrRps4	a3	5.97464	B	3_dpi
9	Pst_avrRps4	a3	5.91665	B	3_dpi
9	Pst_avrRps4	a3	6.43328	B	3_dpi
9	Pst_avrRps4	a3	6.41398	B	3_dpi
10	Pst_avrRps4	pad4	6.35031	B	3_dpi
10	Pst_avrRps4	pad4	5.97464	B	3_dpi
10	Pst_avrRps4	pad4	6.39377	B	3_dpi
10	Pst_avrRps4	pad4	6.1855	B	3_dpi
11	Pst_avrRps4	n2_sid2	4.54867	B	3_dpi
11	Pst_avrRps4	n2_sid2	5.37258	B	3_dpi
11	Pst_avrRps4	n2_sid2	5.27567	B	3_dpi
11	Pst_avrRps4	n2_sid2	4.37258	B	3_dpi
12	Pst_avrRps4	a3_sid2	6.97464	B	3_dpi
12	Pst_avrRps4	a3_sid2	7.59007	B	3_dpi
12	Pst_avrRps4	a3_sid2	7.24764	B	3_dpi
12	Pst_avrRps4	a3_sid2	7.1855	B	3_dpi
13	Pst_avrRps4	n2_a3_sid2	8.73431	B	3_dpi
13	Pst_avrRps4	n2_a3_sid2	8.77052	B	3_dpi
13	Pst_avrRps4	n2_a3_sid2	0.883498	B	3_dpi
13	Pst_avrRps4	n2_a3_sid2	8.77912	B	3_dpi
14	Pst_avrRps4	sag_pad4_sid2	8.61562	B	3_dpi
14	Pst_avrRps4	sag_pad4_sid2	0.878756	B	3_dpi
14	Pst_avrRps4	sag_pad4_sid2	8.76175	B	3_dpi
14	Pst_avrRps4	sag_pad4_sid2	8.81974	B	3_dpi
15	Pst_avrRps4	eds1	8.85688	B	3_dpi
15	Pst_avrRps4	eds1	8.8424	B	3_dpi
15	Pst_avrRps4	eds1	8.87089	B	3_dpi
15	Pst_avrRps4	eds1	8.8424	B	3_dpi
16	Pst_avrRps4	eds1_sid2	8.88447	B	3_dpi
16	Pst_avrRps4	eds1_sid2	8.8497	B	3_dpi
16	Pst_avrRps4	eds1_sid2	8.81192	B	3_dpi
16	Pst_avrRps4	eds1_sid2	8.8497	B	3_dpi
17	Pst_avrRps4	rrs1ab	5.91665	B	3_dpi
17	Pst_avrRps4	rrs1ab	6.07155	B	3_dpi
17	Pst_avrRps4	rrs1ab	5.97464	B	3_dpi
17	Pst_avrRps4	rrs1ab	5.77052	B	3_dpi
1	Pst_avrRps4	Col	5.0258	B	3_dpi
1	Pst_avrRps4	Col	4.97464	C	3_dpi
1	Pst_avrRps4	Col	4.54867	C	3_dpi
1	Pst_avrRps4	Col	4.77052	C	3_dpi
2	Pst_avrRps4	sag101	4.07155	C	3_dpi
2	Pst_avrRps4	sag101	5.07155	C	3_dpi
2	Pst_avrRps4	sag101	4.8497	C	3_dpi
2	Pst_avrRps4	sag101	4.54867	C	3_dpi
3	Pst_avrRps4	sag101_pad4	8.35031	C	3_dpi
3	Pst_avrRps4	sag101_pad4	8.54867	C	3_dpi
3	Pst_avrRps4	sag101_pad4	8.46949	C	3_dpi
3	Pst_avrRps4	sag101_pad4	8.35031	C	3_dpi
4	Pst_avrRps4	n2_a3	8.21768	C	3_dpi
4	Pst_avrRps4	n2_a3	8.24764	C	3_dpi
4	Pst_avrRps4	n2_a3	8.48653	C	3_dpi
4	Pst_avrRps4	n2_a3	8.37258	C	3_dpi
5	Pst_avrRps4	n2	5.07155	C	3_dpi
5	Pst_avrRps4	n2	5.0258	C	3_dpi
5	Pst_avrRps4	n2	5.07155	C	3_dpi
5	Pst_avrRps4	n2	4.91665	C	3_dpi
6	Pst_avrRps4	sid2	4.97464	C	3_dpi
6	Pst_avrRps4	sid2	5.54867	C	3_dpi
6	Pst_avrRps4	sid2	5.41398	C	3_dpi
6	Pst_avrRps4	sid2	4.67361	C	3_dpi
7	Pst_avrRps4	pad4_sid2	7.81974	C	3_dpi
7	Pst_avrRps4	pad4_sid2	0.783498	C	3_dpi
7	Pst_avrRps4	pad4_sid2	7.85688	C	3_dpi
7	Pst_avrRps4	pad4_sid2	7.87773	C	3_dpi
8	Pst_avrRps4	sag101_sid2	4.97464	C	3_dpi
8	Pst_avrRps4	sag101_sid2	4.8497	C	3_dpi
8	Pst_avrRps4	sag101_sid2	5.53395	C	3_dpi
8	Pst_avrRps4	sag101_sid2	5.07155	C	3_dpi
9	Pst_avrRps4	a3	5.67361	C	3_dpi
9	Pst_avrRps4	a3	5.37258	C	3_dpi
9	Pst_avrRps4	a3	5.91665	C	3_dpi
9	Pst_avrRps4	a3	6.27567	C	3_dpi
10	Pst_avrRps4	pad4	5.54867	C	3_dpi
10	Pst_avrRps4	pad4	6.1855	C	3_dpi
10	Pst_avrRps4	pad4	5.77052	C	3_dpi
10	Pst_avrRps4	pad4	5.8497	C	3_dpi
11	Pst_avrRps4	n2_sid2	4.54867	C	3_dpi
11	Pst_avrRps4	n2_sid2	5.46949	C	3_dpi
11	Pst_avrRps4	n2_sid2	5.35031	C	3_dpi
11	Pst_avrRps4	n2_sid2	5.66262	C	3_dpi
12	Pst_avrRps4	a3_sid2	6.07155	C	3_dpi
12	Pst_avrRps4	a3_sid2	7.15073	C	3_dpi
12	Pst_avrRps4	a3_sid2	7.54867	C	3_dpi
12	Pst_avrRps4	a3_sid2	7.51871	C	3_dpi
13	Pst_avrRps4	n2_a3_sid2	8.8497	C	3_dpi
13	Pst_avrRps4	n2_a3_sid2	8.91665	C	3_dpi
13	Pst_avrRps4	n2_a3_sid2	9.0258	C	3_dpi
13	Pst_avrRps4	n2_a3_sid2	8.77052	C	3_dpi
14	Pst_avrRps4	sag_pad4_sid2	8.67361	C	3_dpi
14	Pst_avrRps4	sag_pad4_sid2	8.54867	C	3_dpi
14	Pst_avrRps4	sag_pad4_sid2	8.97464	C	3_dpi
14	Pst_avrRps4	sag_pad4_sid2	8.67361	C	3_dpi
15	Pst_avrRps4	eds1	8.37258	C	3_dpi
15	Pst_avrRps4	eds1	8.54867	C	3_dpi
15	Pst_avrRps4	eds1	8.67361	C	3_dpi
15	Pst_avrRps4	eds1	8.07155	C	3_dpi
16	Pst_avrRps4	eds1_sid2	8.77052	C	3_dpi
16	Pst_avrRps4	eds1_sid2	8.77052	C	3_dpi
16	Pst_avrRps4	eds1_sid2	8.67361	C	3_dpi
16	Pst_avrRps4	eds1_sid2	8.77052	C	3_dpi
17	Pst_avrRps4	rrs1ab	5.67361	C	3_dpi
17	Pst_avrRps4	rrs1ab	5.77052	C	3_dpi
17	Pst_avrRps4	rrs1ab	5.8497	C	3_dpi
17	Pst_avrRps4	rrs1ab	5.8497	C	3_dpi
Fig2a and SFig2c, d
1	Pst_avrRpt2	Col	3.37258	A	3_dpi
1	Pst_avrRpt2	Col	3.54867	A	3_dpi
1	Pst_avrRpt2	Col	3.37258	A	3_dpi
1	Pst_avrRpt2	Col	3.54867	A	3_dpi
2	Pst_avrRpt2	eds1	4.1855	A	3_dpi
2	Pst_avrRpt2	eds1	4.0258	A	3_dpi
2	Pst_avrRpt2	eds1	4.11295	A	3_dpi
2	Pst_avrRpt2	eds1	4.07155	A	3_dpi
3	Pst_avrRpt2	pad4	4.8497	A	3_dpi
3	Pst_avrRpt2	pad4	4.54867	A	3_dpi
3	Pst_avrRpt2	pad4	4.77052	A	3_dpi
3	Pst_avrRpt2	pad4	5.0258	A	3_dpi
4	Pst_avrRpt2	sid2	5.48653	A	3_dpi
4	Pst_avrRpt2	sid2	5.21768	A	3_dpi
4	Pst_avrRpt2	sid2	5.37258	A	3_dpi
4	Pst_avrRpt2	sid2	5.1855	A	3_dpi
5	Pst_avrRpt2	a3	4.07155	A	3_dpi
5	Pst_avrRpt2	a3	4.37258	A	3_dpi
5	Pst_avrRpt2	a3	4.37258	A	3_dpi
5	Pst_avrRpt2	a3	5.24764	A	3_dpi
6	Pst_avrRpt2	n2	3.67361	A	3_dpi
6	Pst_avrRpt2	n2	3.97464	A	3_dpi
6	Pst_avrRpt2	n2	3.37258	A	3_dpi
6	Pst_avrRpt2	n2	3.8497	A	3_dpi
7	Pst_avrRpt2	sag101_pad4	4.8497	A	3_dpi
7	Pst_avrRpt2	sag101_pad4	5.24764	A	3_dpi
7	Pst_avrRpt2	sag101_pad4	4.67361	A	3_dpi
7	Pst_avrRpt2	sag101_pad4	4.07155	A	3_dpi
8	Pst_avrRpt2	n2_a3	5.1855	A	3_dpi
8	Pst_avrRpt2	n2_a3	4.8497	A	3_dpi
8	Pst_avrRpt2	n2_a3	5.302	A	3_dpi
8	Pst_avrRpt2	n2_a3	5.15073	A	3_dpi
9	Pst_avrRpt2	pad4_sid2	7.8497	A	3_dpi
9	Pst_avrRpt2	pad4_sid2	8.11295	A	3_dpi
9	Pst_avrRpt2	pad4_sid2	8.15073	A	3_dpi
9	Pst_avrRpt2	pad4_sid2	8.0258	A	3_dpi
10	Pst_avrRpt2	sag101_sid2	4.37258	A	3_dpi
10	Pst_avrRpt2	sag101_sid2	4.91665	A	3_dpi
10	Pst_avrRpt2	sag101_sid2	5.0258	A	3_dpi
10	Pst_avrRpt2	sag101_sid2	4.07155	A	3_dpi
11	Pst_avrRpt2	n2_sid2	4.97464	A	3_dpi
11	Pst_avrRpt2	n2_sid2	5.07155	A	3_dpi
11	Pst_avrRpt2	n2_sid2	4.67361	A	3_dpi
11	Pst_avrRpt2	n2_sid2	5.24764	A	3_dpi
12	Pst_avrRpt2	a3_sid2	8.11295	A	3_dpi
12	Pst_avrRpt2	a3_sid2	7.8497	A	3_dpi
12	Pst_avrRpt2	a3_sid2	8.27567	A	3_dpi
12	Pst_avrRpt2	a3_sid2	7.97464	A	3_dpi
13	Pst_avrRpt2	n2_a3_sid2	7.37258	A	3_dpi
13	Pst_avrRpt2	n2_a3_sid2	7.97464	A	3_dpi
13	Pst_avrRpt2	n2_a3_sid2	7.8497	A	3_dpi
13	Pst_avrRpt2	n2_a3_sid2	7.37258	A	3_dpi
14	Pst_avrRpt2	sag_pad4_sid2	7.67361	A	3_dpi
14	Pst_avrRpt2	sag_pad4_sid2	8.1855	A	3_dpi
14	Pst_avrRpt2	sag_pad4_sid2	8.41398	A	3_dpi
14	Pst_avrRpt2	sag_pad4_sid2	7.77052	A	3_dpi
15	Pst_avrRpt2	rps2_rpm1	7.77052	A	3_dpi
15	Pst_avrRpt2	rps2_rpm1	7.37258	A	3_dpi
15	Pst_avrRpt2	rps2_rpm1	7.07155	A	3_dpi
15	Pst_avrRpt2	rps2_rpm1	8.0258	A	3_dpi
16	Pst_avrRpt2	eds1_sid2	8.24764	A	3_dpi
16	Pst_avrRpt2	eds1_sid2	8.27567	A	3_dpi
16	Pst_avrRpt2	eds1_sid2	8.37258	A	3_dpi
16	Pst_avrRpt2	eds1_sid2	7.77052	A	3_dpi
17	Pst_avrRpt2	sag101	3.8497	A	3_dpi
17	Pst_avrRpt2	sag101	3.97464	A	3_dpi
17	Pst_avrRpt2	sag101	3.97464	A	3_dpi
17	Pst_avrRpt2	sag101	4.11295	A	3_dpi
1	Pst_avrRpt2	Col	3.07155	B	3_dpi
1	Pst_avrRpt2	Col	3.07155	B	3_dpi
1	Pst_avrRpt2	Col	3.54867	B	3_dpi
1	Pst_avrRpt2	Col	3.54867	B	3_dpi
2	Pst_avrRpt2	eds1	3.97464	B	3_dpi
2	Pst_avrRpt2	eds1	3.77052	B	3_dpi
2	Pst_avrRpt2	eds1	3.07155	B	3_dpi
2	Pst_avrRpt2	eds1	3.8497	B	3_dpi
3	Pst_avrRpt2	pad4	4.54867	B	3_dpi
3	Pst_avrRpt2	pad4	4.54867	B	3_dpi
3	Pst_avrRpt2	pad4	4.37258	B	3_dpi
3	Pst_avrRpt2	pad4	4.07155	B	3_dpi
4	Pst_avrRpt2	sid2	5.0258	B	3_dpi
4	Pst_avrRpt2	sid2	5.15073	B	3_dpi
4	Pst_avrRpt2	sid2	5.1855	B	3_dpi
4	Pst_avrRpt2	sid2	5.41398	B	3_dpi
5	Pst_avrRpt2	a3	4.91665	B	3_dpi
5	Pst_avrRpt2	a3	4.8497	B	3_dpi
5	Pst_avrRpt2	a3	4.37258	B	3_dpi
5	Pst_avrRpt2	a3	4.07155	B	3_dpi
6	Pst_avrRpt2	n2	3.67361	B	3_dpi
6	Pst_avrRpt2	n2	3.97464	B	3_dpi
6	Pst_avrRpt2	n2	3.37258	B	3_dpi
6	Pst_avrRpt2	n2	3.8497	B	3_dpi
7	Pst_avrRpt2	sag101_pad4	4.07155	B	3_dpi
7	Pst_avrRpt2	sag101_pad4	4.37258	B	3_dpi
7	Pst_avrRpt2	sag101_pad4	4.37258	B	3_dpi
7	Pst_avrRpt2	sag101_pad4	4.37258	B	3_dpi
8	Pst_avrRpt2	n2_a3	4.77052	B	3_dpi
8	Pst_avrRpt2	n2_a3	4.54867	B	3_dpi
8	Pst_avrRpt2	n2_a3	4.67361	B	3_dpi
8	Pst_avrRpt2	n2_a3	4.07155	B	3_dpi
9	Pst_avrRpt2	pad4_sid2	8.1855	B	3_dpi
9	Pst_avrRpt2	pad4_sid2	8.07155	B	3_dpi
9	Pst_avrRpt2	pad4_sid2	8.35031	B	3_dpi
9	Pst_avrRpt2	pad4_sid2	8.53395	B	3_dpi
10	Pst_avrRpt2	sag101_sid2	4.07155	B	3_dpi
10	Pst_avrRpt2	sag101_sid2	4.97464	B	3_dpi
10	Pst_avrRpt2	sag101_sid2	5.07155	B	3_dpi
10	Pst_avrRpt2	sag101_sid2	4.37258	B	3_dpi
11	Pst_avrRpt2	n2_sid2	4.97464	B	3_dpi
11	Pst_avrRpt2	n2_sid2	5.21768	B	3_dpi
11	Pst_avrRpt2	n2_sid2	4.77052	B	3_dpi
11	Pst_avrRpt2	n2_sid2	4.07155	B	3_dpi
12	Pst_avrRpt2	a3_sid2	7.97464	B	3_dpi
12	Pst_avrRpt2	a3_sid2	7.37258	B	3_dpi
12	Pst_avrRpt2	a3_sid2	8.11295	B	3_dpi
12	Pst_avrRpt2	a3_sid2	8.0258	B	3_dpi
13	Pst_avrRpt2	n2_a3_sid2	7.67361	B	3_dpi
13	Pst_avrRpt2	n2_a3_sid2	7.07155	B	3_dpi
13	Pst_avrRpt2	n2_a3_sid2	8.302	B	3_dpi
13	Pst_avrRpt2	n2_a3_sid2	7.97464	B	3_dpi
14	Pst_avrRpt2	sag_pad4_sid2	7.07155	B	3_dpi
14	Pst_avrRpt2	sag_pad4_sid2	8.302	B	3_dpi
14	Pst_avrRpt2	sag_pad4_sid2	8.21768	B	3_dpi
14	Pst_avrRpt2	sag_pad4_sid2	7.97464	B	3_dpi
15	Pst_avrRpt2	rps2_rpm1	7.37258	B	3_dpi
15	Pst_avrRpt2	rps2_rpm1	7.91665	B	3_dpi
15	Pst_avrRpt2	rps2_rpm1	7.37258	B	3_dpi
15	Pst_avrRpt2	rps2_rpm1	7.07155	B	3_dpi
16	Pst_avrRpt2	eds1_sid2	7.67361	B	3_dpi
16	Pst_avrRpt2	eds1_sid2	7.67361	B	3_dpi
16	Pst_avrRpt2	eds1_sid2	7.8497	B	3_dpi
16	Pst_avrRpt2	eds1_sid2	7.8497	B	3_dpi
17	Pst_avrRpt2	sag101	4.15073	B	3_dpi
17	Pst_avrRpt2	sag101	3.77052	B	3_dpi
17	Pst_avrRpt2	sag101	4.07155	B	3_dpi
17	Pst_avrRpt2	sag101	4.0258	B	3_dpi
1	Pst_avrRpt2	Col	3.91665	B	3_dpi
1	Pst_avrRpt2	Col	3.77052	C	3_dpi
1	Pst_avrRpt2	Col	3.54867	C	3_dpi
1	Pst_avrRpt2	Col	3.77052	C	3_dpi
2	Pst_avrRpt2	eds1	3.8497	C	3_dpi
2	Pst_avrRpt2	eds1	3.91665	C	3_dpi
2	Pst_avrRpt2	eds1	3.77052	C	3_dpi
2	Pst_avrRpt2	eds1	3.8497	C	3_dpi
3	Pst_avrRpt2	pad4	5.11295	C	3_dpi
3	Pst_avrRpt2	pad4	4.77052	C	3_dpi
3	Pst_avrRpt2	pad4	5.0258	C	3_dpi
3	Pst_avrRpt2	pad4	4.91665	C	3_dpi
4	Pst_avrRpt2	sid2	5.32683	C	3_dpi
4	Pst_avrRpt2	sid2	5.32683	C	3_dpi
4	Pst_avrRpt2	sid2	5.27567	C	3_dpi
4	Pst_avrRpt2	sid2	5.302	C	3_dpi
5	Pst_avrRpt2	a3	5.1855	C	3_dpi
5	Pst_avrRpt2	a3	5.43328	C	3_dpi
5	Pst_avrRpt2	a3	5.0258	C	3_dpi
5	Pst_avrRpt2	a3	4.97464	C	3_dpi
6	Pst_avrRpt2	n2	3.37258	C	3_dpi
6	Pst_avrRpt2	n2	3.07155	C	3_dpi
6	Pst_avrRpt2	n2	3.07155	C	3_dpi
6	Pst_avrRpt2	n2	4.32683	C	3_dpi
7	Pst_avrRpt2	sag101_pad4	5.27567	C	3_dpi
7	Pst_avrRpt2	sag101_pad4	4.54867	C	3_dpi
7	Pst_avrRpt2	sag101_pad4	5.35031	C	3_dpi
7	Pst_avrRpt2	sag101_pad4	5.54867	C	3_dpi
8	Pst_avrRpt2	n2_a3	5.11295	C	3_dpi
8	Pst_avrRpt2	n2_a3	5.1855	C	3_dpi
8	Pst_avrRpt2	n2_a3	4.77052	C	3_dpi
8	Pst_avrRpt2	n2_a3	4.07155	C	3_dpi
9	Pst_avrRpt2	pad4_sid2	8.56291	C	3_dpi
9	Pst_avrRpt2	pad4_sid2	8.46949	C	3_dpi
9	Pst_avrRpt2	pad4_sid2	8.61562	C	3_dpi
9	Pst_avrRpt2	pad4_sid2	8.11295	C	3_dpi
10	Pst_avrRpt2	sag101_sid2	5.24764	C	3_dpi
10	Pst_avrRpt2	sag101_sid2	5.24764	C	3_dpi
10	Pst_avrRpt2	sag101_sid2	4.91665	C	3_dpi
10	Pst_avrRpt2	sag101_sid2	5.61562	C	3_dpi
11	Pst_avrRpt2	n2_sid2	5.15073	C	3_dpi
11	Pst_avrRpt2	n2_sid2	5.45176	C	3_dpi
11	Pst_avrRpt2	n2_sid2	4.8497	C	3_dpi
11	Pst_avrRpt2	n2_sid2	5.66262	C	3_dpi
12	Pst_avrRpt2	a3_sid2	8.21768	C	3_dpi
12	Pst_avrRpt2	a3_sid2	7.67361	C	3_dpi
12	Pst_avrRpt2	a3_sid2	8.53395	C	3_dpi
12	Pst_avrRpt2	a3_sid2	8.65134	C	3_dpi
13	Pst_avrRpt2	n2_a3_sid2	8.46949	C	3_dpi
13	Pst_avrRpt2	n2_a3_sid2	8.50292	C	3_dpi
13	Pst_avrRpt2	n2_a3_sid2	8.24764	C	3_dpi
13	Pst_avrRpt2	n2_a3_sid2	8.51871	C	3_dpi
14	Pst_avrRpt2	sag_pad4_sid2	8.65134	C	3_dpi
14	Pst_avrRpt2	sag_pad4_sid2	8.43328	C	3_dpi
14	Pst_avrRpt2	sag_pad4_sid2	7.97464	C	3_dpi
14	Pst_avrRpt2	sag_pad4_sid2	8.60303	C	3_dpi
15	Pst_avrRpt2	rps2_rpm1	7.37258	C	3_dpi
15	Pst_avrRpt2	rps2_rpm1	8.11295	C	3_dpi
15	Pst_avrRpt2	rps2_rpm1	7.37258	C	3_dpi
15	Pst_avrRpt2	rps2_rpm1	7.54867	C	3_dpi
16	Pst_avrRpt2	eds1_sid2	7.07155	C	3_dpi
16	Pst_avrRpt2	eds1_sid2	8.53395	C	3_dpi
16	Pst_avrRpt2	eds1_sid2	8.1855	C	3_dpi
16	Pst_avrRpt2	eds1_sid2	8.53395	C	3_dpi
17	Pst_avrRpt2	sag101	3.77052	C	3_dpi
17	Pst_avrRpt2	sag101	4.32683	C	3_dpi
17	Pst_avrRpt2	sag101	3.8497	C	3_dpi
17	Pst_avrRpt2	sag101	3.77052	C	3_dpi
Fig2a and SFig2e,f
1	Pst_DC3000	Col	5.67361	A	3_dpi
1	Pst_DC3000	Col	5.54867	A	3_dpi
1	Pst_DC3000	Col	4.97464	A	3_dpi
1	Pst_DC3000	Col	4.1855	A	3_dpi
2	Pst_DC3000	eds1	7.54867	A	3_dpi
2	Pst_DC3000	eds1	8.0258	A	3_dpi
2	Pst_DC3000	eds1	7.8497	A	3_dpi
2	Pst_DC3000	eds1	6.8497	A	3_dpi
3	Pst_DC3000	pad4	6.72477	A	3_dpi
3	Pst_DC3000	pad4	6.72477	A	3_dpi
3	Pst_DC3000	pad4	7.23887	A	3_dpi
3	Pst_DC3000	pad4	6.75279	A	3_dpi
4	Pst_DC3000	sag101	4.54867	A	3_dpi
4	Pst_DC3000	sag101	4.54867	A	3_dpi
4	Pst_DC3000	sag101	4.54867	A	3_dpi
4	Pst_DC3000	sag101	3.66262	A	3_dpi
5	Pst_DC3000	sag101_pad4	8.0258	A	3_dpi
5	Pst_DC3000	sag101_pad4	7.8497	A	3_dpi
5	Pst_DC3000	sag101_pad4	7.15073	A	3_dpi
5	Pst_DC3000	sag101_pad4	6.8497	A	3_dpi
6	Pst_DC3000	a3	5.8497	A	3_dpi
6	Pst_DC3000	a3	6.62786	A	3_dpi
6	Pst_DC3000	a3	6.77912	A	3_dpi
6	Pst_DC3000	a3	7.27295	A	3_dpi
7	Pst_DC3000	n2	5.72477	A	3_dpi
7	Pst_DC3000	n2	5.0258	A	3_dpi
7	Pst_DC3000	n2	5.0258	A	3_dpi
7	Pst_DC3000	n2	5.0258	A	3_dpi
8	Pst_DC3000	n2_a3	6.54867	A	3_dpi
8	Pst_DC3000	n2_a3	7.8497	A	3_dpi
8	Pst_DC3000	n2_a3	6.8497	A	3_dpi
8	Pst_DC3000	n2_a3	7.54867	A	3_dpi
10	Pst_DC3000	sid2	6.32683	A	3_dpi
10	Pst_DC3000	sid2	6.6948	A	3_dpi
10	Pst_DC3000	sid2	6.9104	A	3_dpi
10	Pst_DC3000	sid2	6.59007	A	3_dpi
11	Pst_DC3000	eds1_sid2	7.8497	A	3_dpi
11	Pst_DC3000	eds1_sid2	8.62786	A	3_dpi
11	Pst_DC3000	eds1_sid2	8.0258	A	3_dpi
11	Pst_DC3000	eds1_sid2	7.8497	A	3_dpi
12	Pst_DC3000	pad4_sid2	7.54867	A	3_dpi
12	Pst_DC3000	pad4_sid2	7.8497	A	3_dpi
12	Pst_DC3000	pad4_sid2	8.62786	A	3_dpi
12	Pst_DC3000	pad4_sid2	7.54867	A	3_dpi
13	Pst_DC3000	sag101_sid2	6.15073	A	3_dpi
13	Pst_DC3000	sag101_sid2	6.32683	A	3_dpi
13	Pst_DC3000	sag101_sid2	6.0258	A	3_dpi
13	Pst_DC3000	sag101_sid2	6.50292	A	3_dpi
14	Pst_DC3000	sag_pad4_sid2	7.32683	A	3_dpi
14	Pst_DC3000	sag_pad4_sid2	7.15073	A	3_dpi
14	Pst_DC3000	sag_pad4_sid2	7.31953	A	3_dpi
14	Pst_DC3000	sag_pad4_sid2	7.48317	A	3_dpi
15	Pst_DC3000	a3_sid2	7.54867	A	3_dpi
15	Pst_DC3000	a3_sid2	8.24764	A	3_dpi
15	Pst_DC3000	a3_sid2	8.15073	A	3_dpi
15	Pst_DC3000	a3_sid2	7.8497	A	3_dpi
16	Pst_DC3000	n2_sid2	6.0258	A	3_dpi
16	Pst_DC3000	n2_sid2	6.50292	A	3_dpi
16	Pst_DC3000	n2_sid2	6.39377	A	3_dpi
16	Pst_DC3000	n2_sid2	6.45176	A	3_dpi
17	Pst_DC3000	n2_a3_sid2	7.54867	A	3_dpi
17	Pst_DC3000	n2_a3_sid2	7.54867	A	3_dpi
17	Pst_DC3000	n2_a3_sid2	9.12846	A	3_dpi
17	Pst_DC3000	n2_a3_sid2	6.8497	A	3_dpi
1	Pst_DC3000	Col	5.91665	B	3_dpi
1	Pst_DC3000	Col	5.67361	B	3_dpi
1	Pst_DC3000	Col	5.54867	B	3_dpi
1	Pst_DC3000	Col	5.07155	B	3_dpi
2	Pst_DC3000	eds1	7.54867	B	3_dpi
2	Pst_DC3000	eds1	8.0258	B	3_dpi
2	Pst_DC3000	eds1	7.8497	B	3_dpi
2	Pst_DC3000	eds1	7.54867	B	3_dpi
3	Pst_DC3000	pad4	6.92889	B	3_dpi
3	Pst_DC3000	pad4	7.06719	B	3_dpi
3	Pst_DC3000	pad4	6.66262	B	3_dpi
3	Pst_DC3000	pad4	6.62786	B	3_dpi
4	Pst_DC3000	sag101	5.50292	B	3_dpi
4	Pst_DC3000	sag101	5.24764	B	3_dpi
4	Pst_DC3000	sag101	5.39377	B	3_dpi
4	Pst_DC3000	sag101	5.32683	B	3_dpi
5	Pst_DC3000	sag101_pad4	7.54867	B	3_dpi
5	Pst_DC3000	sag101_pad4	7.54867	B	3_dpi
5	Pst_DC3000	sag101_pad4	6.54867	B	3_dpi
5	Pst_DC3000	sag101_pad4	6.8497	B	3_dpi
6	Pst_DC3000	a3	6.82743	B	3_dpi
6	Pst_DC3000	a3	7.01107	B	3_dpi
6	Pst_DC3000	a3	7.0258	B	3_dpi
6	Pst_DC3000	a3	7.12846	B	3_dpi
7	Pst_DC3000	n2	5.59007	B	3_dpi
7	Pst_DC3000	n2	5.39377	B	3_dpi
7	Pst_DC3000	n2	5.24764	B	3_dpi
7	Pst_DC3000	n2	5.24764	B	3_dpi
8	Pst_DC3000	n2_a3	8.15073	B	3_dpi
8	Pst_DC3000	n2_a3	7.8497	B	3_dpi
8	Pst_DC3000	n2_a3	7.54867	B	3_dpi
8	Pst_DC3000	n2_a3	7.39377	B	3_dpi
10	Pst_DC3000	sid2	0.705382	B	3_dpi
10	Pst_DC3000	sid2	6.99583	B	3_dpi
10	Pst_DC3000	sid2	0.0694661	B	3_dpi
10	Pst_DC3000	sid2	7.18214	B	3_dpi
11	Pst_DC3000	eds1_sid2	8.24764	B	3_dpi
11	Pst_DC3000	eds1_sid2	8.0258	B	3_dpi
11	Pst_DC3000	eds1_sid2	8.15073	B	3_dpi
11	Pst_DC3000	eds1_sid2	7.72477	B	3_dpi
12	Pst_DC3000	pad4_sid2	8.15073	B	3_dpi
12	Pst_DC3000	pad4_sid2	8.0258	B	3_dpi
12	Pst_DC3000	pad4_sid2	8.24764	B	3_dpi
12	Pst_DC3000	pad4_sid2	7.8497	B	3_dpi
13	Pst_DC3000	sag101_sid2	6.80395	B	3_dpi
13	Pst_DC3000	sag101_sid2	0.0694661	B	3_dpi
13	Pst_DC3000	sag101_sid2	6.87089	B	3_dpi
13	Pst_DC3000	sag101_sid2	6.82743	B	3_dpi
14	Pst_DC3000	sag_pad4_sid2	8.59007	B	3_dpi
14	Pst_DC3000	sag_pad4_sid2	8.39377	B	3_dpi
14	Pst_DC3000	sag_pad4_sid2	8.39377	B	3_dpi
14	Pst_DC3000	sag_pad4_sid2	8.0258	B	3_dpi
15	Pst_DC3000	a3_sid2	8.0258	B	3_dpi
15	Pst_DC3000	a3_sid2	8.32683	B	3_dpi
15	Pst_DC3000	a3_sid2	7.8497	B	3_dpi
15	Pst_DC3000	a3_sid2	7.54867	B	3_dpi
16	Pst_DC3000	n2_sid2	6.15073	B	3_dpi
16	Pst_DC3000	n2_sid2	6.15073	B	3_dpi
16	Pst_DC3000	n2_sid2	6.45176	B	3_dpi
16	Pst_DC3000	n2_sid2	6.66262	B	3_dpi
17	Pst_DC3000	n2_a3_sid2	8.24764	B	3_dpi
17	Pst_DC3000	n2_a3_sid2	7.8497	B	3_dpi
17	Pst_DC3000	n2_a3_sid2	8.24764	B	3_dpi
17	Pst_DC3000	n2_a3_sid2	7.82743	B	3_dpi
1	Pst_DC3000	Col	5.07155	C	3_dpi
1	Pst_DC3000	Col	5.37258	C	3_dpi
1	Pst_DC3000	Col	6.07155	C	3_dpi
1	Pst_DC3000	Col	5.67361	C	3_dpi
2	Pst_DC3000	eds1	7.8497	C	3_dpi
2	Pst_DC3000	eds1	8.15073	C	3_dpi
2	Pst_DC3000	eds1	7.54867	C	3_dpi
2	Pst_DC3000	eds1	6.54867	C	3_dpi
3	Pst_DC3000	pad4	6.80395	C	3_dpi
3	Pst_DC3000	pad4	6.54867	C	3_dpi
3	Pst_DC3000	pad4	6.15073	C	3_dpi
3	Pst_DC3000	pad4	7.01107	C	3_dpi
4	Pst_DC3000	sag101	4.8497	C	3_dpi
4	Pst_DC3000	sag101	5.59007	C	3_dpi
4	Pst_DC3000	sag101	4.45176	C	3_dpi
4	Pst_DC3000	sag101	4.15073	C	3_dpi
5	Pst_DC3000	sag101_pad4	8.0258	C	3_dpi
5	Pst_DC3000	sag101_pad4	6.54867	C	3_dpi
5	Pst_DC3000	sag101_pad4	6.54867	C	3_dpi
5	Pst_DC3000	sag101_pad4	6.54867	C	3_dpi
6	Pst_DC3000	a3	6.0258	C	3_dpi
6	Pst_DC3000	a3	6.39377	C	3_dpi
6	Pst_DC3000	a3	0.0694661	C	3_dpi
6	Pst_DC3000	a3	6.66262	C	3_dpi
7	Pst_DC3000	n2	5.24764	C	3_dpi
7	Pst_DC3000	n2	5.77912	C	3_dpi
7	Pst_DC3000	n2	4.54867	C	3_dpi
7	Pst_DC3000	n2	3.8497	C	3_dpi
8	Pst_DC3000	n2_a3	7.54867	C	3_dpi
8	Pst_DC3000	n2_a3	7.54867	C	3_dpi
8	Pst_DC3000	n2_a3	7.32683	C	3_dpi
8	Pst_DC3000	n2_a3	6.8497	C	3_dpi
10	Pst_DC3000	sid2	7.28107	C	3_dpi
10	Pst_DC3000	sid2	0.705382	C	3_dpi
10	Pst_DC3000	sid2	7.22992	C	3_dpi
10	Pst_DC3000	sid2	6.87089	C	3_dpi
11	Pst_DC3000	eds1_sid2	7.54867	C	3_dpi
11	Pst_DC3000	eds1_sid2	8.45176	C	3_dpi
11	Pst_DC3000	eds1_sid2	8.24764	C	3_dpi
11	Pst_DC3000	eds1_sid2	8.06719	C	3_dpi
12	Pst_DC3000	pad4_sid2	7.8497	C	3_dpi
12	Pst_DC3000	pad4_sid2	7.8497	C	3_dpi
12	Pst_DC3000	pad4_sid2	7.8497	C	3_dpi
12	Pst_DC3000	pad4_sid2	6.54867	C	3_dpi
13	Pst_DC3000	sag101_sid2	6.0258	C	3_dpi
13	Pst_DC3000	sag101_sid2	5.8497	C	3_dpi
13	Pst_DC3000	sag101_sid2	6.0258	C	3_dpi
13	Pst_DC3000	sag101_sid2	5.0258	C	3_dpi
14	Pst_DC3000	sag_pad4_sid2	7.54867	C	3_dpi
14	Pst_DC3000	sag_pad4_sid2	7.8497	C	3_dpi
14	Pst_DC3000	sag_pad4_sid2	8.0258	C	3_dpi
14	Pst_DC3000	sag_pad4_sid2	8.0258	C	3_dpi
15	Pst_DC3000	a3_sid2	8.0258	C	3_dpi
15	Pst_DC3000	a3_sid2	8.24764	C	3_dpi
15	Pst_DC3000	a3_sid2	8.24764	C	3_dpi
15	Pst_DC3000	a3_sid2	7.8497	C	3_dpi
16	Pst_DC3000	n2_sid2	6.24764	C	3_dpi
16	Pst_DC3000	n2_sid2	5.54867	C	3_dpi
16	Pst_DC3000	n2_sid2	6.15073	C	3_dpi
16	Pst_DC3000	n2_sid2	5.54867	C	3_dpi
17	Pst_DC3000	n2_a3_sid2	7.8497	C	3_dpi
17	Pst_DC3000	n2_a3_sid2	7.54867	C	3_dpi
17	Pst_DC3000	n2_a3_sid2	8.39377	C	3_dpi
17	Pst_DC3000	n2_a3_sid2	7.72477	C	3_dpi
1	Pst_DC3000	Col	6.82743	D	3_dpi
1	Pst_DC3000	Col	5.8497	D	3_dpi
1	Pst_DC3000	Col	6.11295	D	3_dpi
1	Pst_DC3000	Col	6.21768	D	3_dpi
2	Pst_DC3000	eds1	7.8497	D	3_dpi
2	Pst_DC3000	eds1	8.15073	D	3_dpi
2	Pst_DC3000	eds1	7.54867	D	3_dpi
2	Pst_DC3000	eds1	6.54867	D	3_dpi
3	Pst_DC3000	pad4	7.13974	D	3_dpi
3	Pst_DC3000	pad4	7.47809	D	3_dpi
3	Pst_DC3000	pad4	7.28904	D	3_dpi
3	Pst_DC3000	pad4	6.8911	D	3_dpi
4	Pst_DC3000	sag101	4.8497	D	3_dpi
4	Pst_DC3000	sag101	4.8497	D	3_dpi
4	Pst_DC3000	sag101	4.8497	D	3_dpi
4	Pst_DC3000	sag101	5.72477	D	3_dpi
5	Pst_DC3000	sag101_pad4	8.0258	D	3_dpi
5	Pst_DC3000	sag101_pad4	6.54867	D	3_dpi
5	Pst_DC3000	sag101_pad4	6.54867	D	3_dpi
5	Pst_DC3000	sag101_pad4	6.54867	D	3_dpi
6	Pst_DC3000	a3	6.24764	D	3_dpi
6	Pst_DC3000	a3	7.11688	D	3_dpi
6	Pst_DC3000	a3	0.705382	D	3_dpi
6	Pst_DC3000	a3	6.72477	D	3_dpi
7	Pst_DC3000	n2	5.0258	D	3_dpi
7	Pst_DC3000	n2	4.54867	D	3_dpi
7	Pst_DC3000	n2	4.54867	D	3_dpi
7	Pst_DC3000	n2	4.59007	D	3_dpi
8	Pst_DC3000	n2_a3	7.54867	D	3_dpi
8	Pst_DC3000	n2_a3	7.15073	D	3_dpi
8	Pst_DC3000	n2_a3	6.8497	D	3_dpi
8	Pst_DC3000	n2_a3	6.66262	D	3_dpi
10	Pst_DC3000	sid2	7.23887	D	3_dpi
10	Pst_DC3000	sid2	7.42949	D	3_dpi
10	Pst_DC3000	sid2	7.334	D	3_dpi
10	Pst_DC3000	sid2	7.22992	D	3_dpi
11	Pst_DC3000	eds1_sid2	7.54867	D	3_dpi
11	Pst_DC3000	eds1_sid2	8.45176	D	3_dpi
11	Pst_DC3000	eds1_sid2	8.24764	D	3_dpi
11	Pst_DC3000	eds1_sid2	8.06719	D	3_dpi
12	Pst_DC3000	pad4_sid2	7.54867	D	3_dpi
12	Pst_DC3000	pad4_sid2	7.54867	D	3_dpi
12	Pst_DC3000	pad4_sid2	8.87089	D	3_dpi
12	Pst_DC3000	pad4_sid2	8.24764	D	3_dpi
13	Pst_DC3000	sag101_sid2	6.39377	D	3_dpi
13	Pst_DC3000	sag101_sid2	5.54867	D	3_dpi
13	Pst_DC3000	sag101_sid2	6.39377	D	3_dpi
13	Pst_DC3000	sag101_sid2	4.8497	D	3_dpi
14	Pst_DC3000	sag_pad4_sid2	7.54867	D	3_dpi
14	Pst_DC3000	sag_pad4_sid2	7.8497	D	3_dpi
14	Pst_DC3000	sag_pad4_sid2	8.0258	D	3_dpi
14	Pst_DC3000	sag_pad4_sid2	8.0258	D	3_dpi
15	Pst_DC3000	a3_sid2	8.0258	D	3_dpi
15	Pst_DC3000	a3_sid2	8.24764	D	3_dpi
15	Pst_DC3000	a3_sid2	8.24764	D	3_dpi
15	Pst_DC3000	a3_sid2	7.8497	D	3_dpi
16	Pst_DC3000	n2_sid2	6.15073	D	3_dpi
16	Pst_DC3000	n2_sid2	6.0258	D	3_dpi
16	Pst_DC3000	n2_sid2	6.32683	D	3_dpi
16	Pst_DC3000	n2_sid2	6.32683	D	3_dpi
17	Pst_DC3000	n2_a3_sid2	7.8497	D	3_dpi
17	Pst_DC3000	n2_a3_sid2	7.54867	D	3_dpi
17	Pst_DC3000	n2_a3_sid2	8.39377	D	3_dpi
17	Pst_DC3000	n2_a3_sid2	7.72477	D	3_dpi
Fig2b and Fig2g, h
Sample	Experiment	Genotype	time_point_6h	time_point_8h	time_point_10h	time_point_24h
1	A	Col	33	42	50	93
1	A	Col	34	44	50	88
1	A	Col	38	38	47	74
1	A	Col	38	47	58	111
2	A	n2	24	27	32	56
2	A	n2	29	25	45	76
2	A	n2	22	23	29	46
2	A	n2	21	25	26	43
3	A	n2_sid2	35	39	50	82
3	A	n2_sid2	25	38	40	61
3	A	n2_sid2	32	40	53	83
3	A	n2_sid2	26	31	42	80
4	A	sag101	31	32	39	59
4	A	sag101	18	23	39	67
4	A	sag101	18	23	26	36
4	A	sag101	22	24	31	50
5	A	sag101_sid2	27	34	47	75
5	A	sag101_sid2	24	39	52	84
5	A	sag101_sid2	24	35	49	79
5	A	sag101_sid2	27	32	41	72
6	A	a3	26	30	39	62
6	A	a3	22	32	38	56
6	A	a3	20	23	32	54
6	A	a3	26	49	60	98
7	A	a3_sid2	19	31	42	74
7	A	a3_sid2	30	41	49	79
7	A	a3_sid2	30	61	67	87
7	A	a3_sid2	30	47	57	80
8	A	pad4	26	39	46	77
8	A	pad4	22	34	47	75
8	A	pad4	26	34	47	80
8	A	pad4	27	32	39	53
9	A	pad4_sid2	25	39	55	82
9	A	pad4_sid2	26	41	56	80
9	A	pad4_sid2	29	49	42	75
9	A	pad4_sid2	26	45	58	61
10	A	sid2	42	55	78	102
10	A	sid2	43	59	76	99
10	A	sid2	35	45	69	92
10	A	sid2	35	49	70	100
11	A	n2_a3_sid2	21	26	29	46
11	A	n2_a3_sid2	18	23	29	46
11	A	n2_a3_sid2	24	27	31	61
11	A	n2_a3_sid2	21	24	27	43
12	A	sag_pad4_sid2	19	21	26	39
12	A	sag_pad4_sid2	16	22	26	43
12	A	sag_pad4_sid2	15	19	26	43
12	A	sag_pad4_sid2	16	19	22	36
13	A	eds1	21	22	26	39
13	A	eds1	16	19	23	42
13	A	eds1	18	24	29	48
13	A	eds1	18	25	29	40
14	A	eds1_sid2	29	36	42	65
14	A	eds1_sid2	26	34	37	59
14	A	eds1_sid2	29	32	39	67
14	A	eds1_sid2	33	39	46	67
15	A	rrs1ab	19	23	26	44
15	A	rrs1ab	27	27	31	46
15	A	rrs1ab	22	25	31	44
15	A	rrs1ab	25	31	40	50
16	A	n2_a3	16	19	24	36
16	A	n2_a3	16	19	23	38
16	A	n2_a3	19	21	26	40
16	A	n2_a3	16	17	23	36
17	A	sag101_pad4	26	28	33	57
17	A	sag101_pad4	16	23	27	46
17	A	sag101_pad4	16	19	24	40
17	A	sag101_pad4	14	18	23	33
1	B	Col	26	39	47	69
1	B	Col	26	45	52	85
1	B	Col	41	64	80	129
1	B	Col	34	55	72	116
2	B	n2	26	35	48	52
2	B	n2	24	29	43	65
2	B	n2	19	24	31	45
2	B	n2	20	26	34	53
3	B	n2_sid2	23	47	57	85
3	B	n2_sid2	21	42	52	79
3	B	n2_sid2	24	45	50	69
3	B	n2_sid2	24	44	50	80
4	B	sag101	22	27	32	51
4	B	sag101	27	36	35	80
4	B	sag101	27	34	39	57
4	B	sag101	25	29	38	47
5	B	sag101_sid2	23	40	49	53
5	B	sag101_sid2	23	42	49	56
5	B	sag101_sid2	24	38	50	81
5	B	sag101_sid2	29	40	64	98
6	B	a3	23	35	45	59
6	B	a3	23	49	55	72
6	B	a3	24	45	51	69
6	B	a3	24	39	59	89
7	B	a3_sid2	29	48	69	74
7	B	a3_sid2	27	49	70	87
7	B	a3_sid2	37	55	69	88
7	B	a3_sid2	37	59	69	85
8	B	pad4	27	36	59	58
8	B	pad4	38	45	66	89
8	B	pad4	36	39	44	75
8	B	pad4	27	32	40	66
9	B	pad4_sid2	31	49	59	89
9	B	pad4_sid2	29	42	57	87
9	B	pad4_sid2	25	43	55	79
9	B	pad4_sid2	28	39	42	70
10	B	sid2	29	37	39	79
10	B	sid2	37	47	51	91
10	B	sid2	38	47	55	87
10	B	sid2	27	50	63	109
11	B	n2_a3_sid2	23	27	32	49
11	B	n2_a3_sid2	21	24	29	43
11	B	n2_a3_sid2	20	23	26	42
11	B	n2_a3_sid2	24	26	27	39
12	B	sag_pad4_sid2	19	23	26	41
12	B	sag_pad4_sid2	29	34	40	69
12	B	sag_pad4_sid2	24	29	28	51
12	B	sag_pad4_sid2	24	29	35	48
13	B	eds1	21	26	34	47
13	B	eds1	19	21	29	41
13	B	eds1	18	25	25	33
13	B	eds1	17	24	30	40
14	B	eds1_sid2	18	21	24	38
14	B	eds1_sid2	18	24	27	46
14	B	eds1_sid2	24	29	30	67
14	B	eds1_sid2	20	25	30	65
15	B	rrs1ab	26	31	35	57
15	B	rrs1ab	29	30	34	51
15	B	rrs1ab	28	34	39	57
15	B	rrs1ab	22	26	35	43
16	B	n2_a3	23	26	29	49
16	B	n2_a3	16	21	26	41
16	B	n2_a3	18	23	26	36
16	B	n2_a3	14	19	22	31
17	B	sag101_pad4	16	19	23	35
17	B	sag101_pad4	18	21	26	39
17	B	sag101_pad4	16	23	26	39
17	B	sag101_pad4	21	26	32	46
1	C	Col	20	25	30	49
1	C	Col	20	25	27	52
1	C	Col	37	51	55	79
1	C	Col	30	48	57	69
2	C	n2	17	25	30	49
2	C	n2	17	24	27	44
2	C	n2	17	22	27	39
2	C	n2	18	23	26	38
3	C	n2_sid2	26	36	44	71
3	C	n2_sid2	30	36	43	93
3	C	n2_sid2	25	32	36	53
3	C	n2_sid2	23	35	43	57
4	C	sag101	16	18	23	50
4	C	sag101	16	19	25	41
4	C	sag101	16	21	25	41
4	C	sag101	17	20	24	38
5	C	sag101_sid2	24	33	41	73
5	C	sag101_sid2	29	31	30	59
5	C	sag101_sid2	30	30	33	72
5	C	sag101_sid2	22	28	33	44
6	C	a3	24	30	41	75
6	C	a3	20	28	38	60
6	C	a3	20	28	32	49
6	C	a3	25	35	39	68
7	C	a3_sid2	27	41	46	66
7	C	a3_sid2	25	32	40	57
7	C	a3_sid2	25	39	43	70
7	C	a3_sid2	24	33	40	60
8	C	pad4	18	29	35	55
8	C	pad4	25	32	38	59
8	C	pad4	25	35	43	73
8	C	pad4	22	32	33	54
9	C	pad4_sid2	26	33	40	70
9	C	pad4_sid2	26	33	38	70
9	C	pad4_sid2	35	39	46	82
9	C	pad4_sid2	30	38	43	66
10	C	sid2	24	29	36	65
10	C	sid2	22	27	36	62
10	C	sid2	25	35	45	80
10	C	sid2	23	30	33	56
11	C	n2_a3_sid2	14	20	24	47
11	C	n2_a3_sid2	16	20	24	33
11	C	n2_a3_sid2	16	16	20	42
11	C	n2_a3_sid2	16	23	27	47
12	C	sag_pad4_sid2	13	17	25	35
12	C	sag_pad4_sid2	12	20	27	46
12	C	sag_pad4_sid2	14	20	24	38
12	C	sag_pad4_sid2	14	19	24	33
13	C	eds1	16	21	24	38
13	C	eds1	16	19	23	32
13	C	eds1	18	22	19	29
13	C	eds1	15	18	21	35
14	C	eds1_sid2	16	21	18	31
14	C	eds1_sid2	17	20	19	34
14	C	eds1_sid2	17	20	17	34
14	C	eds1_sid2	16	20	19	35
15	C	rrs1ab	14	17	26	33
15	C	rrs1ab	15	22	24	41
15	C	rrs1ab	12	20	25	36
15	C	rrs1ab	15	20	24	36
16	C	n2_a3	16	19	21	39
16	C	n2_a3	13	17	24	35
16	C	n2_a3	17	14	27	41
16	C	n2_a3	12	18	22	40
17	C	sag101_pad4	14	19	22	33
17	C	sag101_pad4	17	22	19	33
17	C	sag101_pad4	14	16	24	36
17	C	sag101_pad4	12	19	22	35
1	D	Col	31	35	43	77
1	D	Col	30	35	43	83
1	D	Col	32	37	32	75
1	D	Col	39	49	69	60
2	D	n2	15	30	34	48
2	D	n2	15	25	29	38
2	D	n2	20	29	35	54
2	D	n2	18	28	26	43
3	D	n2_sid2	35	61	66	93
3	D	n2_sid2	24	37	56	87
3	D	n2_sid2	30	44	51	69
3	D	n2_sid2	27	41	49	68
4	D	sag101	16	22	29	43
4	D	sag101	16	29	30	40
4	D	sag101	15	27	29	38
4	D	sag101	16	28	30	40
5	D	sag101_sid2	27	31	37	61
5	D	sag101_sid2	25	40	48	78
5	D	sag101_sid2	30	40	49	69
5	D	sag101_sid2	25	36	44	71
6	D	a3	29	42	37	64
6	D	a3	29	33	40	61
6	D	a3	30	45	42	69
6	D	a3	30	40	49	79
7	D	a3_sid2	27	41	45	80
7	D	a3_sid2	29	38	48	74
7	D	a3_sid2	25	38	41	71
7	D	a3_sid2	36	46	49	74
8	D	pad4	29	38	45	62
8	D	pad4	30	31	45	73
8	D	pad4	30	33	45	73
8	D	pad4	39	41	44	79
9	D	pad4_sid2	34	41	51	92
9	D	pad4_sid2	38	45	53	91
9	D	pad4_sid2	36	43	51	81
9	D	pad4_sid2	34	40	59	83
10	D	sid2	35	45	50	85
10	D	sid2	38	48	53	82
10	D	sid2	40	51	58	90
10	D	sid2	34	46	50	88
11	D	n2_a3_sid2	17	23	26	41
11	D	n2_a3_sid2	15	21	22	39
11	D	n2_a3_sid2	11	17	19	29
11	D	n2_a3_sid2	13	15	19	33
12	D	sag_pad4_sid2	16	25	26	64
12	D	sag_pad4_sid2	18	24	26	43
12	D	sag_pad4_sid2	18	23	24	39
12	D	sag_pad4_sid2	18	23	28	56
13	D	eds1	17	24	24	40
13	D	eds1	18	21	23	38
13	D	eds1	12	15	19	34
13	D	eds1	16	21	21	36
14	D	eds1_sid2	19	22	18	35
14	D	eds1_sid2	14	18	19	36
14	D	eds1_sid2	12	19	17	28
14	D	eds1_sid2	13	20	19	31
15	D	rrs1ab	22	25	26	47
15	D	rrs1ab	22	26	24	41
15	D	rrs1ab	19	26	30	50
15	D	rrs1ab	20	28	32	44
16	D	n2_a3	20	24	23	44
16	D	n2_a3	19	22	32	72
16	D	n2_a3	20	24	22	44
16	D	n2_a3	20	26	21	41
17	D	sag101_pad4	15	19	23	41
17	D	sag101_pad4	16	22	23	39
17	D	sag101_pad4	16	19	23	43
17	D	sag101_pad4	18	24	23	36
	.

## Sheet: Fig3
Fig3e
Fig3c

## Sheet: SFig4
SFig4b
Sample	Pst_Strain	Genotype	CFU_cm2	Experiment	DPI
1	Pst_avrRps4	Col	4.54867	A	3_dpi
1	Pst_avrRps4	Col	4.37258	A	3_dpi
1	Pst_avrRps4	Col	4.07155	A	3_dpi
1	Pst_avrRps4	Col	4.37258	A	3_dpi
2	Pst_avrRps4	sag101	4.54867	A	3_dpi
2	Pst_avrRps4	sag101	4.67361	A	3_dpi
2	Pst_avrRps4	sag101	4.67361	A	3_dpi
2	Pst_avrRps4	sag101	4.91665	A	3_dpi
3	Pst_avrRps4	pad4	6.97464	A	3_dpi
3	Pst_avrRps4	pad4	6.91665	A	3_dpi
3	Pst_avrRps4	pad4	6.97464	A	3_dpi
3	Pst_avrRps4	pad4	7.11295	A	3_dpi
4	Pst_avrRps4	sag101_pad4	8.11295	A	3_dpi
4	Pst_avrRps4	sag101_pad4	7.54867	A	3_dpi
4	Pst_avrRps4	sag101_pad4	8.24764	A	3_dpi
4	Pst_avrRps4	sag101_pad4	7.77052	A	3_dpi
5	Pst_avrRps4	#1	6.8497	A	3_dpi
5	Pst_avrRps4	#1	6.77052	A	3_dpi
5	Pst_avrRps4	#1	7.0258	A	3_dpi
5	Pst_avrRps4	#1	7.32683	A	3_dpi
1	Pst_avrRps4	Col	5.0258	B	3_dpi
1	Pst_avrRps4	Col	5.11295	B	3_dpi
1	Pst_avrRps4	Col	4.8497	B	3_dpi
1	Pst_avrRps4	Col	5.0258	B	3_dpi
2	Pst_avrRps4	sag101	5.35031	B	3_dpi
2	Pst_avrRps4	sag101	5.07155	B	3_dpi
2	Pst_avrRps4	sag101	5.32683	B	3_dpi
2	Pst_avrRps4	sag101	5.0258	B	3_dpi
3	Pst_avrRps4	pad4	7.32683	B	3_dpi
3	Pst_avrRps4	pad4	7.21768	B	3_dpi
3	Pst_avrRps4	pad4	6.97464	B	3_dpi
3	Pst_avrRps4	pad4	7.0258	B	3_dpi
4	Pst_avrRps4	sag101_pad4	8.45176	B	3_dpi
4	Pst_avrRps4	sag101_pad4	8.35031	B	3_dpi
4	Pst_avrRps4	sag101_pad4	8.21768	B	3_dpi
4	Pst_avrRps4	sag101_pad4	8.21768	B	3_dpi
5	Pst_avrRps4	#1	6.8497	B	3_dpi
5	Pst_avrRps4	#1	7.24764	B	3_dpi
5	Pst_avrRps4	#1	7.15073	B	3_dpi
5	Pst_avrRps4	#1	7.11295	B	3_dpi
SFig4c
SFig4d
Genotype	Pst_Strain	CFU_cm2	Experiment	DPI
col	Pst_avrRps4	5.37252	A	3
pad4_sag101	Pst_avrRps4	8.21761	A	3
gPAD4 WT 8	Pst_avrRps4	4.36152	A	3
col	Pst_avrRps4	4.61555	B	3
pad4_sag101	Pst_avrRps4	8.32676	B	3
gPAD4 WT 8	Pst_avrRps4	4.61555	B	3
col	Pst_avrRps4	5.33866	C	3
pad4_sag101	Pst_avrRps4	8.28897	C	3
gPAD4 WT 8	Pst_avrRps4	4.94655	C	3
SFig4e

## Sheet: Fig4
Fig4b
SAMPLE_NR	SAMPLE	Nb_genotype	CONDUCTIVITY_24_HOURS	EXPERIMENT
1	EDS1_SAG101_XopQ_NRG1	epss	69	A
1	EDS1_SAG101_XopQ_NRG1	epss	65	A
1	EDS1_SAG101_XopQ_NRG1	epss	99	A
1	EDS1_SAG101_XopQ_NRG1	epss	86	A
2	EDS1_SAG101_XopQ_NRG1_Pf0	epss	16	A
2	EDS1_SAG101_XopQ_NRG1_Pf0	epss	21	A
2	EDS1_SAG101_XopQ_NRG1_Pf0	epss	23	A
2	EDS1_SAG101_XopQ_NRG1_Pf0	epss	22	A
3	EDS1_SAG101_XopQ_ADR1	epss	21	A
3	EDS1_SAG101_XopQ_ADR1	epss	23	A
3	EDS1_SAG101_XopQ_ADR1	epss	22	A
3	EDS1_SAG101_XopQ_ADR1	epss	20	A
4	GUS_XopQ_NRG1_Pf0	epss	17	A
4	GUS_XopQ_NRG1_Pf0	epss	18	A
4	GUS_XopQ_NRG1_Pf0	epss	26	A
4	GUS_XopQ_NRG1_Pf0	epss	22	A
5	XopQ	WT	95	A
5	XopQ	WT	99	A
5	XopQ	WT	88	A
5	XopQ	WT	49	A
1	EDS1_SAG101_XopQ_NRG1	epss	82	B
1	EDS1_SAG101_XopQ_NRG1	epss	85	B
1	EDS1_SAG101_XopQ_NRG1	epss	80	B
1	EDS1_SAG101_XopQ_NRG1	epss	80	B
2	EDS1_SAG101_XopQ_NRG1_Pf0	epss	16	B
2	EDS1_SAG101_XopQ_NRG1_Pf0	epss	19	B
2	EDS1_SAG101_XopQ_NRG1_Pf0	epss	22	B
2	EDS1_SAG101_XopQ_NRG1_Pf0	epss	17	B
3	EDS1_SAG101_XopQ_ADR1	epss	19	B
3	EDS1_SAG101_XopQ_ADR1	epss	21	B
3	EDS1_SAG101_XopQ_ADR1	epss	24	B
3	EDS1_SAG101_XopQ_ADR1	epss	21	B
4	GUS_XopQ_NRG1_Pf0	epss	12	B
4	GUS_XopQ_NRG1_Pf0	epss	19	B
4	GUS_XopQ_NRG1_Pf0	epss	22	B
4	GUS_XopQ_NRG1_Pf0	epss	36	B
5	XopQ	WT	95	B
5	XopQ	WT	105	B
5	XopQ	WT	73	B
5	XopQ	WT	68	B
1	EDS1_SAG101_XopQ_NRG1	epss	77	C
1	EDS1_SAG101_XopQ_NRG1	epss	107	C
1	EDS1_SAG101_XopQ_NRG1	epss	100	C
1	EDS1_SAG101_XopQ_NRG1	epss	77	C
2	EDS1_SAG101_XopQ_NRG1_Pf0	epss	26	C
2	EDS1_SAG101_XopQ_NRG1_Pf0	epss	22	C
2	EDS1_SAG101_XopQ_NRG1_Pf0	epss	19	C
2	EDS1_SAG101_XopQ_NRG1_Pf0	epss	21	C
3	EDS1_SAG101_XopQ_ADR1	epss	15	C
3	EDS1_SAG101_XopQ_ADR1	epss	17	C
3	EDS1_SAG101_XopQ_ADR1	epss	19	C
3	EDS1_SAG101_XopQ_ADR1	epss	22	C
4	GUS_XopQ_NRG1_Pf0	epss	16	C
4	GUS_XopQ_NRG1_Pf0	epss	21	C
4	GUS_XopQ_NRG1_Pf0	epss	26	C
4	GUS_XopQ_NRG1_Pf0	epss	19	C
5	XopQ	WT	90	C
5	XopQ	WT	107	C
5	XopQ	WT	107	C
5	XopQ	WT	85	C
Fig4c

## Sheet: Fig5
Fig5b
SAMPLE_NR	SAMPLE	Nb_genotype	CONDUCTIVITY_24_HOURS	EXPERIMENT
1	EDS1_SAG101_XopQ_NRG1	epss	79	A
1	EDS1_SAG101_XopQ_NRG1	epss	75	A
1	EDS1_SAG101_XopQ_NRG1	epss	49	A
1	EDS1_SAG101_XopQ_NRG1	epss	46	A
2	EDS1 F419E _SAG101_NRG1_XopQ	epss	16	A
2	EDS1 F419E _SAG101_NRG1_XopQ	epss	11	A
2	EDS1 F419E _SAG101_NRG1_XopQ	epss	13	A
2	EDS1 F419E _SAG101_NRG1_XopQ	epss	12	A
3	EDS1 H476Y _SAG101_NRG1_XopQ	epss	11	A
3	EDS1 H476Y _SAG101_NRG1_XopQ	epss	13	A
3	EDS1 H476Y _SAG101_NRG1_XopQ	epss	12	A
3	EDS1 H476Y _SAG101_NRG1_XopQ	epss	10	A
4	EDS1_SAG101_XopQ_NRG1_Pf0	epss	17	A
4	EDS1_SAG101_XopQ_NRG1_Pf0	epss	8	A
4	EDS1_SAG101_XopQ_NRG1_Pf0	epss	6	A
4	EDS1_SAG101_XopQ_NRG1_Pf0	epss	5	A
5	EDS1_SAG101_XopQ_ADR1	epss	5	A
5	EDS1_SAG101_XopQ_ADR1	epss	9	A
5	EDS1_SAG101_XopQ_ADR1	epss	7	A
5	EDS1_SAG101_XopQ_ADR1	epss	9	A
1	EDS1_SAG101_XopQ_NRG1	epss	49	B
1	EDS1_SAG101_XopQ_NRG1	epss	81	B
1	EDS1_SAG101_XopQ_NRG1	epss	40	B
1	EDS1_SAG101_XopQ_NRG1	epss	79	B
2	EDS1 F419E _SAG101_NRG1_XopQ	epss	15	B
2	EDS1 F419E _SAG101_NRG1_XopQ	epss	10	B
2	EDS1 F419E _SAG101_NRG1_XopQ	epss	16	B
2	EDS1 F419E _SAG101_NRG1_XopQ	epss	25	B
3	EDS1 H476Y _SAG101_NRG1_XopQ	epss	7	B
3	EDS1 H476Y _SAG101_NRG1_XopQ	epss	12	B
3	EDS1 H476Y _SAG101_NRG1_XopQ	epss	11	B
3	EDS1 H476Y _SAG101_NRG1_XopQ	epss	10	B
4	EDS1_SAG101_XopQ_NRG1_Pf0	epss	17	B
4	EDS1_SAG101_XopQ_NRG1_Pf0	epss	22	B
4	EDS1_SAG101_XopQ_NRG1_Pf0	epss	23	B
4	EDS1_SAG101_XopQ_NRG1_Pf0	epss	19	B
5	EDS1_SAG101_XopQ_ADR1	epss	12	B
5	EDS1_SAG101_XopQ_ADR1	epss	21	B
5	EDS1_SAG101_XopQ_ADR1	epss	21	B
5	EDS1_SAG101_XopQ_ADR1	epss	25	B
1	EDS1_SAG101_XopQ_NRG1	epss	40	C
1	EDS1_SAG101_XopQ_NRG1	epss	75	C
1	EDS1_SAG101_XopQ_NRG1	epss	116	C
1	EDS1_SAG101_XopQ_NRG1	epss	127	C
2	EDS1 F419E _SAG101_NRG1_XopQ	epss	23	C
2	EDS1 F419E _SAG101_NRG1_XopQ	epss	21	C
2	EDS1 F419E _SAG101_NRG1_XopQ	epss	23	C
2	EDS1 F419E _SAG101_NRG1_XopQ	epss	31	C
3	EDS1 H476Y _SAG101_NRG1_XopQ	epss	18	C
3	EDS1 H476Y _SAG101_NRG1_XopQ	epss	14	C
3	EDS1 H476Y _SAG101_NRG1_XopQ	epss	12	C
3	EDS1 H476Y _SAG101_NRG1_XopQ	epss	14	C
4	EDS1_SAG101_XopQ_NRG1_Pf0	epss	15	C
4	EDS1_SAG101_XopQ_NRG1_Pf0	epss	29	C
4	EDS1_SAG101_XopQ_NRG1_Pf0	epss	21	C
4	EDS1_SAG101_XopQ_NRG1_Pf0	epss	16	C
5	EDS1_SAG101_XopQ_ADR1	epss	14	C
5	EDS1_SAG101_XopQ_ADR1	epss	13	C
5	EDS1_SAG101_XopQ_ADR1	epss	11	C
5	EDS1_SAG101_XopQ_ADR1	epss	12	C
Fig5c
Description	Sample	strain	Genotype	CFU_cm2	DPI	Experiment
ADR1	R4	Xcv	epss	6.8497	6dpi	A
ADR1	R4	Xcv	epss	6.54867	6dpi	A
ADR1	R4	Xcv	epss	6.8497	6dpi	A
ADR1	R4	Xcv	epss	6.8497	6dpi	A
EDS1	R1	Xcv	epss	5.54867	6dpi	A
EDS1	R1	Xcv	epss	5.54867	6dpi	A
EDS1	R1	Xcv	epss	6.0258	6dpi	A
EDS1	R1	Xcv	epss	5.54867	6dpi	A
F419	R2	Xcv	epss	7.0258	6dpi	A
F419	R2	Xcv	epss	6.54867	6dpi	A
F419	R2	Xcv	epss	6.45176	6dpi	A
F419	R2	Xcv	epss	6.32683	6dpi	A
H476	R3	Xcv	epss	6.8497	6dpi	A
H476	R3	Xcv	epss	6.54867	6dpi	A
H476	R3	Xcv	epss	7.0258	6dpi	A
H476	R3	Xcv	epss	6.8497	6dpi	A
ADR1	R4	Xcv	epss	7.50292	6dpi	B
ADR1	R4	Xcv	epss	7.39377	6dpi	B
ADR1	R4	Xcv	epss	7.24764	6dpi	B
ADR1	R4	Xcv	epss	7.0258	6dpi	B
EDS1	R1	Xcv	epss	5.54867	6dpi	B
EDS1	R1	Xcv	epss	5.54867	6dpi	B
EDS1	R1	Xcv	epss	5.8497	6dpi	B
EDS1	R1	Xcv	epss	5.54867	6dpi	B
F419	R2	Xcv	epss	7.39377	6dpi	B
F419	R2	Xcv	epss	7.0258	6dpi	B
F419	R2	Xcv	epss	7.24764	6dpi	B
F419	R2	Xcv	epss	6.54867	6dpi	B
H476	R3	Xcv	epss	7.0258	6dpi	B
H476	R3	Xcv	epss	7.15073	6dpi	B
H476	R3	Xcv	epss	7.50292	6dpi	B
H476	R3	Xcv	epss	7.24764	6dpi	B
ADR1	R4	Xcv	epss	7.0258	6dpi	C
ADR1	R4	Xcv	epss	7.50292	6dpi	C
ADR1	R4	Xcv	epss	7.50292	6dpi	C
ADR1	R4	Xcv	epss	7.0258	6dpi	C
EDS1	R1	Xcv	epss	5.8497	6dpi	C
EDS1	R1	Xcv	epss	5.54867	6dpi	C
EDS1	R1	Xcv	epss	6.15073	6dpi	C
EDS1	R1	Xcv	epss	5.54867	6dpi	C
F419	R2	Xcv	epss	7.24764	6dpi	C
F419	R2	Xcv	epss	6.54867	6dpi	C
F419	R2	Xcv	epss	7.0258	6dpi	C
F419	R2	Xcv	epss	6.8497	6dpi	C
H476	R3	Xcv	epss	7.0258	6dpi	C
H476	R3	Xcv	epss	7.0258	6dpi	C
H476	R3	Xcv	epss	7.24764	6dpi	C
H476	R3	Xcv	epss	6.54867	6dpi	C
Fig5d

## Sheet: Fig6
Fig6b
SAMPLE_NR	SAMPLE	Nb_genotype	CONDUCTIVITY_0_HOURS	CONDUCTIVITY_6_HOURS	EXPERIMENT
1	EDS1_SAG101_XopQ_ADR1	epss	2	5	A
1	EDS1_SAG101_XopQ_ADR1	epss	5	9	A
1	EDS1_SAG101_XopQ_ADR1	epss	2	7	A
1	EDS1_SAG101_XopQ_ADR1	epss	2	9	A
2	EDS1_SAG101_XopQ_NRG1_EE_AA	epss	2	16	A
2	EDS1_SAG101_XopQ_NRG1_EE_AA	epss	5	21	A
2	EDS1_SAG101_XopQ_NRG1_EE_AA	epss	3	26	A
2	EDS1_SAG101_XopQ_NRG1_EE_AA	epss	2	21	A
3	EDS1_SAG101_XopQ_NRG1_LK_AA	epss	2	61	A
3	EDS1_SAG101_XopQ_NRG1_LK_AA	epss	7	41	A
3	EDS1_SAG101_XopQ_NRG1_LK_AA	epss	2	42	A
3	EDS1_SAG101_XopQ_NRG1_LK_AA	epss	3	39	A
4	EDS1_SAG101_XopQ_NRG1_GKT199A/200A/201A	epss	3	13	A
4	EDS1_SAG101_XopQ_NRG1_GKT199A/200A/201A	epss	2	9	A
4	EDS1_SAG101_XopQ_NRG1_GKT199A/200A/201A	epss	3	15	A
4	EDS1_SAG101_XopQ_NRG1_GKT199A/200A/201A	epss	3	20	A
5	EDS1_SAG101_XopQ_NRG1	epss	2	67	A
5	EDS1_SAG101_XopQ_NRG1	epss	2	54	A
5	EDS1_SAG101_XopQ_NRG1	epss	2	35	A
5	EDS1_SAG101_XopQ_NRG1	epss	2	43	A
6	EDS1_SAG101_XopQ_NRG1_Pf0	epss	2	18	A
6	EDS1_SAG101_XopQ_NRG1_Pf0	epss	2	16	A
6	EDS1_SAG101_XopQ_NRG1_Pf0	epss	3	18	A
6	EDS1_SAG101_XopQ_NRG1_Pf0	epss	5	26	A
1	EDS1_SAG101_XopQ_ADR1	epss	2	12	B
1	EDS1_SAG101_XopQ_ADR1	epss	2	21	B
1	EDS1_SAG101_XopQ_ADR1	epss	2	21	B
1	EDS1_SAG101_XopQ_ADR1	epss	5	25	B
2	EDS1_SAG101_XopQ_NRG1_EE_AA	epss	3	20	B
2	EDS1_SAG101_XopQ_NRG1_EE_AA	epss	2	23	B
2	EDS1_SAG101_XopQ_NRG1_EE_AA	epss	2	12	B
2	EDS1_SAG101_XopQ_NRG1_EE_AA	epss	2	29	B
3	EDS1_SAG101_XopQ_NRG1_LK_AA	epss	5	83	B
3	EDS1_SAG101_XopQ_NRG1_LK_AA	epss	2	47	B
3	EDS1_SAG101_XopQ_NRG1_LK_AA	epss	3	39	B
3	EDS1_SAG101_XopQ_NRG1_LK_AA	epss	3	59	B
4	EDS1_SAG101_XopQ_NRG1_GKT199A/200A/201A	epss	5	16	B
4	EDS1_SAG101_XopQ_NRG1_GKT199A/200A/201A	epss	3	22	B
4	EDS1_SAG101_XopQ_NRG1_GKT199A/200A/201A	epss	3	19	B
4	EDS1_SAG101_XopQ_NRG1_GKT199A/200A/201A	epss	7	24	B
5	EDS1_SAG101_XopQ_NRG1	epss	3	88	B
5	EDS1_SAG101_XopQ_NRG1	epss	3	107	B
5	EDS1_SAG101_XopQ_NRG1	epss	2	80	B
5	EDS1_SAG101_XopQ_NRG1	epss	2	121	B
6	EDS1_SAG101_XopQ_NRG1_Pf0	epss	7	24	B
6	EDS1_SAG101_XopQ_NRG1_Pf0	epss	4	15	B
6	EDS1_SAG101_XopQ_NRG1_Pf0	epss	3	24	B
6	EDS1_SAG101_XopQ_NRG1_Pf0	epss	8	14	B
1	EDS1_SAG101_XopQ_ADR1	epss	3	14	C
1	EDS1_SAG101_XopQ_ADR1	epss	3	13	C
1	EDS1_SAG101_XopQ_ADR1	epss	3	11	C
1	EDS1_SAG101_XopQ_ADR1	epss	3	12	C
2	EDS1_SAG101_XopQ_NRG1_EE_AA	epss	4	20	C
2	EDS1_SAG101_XopQ_NRG1_EE_AA	epss	5	19	C
2	EDS1_SAG101_XopQ_NRG1_EE_AA	epss	2	11	C
2	EDS1_SAG101_XopQ_NRG1_EE_AA	epss	7	17	C
3	EDS1_SAG101_XopQ_NRG1_LK_AA	epss	2	40	C
3	EDS1_SAG101_XopQ_NRG1_LK_AA	epss	3	34	C
3	EDS1_SAG101_XopQ_NRG1_LK_AA	epss	4	37	C
3	EDS1_SAG101_XopQ_NRG1_LK_AA	epss	7	42	C
4	EDS1_SAG101_XopQ_NRG1_GKT199A/200A/201A	epss	7	14	C
4	EDS1_SAG101_XopQ_NRG1_GKT199A/200A/201A	epss	3	24	C
4	EDS1_SAG101_XopQ_NRG1_GKT199A/200A/201A	epss	5	14	C
4	EDS1_SAG101_XopQ_NRG1_GKT199A/200A/201A	epss	7	27	C
5	EDS1_SAG101_XopQ_NRG1	epss	2	103	C
5	EDS1_SAG101_XopQ_NRG1	epss	2	166	C
5	EDS1_SAG101_XopQ_NRG1	epss	5	71	C
5	EDS1_SAG101_XopQ_NRG1	epss	2	136	C
6	EDS1_SAG101_XopQ_NRG1_Pf0	epss	4	19	C
6	EDS1_SAG101_XopQ_NRG1_Pf0	epss	3	16	C
6	EDS1_SAG101_XopQ_NRG1_Pf0	epss	5	17	C
6	EDS1_SAG101_XopQ_NRG1_Pf0	epss	3	19	C
Fig6c
Description	Sample	strain	Genotype	CFU_cm2	DPI	Experiment
ADR1	R4	Xcv	epss	6.8497	6dpi	A
ADR1	R4	Xcv	epss	6.54867	6dpi	A
ADR1	R4	Xcv	epss	6.8497	6dpi	A
ADR1	R4	Xcv	epss	6.8497	6dpi	A
NRG1.1	R5	Xcv	epss	5.54867	6dpi	A
NRG1.1	R5	Xcv	epss	5.54867	6dpi	A
NRG1.1	R5	Xcv	epss	5.54867	6dpi	A
NRG1.1	R5	Xcv	epss	5.54867	6dpi	A
EE_AA	R6	Xcv	epss	7.0258	6dpi	A
EE_AA	R6	Xcv	epss	7.15073	6dpi	A
EE_AA	R6	Xcv	epss	7.15073	6dpi	A
EE_AA	R6	Xcv	epss	7.0258	6dpi	A
LK_AA	R7	Xcv	epss	7.0258	6dpi	A
LK_AA	R7	Xcv	epss	7.0258	6dpi	A
LK_AA	R7	Xcv	epss	6.8497	6dpi	A
LK_AA	R7	Xcv	epss	7.15073	6dpi	A
GKT	R8	Xcv	epss	6.54867	6dpi	A
GKT	R8	Xcv	epss	6.54867	6dpi	A
GKT	R8	Xcv	epss	6.32683	6dpi	A
GKT	R8	Xcv	epss	6.54867	6dpi	A
empty	R9	Xcv	epss	8.0258	6dpi	A
empty	R9	Xcv	epss	7.8497	6dpi	A
empty	R9	Xcv	epss	8.0258	6dpi	A
empty	R9	Xcv	epss	8.0258	6dpi	A
_	R10	Xcv	WT	6.15073	6dpi	A
_	R10	Xcv	WT	6.0258	6dpi	A
_	R10	Xcv	WT	6.0258	6dpi	A
_	R10	Xcv	WT	5.8497	6dpi	A
ADR1	R4	Xcv	epss	7.50292	6dpi	B
ADR1	R4	Xcv	epss	7.39377	6dpi	B
ADR1	R4	Xcv	epss	7.24764	6dpi	B
ADR1	R4	Xcv	epss	7.0258	6dpi	B
NRG1.1	R5	Xcv	epss	5.54867	6dpi	B
NRG1.1	R5	Xcv	epss	5.54867	6dpi	B
NRG1.1	R5	Xcv	epss	6.24764	6dpi	B
NRG1.1	R5	Xcv	epss	6.24764	6dpi	B
EE_AA	R6	Xcv	epss	7.50292	6dpi	B
EE_AA	R6	Xcv	epss	6.54867	6dpi	B
EE_AA	R6	Xcv	epss	6.8497	6dpi	B
EE_AA	R6	Xcv	epss	7.0258	6dpi	B
LK_AA	R7	Xcv	epss	7.15073	6dpi	B
LK_AA	R7	Xcv	epss	6.8497	6dpi	B
LK_AA	R7	Xcv	epss	7.24764	6dpi	B
LK_AA	R7	Xcv	epss	6.8497	6dpi	B
GKT	R8	Xcv	epss	7.0258	6dpi	B
GKT	R8	Xcv	epss	7.24764	6dpi	B
GKT	R8	Xcv	epss	6.54867	6dpi	B
GKT	R8	Xcv	epss	6.8497	6dpi	B
empty	R9	Xcv	epss	8.39377	6dpi	B
empty	R9	Xcv	epss	8.50292	6dpi	B
empty	R9	Xcv	epss	8.50292	6dpi	B
empty	R9	Xcv	epss	8.50292	6dpi	B
_	R10	Xcv	WT	6.0258	6dpi	B
_	R10	Xcv	WT	5.8497	6dpi	B
_	R10	Xcv	WT	5.54867	6dpi	B
_	R10	Xcv	WT	5.8497	6dpi	B
ADR1	R4	Xcv	epss	7.0258	6dpi	C
ADR1	R4	Xcv	epss	7.50292	6dpi	C
ADR1	R4	Xcv	epss	7.50292	6dpi	C
ADR1	R4	Xcv	epss	6.54867	6dpi	C
NRG1.1	R5	Xcv	epss	5.54867	6dpi	C
NRG1.1	R5	Xcv	epss	5.8497	6dpi	C
NRG1.1	R5	Xcv	epss	5.8497	6dpi	C
NRG1.1	R5	Xcv	epss	6.0258	6dpi	C
EE_AA	R6	Xcv	epss	7.32683	6dpi	C
EE_AA	R6	Xcv	epss	7.32683	6dpi	C
EE_AA	R6	Xcv	epss	7.50292	6dpi	C
EE_AA	R6	Xcv	epss	6.54867	6dpi	C
LK_AA	R7	Xcv	epss	7.39377	6dpi	C
LK_AA	R7	Xcv	epss	7.0258	6dpi	C
LK_AA	R7	Xcv	epss	7.32683	6dpi	C
LK_AA	R7	Xcv	epss	7.32683	6dpi	C
GKT	R8	Xcv	epss	7.39377	6dpi	C
GKT	R8	Xcv	epss	7.45176	6dpi	C
GKT	R8	Xcv	epss	6.8497	6dpi	C
GKT	R8	Xcv	epss	6.8497	6dpi	C
empty	R9	Xcv	epss	8.50292	6dpi	C
empty	R9	Xcv	epss	8.45176	6dpi	C
empty	R9	Xcv	epss	8.45176	6dpi	C
empty	R9	Xcv	epss	8.59007	6dpi	C
_	R10	Xcv	WT	5.54867	6dpi	C
_	R10	Xcv	WT	5.8497	6dpi	C
_	R10	Xcv	WT	5.54867	6dpi	C
_	R10	Xcv	WT	5.8497	6dpi	C
Fig6d
